# Supplementary material for: Crystal structure of 5-chloro-2,4,6-trimethyl-3-(4-methyl­phenyl­sulfin­yl)-1-benzo­furan
Source: Acta Crystallogr Sect E Struct Rep Online. 2014 Nov 5;70(Pt 12):o1233–4. doi: 10.1107/S160053681402385X (PMC4257403; doi:10.1107/S160053681402385X)
Supplement: Supplementary file 1 [file e-70-o1233-sup1.cif]

##############################################################################
#                                                                            #
# This CIF contains the data in a paper accepted for publication in          #
# Acta Crystallographica Section E. It conforms to the requirements of       #
# Notes for Authors for Acta Crystallographica Section E, and has been       #
# peer reviewed under the auspices of the IUCr Commission on Journals.       #
#                                                                            #
# Full details of the Crystallographic Information File format               #
# are given in the paper "The Crystallographic Information File (CIF):       #
# a New Standard Archive File for Crystallography" by S. R. Hall, F. H.      #
# Allen and I. D. Brown [Acta Cryst. (1991), A47, 655-685].                  #
#                                                                            #
# The current version of the core CIF dictionary is obtainable from          #
# ftp://ftp.iucr.org/pub/cif_core.dic.                                       #
#                                                                            #
# Software is freely available for graphical display of the structure(s)     #
# in this CIF. For information consult the CIF software page                 #
# http://www.iucr.org/resources/cif/software.                                #
#                                                                            #
# This file may be used for bona fide research purposes within the           #
# scientific community so long as proper attribution is given to the journal # 
# article from which it was obtained.                                        #
#                                                                            #
##############################################################################
data_I
_database_code_depnum_ccdc_archive 'CCDC 1031568'
_audit_creation_method     'form.cif (version 2.0)'
_journal_data_validation_number     ?
_journal_date_recd_electronic     2014-08-19
_journal_date_accepted     2014-10-29
_journal_name_full     'Acta Crystallographica, Section E'
_journal_year     2014
_journal_volume     70
_journal_issue     12
_journal_page_first     o1233
_journal_page_last     o1234
_journal_paper_category     HO
_journal_paper_doi     10.1107/S160053681402385X
_journal_coeditor_code     NK2227
_publ_contact_author_name     'Prof. Uk Lee'
_publ_contact_author_address
;
 Department of Chemistry, Pukyong National University, 599-1 Daeyeon 3-dong
 Nam-gu, Busan 608-737, Republic of Korea
;
_publ_contact_author_email     'uklee@pknu.ac.kr'
_publ_contact_author_fax     '+82-51-629-5583'
_publ_contact_author_phone     '+82-51-629-5596'
_publ_section_title
;
Crystal structure of
5-chloro-2,4,6-trimethyl-3-(4-methylphenylsulfinyl)-1-benzofuran
;
loop_
    _publ_author_name
    _publ_author_address
    'Choi, Hong Dae'
;
 Department of Chemistry, Dongeui University, San 24 Kaya-dong
 Busanjin-gu, Busan 614-714, Republic of Korea
;
    'Lee, Uk'
;
 Department of Chemistry, Pukyong National University,
 599-1 Daeyeon 3-dong
 Nam-gu, Busan 608-737, Republic of Korea
;
_publ_section_synopsis     .
_chemical_name_systematic
;
5-Chloro-2,4,6-trimethyl-3-(4-methylphenylsulfinyl)-1-benzofuran
;
_chemical_name_common     ?
_chemical_formula_moiety     'C18 H17 Cl O2 S'
_chemical_formula_sum     'C18 H17 Cl O2 S'
_chemical_formula_iupac     'C18 H17 Cl O2 S'
_chemical_formula_weight     332.83
_chemical_melting_point_gt     467
_chemical_melting_point_lt     466
_symmetry_cell_setting     triclinic
_symmetry_space_group_name_H-M     'P -1'
_symmetry_space_group_name_Hall     '-P 1'
loop_
    _symmetry_equiv_pos_as_xyz
    'x, y, z'
    '-x, -y, -z'
_cell_length_a     8.7938(2)
_cell_length_b     9.1775(3)
_cell_length_c     10.7298(3)
_cell_angle_alpha     86.5710(10)
_cell_angle_beta     69.1570(10)
_cell_angle_gamma     81.093(2)
_cell_volume     799.51(4)
_cell_formula_units_Z     2
_cell_measurement_reflns_used     6565
_cell_measurement_theta_min     2.61
_cell_measurement_theta_max     28.26
_cell_measurement_temperature     173(2)
_exptl_crystal_description     'block'
_exptl_crystal_colour     'colourless'
_exptl_crystal_size_max     0.60
_exptl_crystal_size_mid     0.56
_exptl_crystal_size_min     0.08
_exptl_crystal_density_diffrn     1.383
_exptl_crystal_density_meas     ?
_exptl_crystal_density_method     'not measured'
_exptl_crystal_F_000     348
_exptl_absorpt_coefficient_mu     0.373
_exptl_absorpt_correction_type     multi-scan
_exptl_absorpt_process_details
;
(<i>SADABS</i>; Bruker, 2009)
;
_exptl_absorpt_correction_T_min     0.8070
_exptl_absorpt_correction_T_max     0.9707
_exptl_special_details
;
^1^H NMR (\d p.p.m., CDCl~3~, 400 Hz): 7.34 (d, J = 8.24 Hz, 2H),
7.22 (d, J = 7.84 Hz, 2H), 7.19 (s, 1H), 2.71 (s, 3H), 2.43 (s, 3H),
2.37 (s, 3H), 2.32 (s, 3H).
;
_diffrn_ambient_temperature     173(2)
_diffrn_radiation_type     MoK\a
_diffrn_radiation_wavelength     0.71073
_diffrn_radiation_source     'rotating anode'
_diffrn_radiation_monochromator     'graphite multilayer'
_diffrn_measurement_device_type     'Bruker SMART APEXII CCD'
_diffrn_measurement_method     '\f and \w scans'
_diffrn_detector_area_resol_mean     10.0
_diffrn_reflns_number     14763
_diffrn_reflns_av_R_equivalents     0.0480
_diffrn_reflns_av_sigmaI/netI     0.0374
_diffrn_reflns_theta_min     2.03
_diffrn_reflns_theta_max     28.39
_diffrn_reflns_theta_full     28.39
_diffrn_measured_fraction_theta_max     0.993
_diffrn_measured_fraction_theta_full     0.993
_diffrn_reflns_limit_h_min     -11
_diffrn_reflns_limit_h_max     11
_diffrn_reflns_limit_k_min     -12
_diffrn_reflns_limit_k_max     12
_diffrn_reflns_limit_l_min     -11
_diffrn_reflns_limit_l_max     14
_diffrn_standards_number     0
_diffrn_standards_interval_count     ?
_diffrn_standards_interval_time     ?
_diffrn_standards_decay_%     ?
_refine_special_details
;
 Refinement of F^2^ against ALL reflections.  The weighted R-factor wR and
 goodness of fit S are based on F^2^, conventional R-factors R are based
 on F, with F set to zero for negative F^2^. The threshold expression of
 F^2^ > 2sigma(F^2^) is used only for calculating R-factors(gt) etc. and is
 not relevant to the choice of reflections for refinement.  R-factors based
 on F^2^ are statistically about twice as large as those based on F, and R-
 factors based on ALL data will be even larger.
;
_reflns_number_total     3988
_reflns_number_gt     3502
_reflns_threshold_expression     I>2\s(I)
_refine_ls_structure_factor_coef     Fsqd
_refine_ls_matrix_type     full
_refine_ls_R_factor_all     0.0487
_refine_ls_R_factor_gt     0.0431
_refine_ls_wR_factor_gt     0.1189
_refine_ls_wR_factor_ref     0.1237
_refine_ls_goodness_of_fit_ref     1.048
_refine_ls_restrained_S_all     1.048
_refine_ls_number_reflns     3988
_refine_ls_number_parameters     203
_refine_ls_number_restraints     0
_refine_ls_hydrogen_treatment     constr
_refine_ls_weighting_scheme     calc
_refine_ls_weighting_details
         'calc w=1/[\s^2^(Fo^2^)+(0.0641P)^2^+0.2785P] where P=(Fo^2^+2Fc^2^)/3'
_atom_sites_solution_hydrogens     difmap
_atom_sites_solution_primary     direct
_atom_sites_solution_secondary     difmap
_refine_ls_shift/su_max     0.000
_refine_ls_shift/su_mean     0.000
_refine_diff_density_max     0.832
_refine_diff_density_min     -0.413
_refine_ls_extinction_method     none
_refine_ls_extinction_coef     ?
loop_
    _atom_type_symbol
    _atom_type_description
    _atom_type_scat_dispersion_real
    _atom_type_scat_dispersion_imag
    _atom_type_scat_source
    'C' 'C' 0.0033 0.0016
                         'International Tables Vol C Tables 4.2.6.8 and 6.1.1.4'
    'H' 'H' 0.0000 0.0000
                         'International Tables Vol C Tables 4.2.6.8 and 6.1.1.4'
    'O' 'O' 0.0106 0.0060
                         'International Tables Vol C Tables 4.2.6.8 and 6.1.1.4'
    'S' 'S' 0.1246 0.1234
                         'International Tables Vol C Tables 4.2.6.8 and 6.1.1.4'
    'Cl' 'Cl' 0.1484 0.1585
                         'International Tables Vol C Tables 4.2.6.8 and 6.1.1.4'
_computing_data_collection
;
<i>APEX2</i> (Bruker, 2009)
;
_computing_cell_refinement
;
<i>SAINT</i> (Bruker, 2009)
;
_computing_data_reduction
;
<i>SAINT</i> (Bruker, 2009)
;
_computing_structure_solution
;
<i>SHELXS97</i> (Sheldrick, 2008)
;
_computing_structure_refinement
;
<i>SHELXL97</i> (Sheldrick, 2008)
;
_computing_molecular_graphics
;
<i>ORTEP-3 for Windows</i> (Farrugia, 2012) and
<i>DIAMOND</i> (Brandenburg, 1998)
;
_computing_publication_material
;
<i>SHELXL97</i> (Sheldrick, 2008)
;
loop_
    _atom_site_type_symbol
    _atom_site_label
    _atom_site_fract_x
    _atom_site_fract_y
    _atom_site_fract_z
    _atom_site_U_iso_or_equiv
    _atom_site_adp_type
    _atom_site_calc_flag
    _atom_site_refinement_flags
    _atom_site_occupancy
    _atom_site_symmetry_multiplicity
    _atom_site_disorder_assembly
    _atom_site_disorder_group
    Cl Cl1 0.73398(7) 0.38071(5) 0.09920(5) 0.04987(16) Uani d . 1 2 . .
    S S1 0.14021(5) 0.82594(5) 0.46437(4) 0.03532(13) Uani d . 1 2 . .
    O O1 0.54038(13) 0.77389(12) 0.54951(11) 0.0305(2) Uani d . 1 2 . .
    O O2 0.06142(17) 0.69774(17) 0.45239(15) 0.0502(4) Uani d . 1 2 . .
    C C1 0.33771(18) 0.76626(16) 0.46945(16) 0.0281(3) Uani d . 1 2 . .
    C C2 0.47994(18) 0.66515(15) 0.39027(15) 0.0256(3) Uani d . 1 2 . .
    C C3 0.5174(2) 0.56896(16) 0.28374(16) 0.0298(3) Uani d . 1 2 . .
    C C4 0.6780(2) 0.49579(17) 0.23736(16) 0.0321(3) Uani d . 1 2 . .
    C C5 0.7994(2) 0.50928(18) 0.29109(17) 0.0330(3) Uani d . 1 2 . .
    C C6 0.75771(19) 0.60170(17) 0.39906(16) 0.0315(3) Uani d . 1 2 . .
    H H6 0.8345 0.6131 0.4403 0.038 Uiso calc R 1 2 . .
    C C7 0.60010(19) 0.67636(16) 0.44414(15) 0.0265(3) Uani d . 1 2 . .
    C C8 0.38130(19) 0.82609(17) 0.56227(16) 0.0296(3) Uani d . 1 2 . .
    C C9 0.3921(3) 0.5445(2) 0.2249(2) 0.0471(5) Uani d . 1 2 . .
    H H9A 0.4114 0.5990 0.1406 0.071 Uiso calc R 1 2 . .
    H H9B 0.2817 0.5794 0.2872 0.071 Uiso calc R 1 2 . .
    H H9C 0.4015 0.4390 0.2084 0.071 Uiso calc R 1 2 . .
    C C10 0.9703(2) 0.4263(2) 0.2351(2) 0.0486(5) Uani d . 1 2 . .
    H H10A 1.0322 0.4416 0.2921 0.073 Uiso calc R 1 2 . .
    H H10B 1.0256 0.4623 0.1449 0.073 Uiso calc R 1 2 . .
    H H10C 0.9645 0.3209 0.2320 0.073 Uiso calc R 1 2 . .
    C C11 0.2955(2) 0.9357(2) 0.66964(18) 0.0405(4) Uani d . 1 2 . .
    H H11A 0.3379 1.0297 0.6427 0.061 Uiso calc R 1 2 . .
    H H11B 0.3145 0.9000 0.7515 0.061 Uiso calc R 1 2 . .
    H H11C 0.1773 0.9499 0.6857 0.061 Uiso calc R 1 2 . .
    C C12 0.19683(19) 0.91671(17) 0.30487(16) 0.0303(3) Uani d . 1 2 . .
    C C13 0.1421(2) 0.87745(19) 0.20800(19) 0.0374(4) Uani d . 1 2 . .
    H H13 0.0840 0.7954 0.2211 0.045 Uiso calc R 1 2 . .
    C C14 0.1729(2) 0.9595(2) 0.09110(19) 0.0426(4) Uani d . 1 2 . .
    H H14 0.1359 0.9324 0.0238 0.051 Uiso calc R 1 2 . .
    C C15 0.2563(3) 1.07992(19) 0.07025(18) 0.0433(4) Uani d . 1 2 . .
    C C16 0.3090(3) 1.11627(19) 0.1702(2) 0.0448(4) Uani d . 1 2 . .
    H H16 0.3671 1.1982 0.1576 0.054 Uiso calc R 1 2 . .
    C C17 0.2795(2) 1.03701(19) 0.28696(19) 0.0383(4) Uani d . 1 2 . .
    H H17 0.3155 1.0645 0.3547 0.046 Uiso calc R 1 2 . .
    C C18 0.2873(4) 1.1712(2) -0.0548(2) 0.0668(7) Uani d . 1 2 . .
    H H18A 0.4004 1.1425 -0.1153 0.100 Uiso calc R 1 2 . .
    H H18B 0.2711 1.2758 -0.0323 0.100 Uiso calc R 1 2 . .
    H H18C 0.2105 1.1550 -0.0983 0.100 Uiso calc R 1 2 . .
loop_
    _atom_site_aniso_label
    _atom_site_aniso_U_11
    _atom_site_aniso_U_22
    _atom_site_aniso_U_33
    _atom_site_aniso_U_12
    _atom_site_aniso_U_13
    _atom_site_aniso_U_23
    Cl1 0.0693(3) 0.0399(2) 0.0368(2) 0.0026(2) -0.0170(2) -0.01002(18)
    S1 0.0252(2) 0.0470(3) 0.0337(2) -0.00534(16) -0.01096(16) 0.00375(17)
    O1 0.0335(6) 0.0326(5) 0.0308(6) -0.0075(4) -0.0165(5) -0.0015(4)
    O2 0.0404(7) 0.0647(9) 0.0563(9) -0.0267(6) -0.0252(7) 0.0181(7)
    C1 0.0271(7) 0.0302(7) 0.0285(7) -0.0066(6) -0.0109(6) 0.0033(6)
    C2 0.0271(7) 0.0255(6) 0.0278(7) -0.0082(5) -0.0129(6) 0.0045(5)
    C3 0.0373(8) 0.0276(7) 0.0295(8) -0.0077(6) -0.0168(7) 0.0012(6)
    C4 0.0420(9) 0.0266(7) 0.0274(7) -0.0058(6) -0.0116(7) 0.0016(6)
    C5 0.0314(8) 0.0323(8) 0.0312(8) -0.0045(6) -0.0072(6) 0.0067(6)
    C6 0.0292(7) 0.0346(8) 0.0342(8) -0.0089(6) -0.0146(6) 0.0059(6)
    C7 0.0298(7) 0.0264(7) 0.0265(7) -0.0085(5) -0.0123(6) 0.0024(5)
    C8 0.0309(7) 0.0297(7) 0.0293(8) -0.0062(6) -0.0117(6) 0.0031(6)
    C9 0.0541(11) 0.0450(10) 0.0563(12) -0.0038(8) -0.0359(10) -0.0133(9)
    C10 0.0346(9) 0.0530(11) 0.0465(11) 0.0025(8) -0.0043(8) 0.0032(9)
    C11 0.0484(10) 0.0385(9) 0.0327(9) -0.0041(7) -0.0122(8) -0.0044(7)
    C12 0.0262(7) 0.0323(7) 0.0310(8) 0.0008(6) -0.0103(6) 0.0003(6)
    C13 0.0385(9) 0.0350(8) 0.0419(9) -0.0027(7) -0.0190(8) -0.0017(7)
    C14 0.0548(11) 0.0390(9) 0.0354(9) 0.0051(8) -0.0216(8) -0.0067(7)
    C15 0.0565(11) 0.0307(8) 0.0335(9) 0.0074(7) -0.0097(8) -0.0024(7)
    C16 0.0544(11) 0.0300(8) 0.0477(11) -0.0071(8) -0.0149(9) 0.0007(7)
    C17 0.0429(9) 0.0356(8) 0.0399(9) -0.0045(7) -0.0190(8) -0.0032(7)
    C18 0.105(2) 0.0425(11) 0.0395(11) 0.0014(12) -0.0150(12) 0.0042(9)
_geom_special_details
;
 All esds (except the esd in the dihedral angle between two l.s. planes)
 are estimated using the full covariance matrix.  The cell esds are taken
 into account individually in the estimation of esds in distances, angles
 and torsion angles; correlations between esds in cell parameters are only
 used when they are defined by crystal symmetry.  An approximate (isotropic)
 treatment of cell esds is used for estimating esds involving l.s. planes.
;
loop_
    _geom_bond_atom_site_label_1
    _geom_bond_atom_site_label_2
    _geom_bond_site_symmetry_2
    _geom_bond_distance
    _geom_bond_publ_flag
    Cl1 C4 . 1.7500(16) ?
    S1 O2 . 1.4882(14) ?
    S1 C1 . 1.7574(15) ?
    S1 C12 . 1.7950(17) ?
    S1 S1 2_576 3.6584(9) ?
    O1 C8 . 1.3672(19) ?
    O1 C7 . 1.3813(18) ?
    C1 C8 . 1.357(2) ?
    C1 C2 . 1.458(2) ?
    C2 C7 . 1.392(2) ?
    C2 C3 . 1.399(2) ?
    C3 C4 . 1.393(2) ?
    C3 C9 . 1.501(2) ?
    C4 C5 . 1.405(2) ?
    C5 C6 . 1.384(2) ?
    C5 C10 . 1.502(2) ?
    C6 C7 . 1.376(2) ?
    C6 H6 . 0.9500 ?
    C8 C11 . 1.481(2) ?
    C9 H9A . 0.9800 ?
    C9 H9B . 0.9800 ?
    C9 H9C . 0.9800 ?
    C10 H10A . 0.9800 ?
    C10 H10B . 0.9800 ?
    C10 H10C . 0.9800 ?
    C11 H11A . 0.9800 ?
    C11 H11B . 0.9800 ?
    C11 H11C . 0.9800 ?
    C12 C13 . 1.377(2) ?
    C12 C17 . 1.381(2) ?
    C13 C14 . 1.386(3) ?
    C13 H13 . 0.9500 ?
    C14 C15 . 1.384(3) ?
    C14 H14 . 0.9500 ?
    C15 C16 . 1.386(3) ?
    C15 C18 . 1.501(3) ?
    C16 C17 . 1.372(3) ?
    C16 H16 . 0.9500 ?
    C17 H17 . 0.9500 ?
    C18 H18A . 0.9800 ?
    C18 H18B . 0.9800 ?
    C18 H18C . 0.9800 ?
loop_
    _geom_angle_atom_site_label_1
    _geom_angle_atom_site_label_2
    _geom_angle_atom_site_label_3
    _geom_angle_site_symmetry_1
    _geom_angle_site_symmetry_3
    _geom_angle
    _geom_angle_publ_flag
    O2 S1 C1 . . 110.50(8) ?
    O2 S1 C12 . . 106.80(8) ?
    C1 S1 C12 . . 98.98(7) ?
    O2 S1 S1 . 2_576 113.79(6) ?
    C1 S1 S1 . 2_576 134.58(5) ?
    C12 S1 S1 . 2_576 77.68(5) ?
    C8 O1 C7 . . 106.51(11) ?
    C8 C1 C2 . . 107.06(13) ?
    C8 C1 S1 . . 118.18(12) ?
    C2 C1 S1 . . 134.71(12) ?
    C7 C2 C3 . . 118.93(14) ?
    C7 C2 C1 . . 104.37(13) ?
    C3 C2 C1 . . 136.70(14) ?
    C4 C3 C2 . . 115.52(14) ?
    C4 C3 C9 . . 122.27(15) ?
    C2 C3 C9 . . 122.20(15) ?
    C3 C4 C5 . . 125.18(15) ?
    C3 C4 Cl1 . . 117.32(12) ?
    C5 C4 Cl1 . . 117.49(13) ?
    C6 C5 C4 . . 118.13(15) ?
    C6 C5 C10 . . 119.95(16) ?
    C4 C5 C10 . . 121.92(17) ?
    C7 C6 C5 . . 117.09(14) ?
    C7 C6 H6 . . 121.5 ?
    C5 C6 H6 . . 121.5 ?
    C6 C7 O1 . . 124.07(13) ?
    C6 C7 C2 . . 125.10(14) ?
    O1 C7 C2 . . 110.83(13) ?
    C1 C8 O1 . . 111.21(13) ?
    C1 C8 C11 . . 133.88(15) ?
    O1 C8 C11 . . 114.89(14) ?
    C3 C9 H9A . . 109.5 ?
    C3 C9 H9B . . 109.5 ?
    H9A C9 H9B . . 109.5 ?
    C3 C9 H9C . . 109.5 ?
    H9A C9 H9C . . 109.5 ?
    H9B C9 H9C . . 109.5 ?
    C5 C10 H10A . . 109.5 ?
    C5 C10 H10B . . 109.5 ?
    H10A C10 H10B . . 109.5 ?
    C5 C10 H10C . . 109.5 ?
    H10A C10 H10C . . 109.5 ?
    H10B C10 H10C . . 109.5 ?
    C8 C11 H11A . . 109.5 ?
    C8 C11 H11B . . 109.5 ?
    H11A C11 H11B . . 109.5 ?
    C8 C11 H11C . . 109.5 ?
    H11A C11 H11C . . 109.5 ?
    H11B C11 H11C . . 109.5 ?
    C13 C12 C17 . . 120.71(16) ?
    C13 C12 S1 . . 120.19(13) ?
    C17 C12 S1 . . 118.68(13) ?
    C12 C13 C14 . . 119.00(17) ?
    C12 C13 H13 . . 120.5 ?
    C14 C13 H13 . . 120.5 ?
    C15 C14 C13 . . 121.47(17) ?
    C15 C14 H14 . . 119.3 ?
    C13 C14 H14 . . 119.3 ?
    C14 C15 C16 . . 117.83(17) ?
    C14 C15 C18 . . 121.9(2) ?
    C16 C15 C18 . . 120.3(2) ?
    C17 C16 C15 . . 121.75(18) ?
    C17 C16 H16 . . 119.1 ?
    C15 C16 H16 . . 119.1 ?
    C16 C17 C12 . . 119.23(16) ?
    C16 C17 H17 . . 120.4 ?
    C12 C17 H17 . . 120.4 ?
    C15 C18 H18A . . 109.5 ?
    C15 C18 H18B . . 109.5 ?
    H18A C18 H18B . . 109.5 ?
    C15 C18 H18C . . 109.5 ?
    H18A C18 H18C . . 109.5 ?
    H18B C18 H18C . . 109.5 ?
loop_
    _geom_torsion_atom_site_label_1
    _geom_torsion_atom_site_label_2
    _geom_torsion_atom_site_label_3
    _geom_torsion_atom_site_label_4
    _geom_torsion_site_symmetry_1
    _geom_torsion_site_symmetry_2
    _geom_torsion_site_symmetry_3
    _geom_torsion_site_symmetry_4
    _geom_torsion
    _geom_torsion_publ_flag
    O2 S1 C1 C8 . . . . -134.63(14) ?
    C12 S1 C1 C8 . . . . 113.57(14) ?
    S1 S1 C1 C8 2_576 . . . 32.06(17) ?
    O2 S1 C1 C2 . . . . 48.36(18) ?
    C12 S1 C1 C2 . . . . -63.44(17) ?
    S1 S1 C1 C2 2_576 . . . -144.96(13) ?
    C8 C1 C2 C7 . . . . -0.88(17) ?
    S1 C1 C2 C7 . . . . 176.36(13) ?
    C8 C1 C2 C3 . . . . 178.70(17) ?
    S1 C1 C2 C3 . . . . -4.1(3) ?
    C7 C2 C3 C4 . . . . -2.4(2) ?
    C1 C2 C3 C4 . . . . 178.08(16) ?
    C7 C2 C3 C9 . . . . 176.67(16) ?
    C1 C2 C3 C9 . . . . -2.9(3) ?
    C2 C3 C4 C5 . . . . 1.6(2) ?
    C9 C3 C4 C5 . . . . -177.46(17) ?
    C2 C3 C4 Cl1 . . . . -177.10(11) ?
    C9 C3 C4 Cl1 . . . . 3.8(2) ?
    C3 C4 C5 C6 . . . . 0.3(3) ?
    Cl1 C4 C5 C6 . . . . 179.01(12) ?
    C3 C4 C5 C10 . . . . 179.99(16) ?
    Cl1 C4 C5 C10 . . . . -1.3(2) ?
    C4 C5 C6 C7 . . . . -1.3(2) ?
    C10 C5 C6 C7 . . . . 178.96(15) ?
    C5 C6 C7 O1 . . . . -179.13(14) ?
    C5 C6 C7 C2 . . . . 0.5(2) ?
    C8 O1 C7 C6 . . . . 179.22(15) ?
    C8 O1 C7 C2 . . . . -0.45(16) ?
    C3 C2 C7 C6 . . . . 1.5(2) ?
    C1 C2 C7 C6 . . . . -178.85(15) ?
    C3 C2 C7 O1 . . . . -178.86(13) ?
    C1 C2 C7 O1 . . . . 0.82(16) ?
    C2 C1 C8 O1 . . . . 0.66(18) ?
    S1 C1 C8 O1 . . . . -177.12(10) ?
    C2 C1 C8 C11 . . . . 179.10(17) ?
    S1 C1 C8 C11 . . . . 1.3(3) ?
    C7 O1 C8 C1 . . . . -0.16(17) ?
    C7 O1 C8 C11 . . . . -178.91(13) ?
    O2 S1 C12 C13 . . . . 10.13(16) ?
    C1 S1 C12 C13 . . . . 124.85(14) ?
    S1 S1 C12 C13 2_576 . . . -101.30(13) ?
    O2 S1 C12 C17 . . . . -177.26(13) ?
    C1 S1 C12 C17 . . . . -62.55(14) ?
    S1 S1 C12 C17 2_576 . . . 71.31(13) ?
    C17 C12 C13 C14 . . . . 0.8(2) ?
    S1 C12 C13 C14 . . . . 173.25(13) ?
    C12 C13 C14 C15 . . . . -0.4(3) ?
    C13 C14 C15 C16 . . . . 0.2(3) ?
    C13 C14 C15 C18 . . . . -178.73(18) ?
    C14 C15 C16 C17 . . . . -0.4(3) ?
    C18 C15 C16 C17 . . . . 178.56(19) ?
    C15 C16 C17 C12 . . . . 0.8(3) ?
    C13 C12 C17 C16 . . . . -1.0(3) ?
    S1 C12 C17 C16 . . . . -173.55(13) ?
loop_
    _geom_hbond_atom_site_label_D
    _geom_hbond_atom_site_label_H
    _geom_hbond_atom_site_label_A
    _geom_hbond_site_symmetry_A
    _geom_hbond_distance_DH
    _geom_hbond_distance_HA
    _geom_hbond_distance_DA
    _geom_hbond_angle_DHA
    C6 H6 O2 1_655 0.95 2.30 3.180(2) 154.3
    C17 H17 O1 2_676 0.95 2.56 3.434(2) 153.1
_shelx_res_checksum
;
  -1   0   0   33.38    1.61
  -1   0   0   28.75    1.80
  -1   0   0   27.77    1.80
  -1   0   0   27.82    3.08
   1   0   0   29.75    1.80
   1   0   0   28.44    3.08
   1   0   0   29.63    1.61
   1   0   0   31.40    1.56
  -2   0   0  195.13   12.10
  -2   0   0  192.65   20.67
  -2   0   0  218.60   10.81
   2   0   0  203.74   12.10
   2   0   0  205.94   11.76
   2   0   0  195.76   10.63
   2   0   0  194.82   20.67
   2   0   0  208.29   10.80
  -3   0   0    0.46    0.06
  -3   0   0    0.36    0.10
  -3   0   0    0.48    0.06
  -3   0   0    0.40    0.06
   3   0   0    0.40    0.10
   3   0   0    0.50    0.05
   3   0   0    0.52    0.07
   3   0   0    0.48    0.05
   3   0   0    0.51    0.06
  -4   0   0    7.38    0.49
  -4   0   0    7.42    0.49
  -4   0   0    6.13    0.84
  -4   0   0    8.09    0.45
   4   0   0    7.25    0.49
   4   0   0    7.62    0.84
   4   0   0    7.62    0.44
   4   0   0    7.95    0.42
  -5   0   0    9.25    0.60
  -5   0   0    8.60    1.06
  -5   0   0    9.40    0.61
  -5   0   0    9.23    0.56
   5   0   0    9.12    0.61
   5   0   0    9.56    0.55
   5   0   0    9.35    0.52
   5   0   0    9.34    1.04
  -6   0   0    2.61    0.23
  -6   0   0    2.64    0.21
  -6   0   0    2.66    0.21
  -6   0   0    2.12    0.39
   6   0   0    2.32    0.23
   6   0   0    2.41    0.20
   6   0   0    2.48    0.36
   6   0   0    2.64    0.18
  -7   0   0    8.08    0.53
  -7   0   0    8.81    0.57
  -7   0   0    7.81    0.51
   7   0   0    7.97    0.93
   7   0   0    7.23    0.49
   7   0   0    7.35    0.46
  -8   0   0    2.53    0.25
   8   0   0    3.06    0.24
  -9   0   0    2.33    0.25
   9   0   0    2.87    0.24
 -10   0   0    1.21    0.18
  10   0   0    0.85    0.15
  10  -1   0    0.74    0.13
 -10   1   0    0.37    0.11
   9  -1   0    3.79    0.30
  -9   1   0    3.51    0.31
   8  -1   0    4.30    0.31
  -8   1   0    3.75    0.31
   7  -1   0    5.84    0.44
   7  -1   0    6.04    0.74
   7  -1   0    5.49    0.36
   7  -1   0    6.19    0.40
  -7   1   0    5.39    0.40
   6  -1   0    7.49    0.80
   6  -1   0    5.75    0.38
   6  -1   0    6.95    0.42
   6  -1   0    6.73    0.47
  -6   1   0    5.69    0.41
  -6   1   0    6.72    0.43
  -6   1   0    5.97    0.81
  -6   1   0    5.91    0.45
   5  -1   0    6.08    0.39
   5  -1   0    6.42    0.75
   5  -1   0    6.84    0.45
   5  -1   0    6.07    0.37
  -5   1   0    6.16    0.43
  -5   1   0    6.41    0.41
  -5   1   0    5.44    0.76
  -5   1   0    6.46    0.40
   4  -1   0   61.89    6.34
   4  -1   0   61.70    3.61
   4  -1   0   63.91    3.21
   4  -1   0   62.13    3.31
  -4   1   0   52.25    6.34
  -4   1   0   62.99    3.32
  -4   1   0   60.30    3.60
  -4   1   0   63.44    3.68
   3  -1   0   47.39    2.44
   3  -1   0   43.61    4.68
   3  -1   0   45.56    2.66
   3  -1   0   46.10    2.36
  -3   1   0   39.38    4.68
  -3   1   0   45.67    2.72
  -3   1   0   45.60    2.66
  -3   1   0   47.04    2.45
   2  -1   0  321.73   18.38
   2  -1   0  342.56   16.89
   2  -1   0  310.57   32.33
   2  -1   0  311.86   16.58
  -2   1   0  302.36   19.05
  -2   1   0  290.17   32.31
  -2   1   0  297.54   17.09
  -2   1   0  345.99   18.38
   1  -1   0   24.84    2.62
   1  -1   0   23.69    1.48
   1  -1   0   24.73    1.32
   1  -1   0   24.92    1.36
  -1   1   0   26.31    1.52
  -1   1   0   22.36    2.61
  -1   1   0   26.87    1.37
   0  -1   0    1.92    0.13
   0  -1   0    1.88    0.11
   0  -1   0    1.96    0.12
   0  -1   0    1.87    0.21
   0   1   0    1.84    0.11
   0   1   0    1.84    0.21
   0   1   0    2.14    0.13
   0   1   0    1.84    0.13
  -1  -1   0  194.15   10.14
  -1  -1   0  185.51   11.70
   1   1   0  181.68   10.09
  -2  -1   0    2.21    0.28
  -2  -1   0    2.38    0.15
  -2  -1   0    2.40    0.17
   2   1   0    2.64    0.15
   2   1   0    2.39    0.27
   2   1   0    2.37    0.18
   2   1   0    2.34    0.14
  -3  -1   0    0.20    0.04
  -3  -1   0    0.17    0.06
  -3  -1   0    0.21    0.05
   3   1   0    0.23    0.03
   3   1   0    0.19    0.06
   3   1   0    0.23    0.05
   3   1   0    0.20    0.05
   3   1   0    0.21    0.04
  -4  -1   0    9.58    0.55
  -4  -1   0    9.16    0.60
  -4  -1   0    8.01    1.02
   4   1   0    9.95    0.60
   4   1   0    9.09    0.53
   4   1   0    9.51    1.01
   4   1   0    9.43    0.51
   4   1   0    9.42    0.61
  -5  -1   0   32.09    1.99
  -5  -1   0   26.25    3.38
  -5  -1   0   32.62    1.95
  -5  -1   0   34.40    1.79
   5   1   0   33.21    1.95
   5   1   0   33.54    1.71
   5   1   0   32.31    1.77
   5   1   0   31.99    3.36
   5   1   0   33.41    2.00
  -6  -1   0    3.82    0.30
  -6  -1   0    3.14    0.50
  -6  -1   0    3.30    0.30
  -6  -1   0    3.74    0.28
   6   1   0    4.15    0.49
   6   1   0    4.02    0.31
   6   1   0    3.81    0.24
   6   1   0    4.04    0.27
   6   1   0    4.10    0.31
  -7  -1   0    7.09    0.50
  -7  -1   0    6.44    0.92
  -7  -1   0    7.46    0.55
  -7  -1   0    7.80    0.54
   7   1   0    8.18    0.89
   7   1   0    7.74    0.48
   7   1   0    8.21    0.55
   7   1   0    7.73    0.45
  -8  -1   0    2.19    0.22
   8   1   0    2.15    0.20
  -9  -1   0    3.93    0.32
   9   1   0    3.32    0.28
 -10  -1   0   -0.09    0.07
  10   1   0   -0.03    0.05
  10  -2   0    0.31    0.11
 -10   2   0    0.24    0.10
   9  -2   0    0.68    0.13
  -9   2   0    0.79    0.14
   8  -2   0    1.44    0.15
   8  -2   0    1.77    0.18
  -8   2   0    1.31    0.17
   7  -2   0    0.29    0.08
   7  -2   0    0.35    0.10
   7  -2   0    0.19    0.06
  -7   2   0    0.10    0.06
   6  -2   0    0.38    0.08
   6  -2   0    0.48    0.17
   6  -2   0    0.30    0.06
   6  -2   0    0.38    0.09
  -6   2   0    0.49    0.06
  -6   2   0    0.26    0.08
   5  -2   0   85.27    4.97
   5  -2   0   83.92    4.55
   5  -2   0   86.73    8.73
   5  -2   0   84.84    4.42
  -5   2   0   87.97    4.96
  -5   2   0   70.64    8.74
  -5   2   0   88.17    5.06
  -5   2   0   85.48    4.56
   4  -2   0  135.72    7.74
   4  -2   0  133.25   13.60
   4  -2   0  133.64    7.10
   4  -2   0  136.44    6.89
  -4   2   0  137.15    7.72
  -4   2   0  137.38    7.93
  -4   2   0  132.24    7.11
  -4   2   0  111.14   13.60
   3  -2   0   18.43    0.95
   3  -2   0   17.70    0.98
   3  -2   0   17.15    1.91
   3  -2   0   17.70    1.08
  -3   2   0   17.89    1.07
  -3   2   0   15.55    1.91
  -3   2   0   18.10    0.99
  -3   2   0   19.05    1.09
   2  -2   0  289.30   16.79
   2  -2   0  295.14   15.42
   2  -2   0  275.84   29.53
   2  -2   0  276.72   15.13
  -2   2   0  279.34   17.45
  -2   2   0  312.99   15.43
   1  -2   0    3.82    0.25
   1  -2   0    3.85    0.46
   1  -2   0    3.94    0.22
   1  -2   0    4.10    0.27
   1  -2   0    3.92    0.22
  -1   2   0    4.24    0.23
  -1   2   0    4.25    0.26
  -1   2   0    3.51    0.46
   0  -2   0   10.53    0.61
   0  -2   0    9.89    0.54
   0  -2   0   10.34    0.56
   0  -2   0   10.20    0.65
   0  -2   0   10.52    1.08
   0   2   0   10.10    0.65
   0   2   0    9.80    0.56
   0   2   0   10.95    0.56
   0   2   0    9.68    1.08
   0   2   0   10.49    0.65
  -1  -2   0    0.67    0.07
  -1  -2   0    0.58    0.07
  -1  -2   0    0.46    0.05
  -1  -2   0    0.64    0.05
   1   2   0    0.52    0.04
   1   2   0    0.45    0.06
   1   2   0    0.46    0.08
   1   2   0    0.57    0.08
   1   2   0    0.53    0.05
  -2  -2   0    1.72    0.14
  -2  -2   0    1.47    0.11
  -2  -2   0    1.60    0.17
  -2  -2   0    1.61    0.12
   2   2   0    1.30    0.16
   2   2   0    1.37    0.14
  -3  -2   0   59.62    3.52
  -3  -2   0   64.11    3.23
  -3  -2   0   55.14    6.14
   3   2   0   62.57    3.64
   3   2   0   59.55    3.21
   3   2   0   58.26    6.13
  -4  -2   0    7.64    0.94
  -4  -2   0    8.92    0.52
  -4  -2   0    8.99    0.57
   4   2   0    8.71    0.50
   4   2   0    8.74    0.93
   4   2   0    8.60    0.47
   4   2   0    8.50    0.57
   4   2   0    9.04    0.60
  -5  -2   0   47.19    2.49
  -5  -2   0   44.33    2.71
  -5  -2   0   40.00    4.70
   5   2   0   47.68    2.80
   5   2   0   46.25    2.46
   5   2   0   45.82    2.70
   5   2   0   45.49    4.68
   5   2   0   45.45    2.37
  -6  -2   0    0.28    0.08
  -6  -2   0    0.16    0.07
  -6  -2   0    0.16    0.11
   6   2   0    0.25    0.09
   6   2   0    0.30    0.06
   6   2   0    0.17    0.04
   6   2   0    0.19    0.08
   6   2   0    0.25    0.08
  -7  -2   0    1.35    0.18
  -7  -2   0    1.28    0.18
  -7  -2   0    1.14    0.15
   7   2   0    1.42    0.22
   7   2   0    1.08    0.13
   7   2   0    1.27    0.18
  -8  -2   0    0.05    0.09
  -8  -2   0    0.13    0.08
  -8  -2   0    0.22    0.09
   8   2   0    0.19    0.07
   8   2   0    0.11    0.09
  -9  -2   0    0.50    0.12
   9   2   0    0.40    0.09
 -10  -2   0    8.12    0.57
  10   2   0    8.09    0.53
  10  -3   0    1.31    0.19
 -10   3   0    1.22    0.18
   9  -3   0    0.63    0.13
  -9   3   0    0.29    0.10
   8  -3   0    3.61    0.27
   8  -3   0    4.03    0.30
  -8   3   0    2.91    0.28
   7  -3   0    3.95    0.31
   7  -3   0    3.30    0.24
   7  -3   0    3.00    0.26
  -7   3   0    3.03    0.26
   6  -3   0    9.23    0.55
   6  -3   0    9.24    0.58
  -6   3   0    9.37    0.58
  -6   3   0    9.40    0.60
   5  -3   0    1.73    0.16
   5  -3   0    1.81    0.18
   5  -3   0    2.04    0.14
   5  -3   0    1.87    0.32
  -5   3   0    1.62    0.14
  -5   3   0    1.67    0.16
   4  -3   0   85.88    4.52
   4  -3   0   87.34    4.39
   4  -3   0   85.10    8.69
   4  -3   0   80.94    4.93
  -4   3   0   85.14    4.53
  -4   3   0   85.63    4.92
  -4   3   0   87.80    5.05
  -4   3   0   72.01    8.69
   3  -3   0    3.54    0.22
   3  -3   0    3.44    0.26
   3  -3   0    3.75    0.48
   3  -3   0    3.84    0.24
  -3   3   0    3.90    0.27
  -3   3   0    4.05    0.26
  -3   3   0    3.61    0.24
  -3   3   0    3.74    0.25
  -3   3   0    3.84    0.25
  -3   3   0    3.29    0.49
   2  -3   0   -0.02    0.04
   2  -3   0    0.03    0.03
   2  -3   0   -0.01    0.01
   2  -3   0    0.00    0.02
  -2   3   0   -0.01    0.04
  -2   3   0    0.02    0.02
  -2   3   0   -0.02    0.02
  -2   3   0   -0.01    0.02
   1  -3   0   11.98    0.64
   1  -3   0   11.93    0.75
   1  -3   0   11.24    1.26
   1  -3   0   12.34    0.70
   1  -3   0   11.81    0.62
   1  -3   0   11.95    0.64
  -1   3   0    9.88    0.74
  -1   3   0   12.71    0.65
  -1   3   0   10.63    1.27
  -1   3   0   11.54    0.64
  -1   3   0   12.85    0.74
   0  -3   0   27.01    1.45
   0  -3   0   27.78    1.72
   0  -3   0   28.10    1.50
   0  -3   0   28.58    1.63
   0  -3   0   27.70    2.88
   0   3   0   30.50    1.50
   0   3   0   27.13    1.72
   0   3   0   28.82    1.71
   0   3   0   27.09    1.50
   0   3   0   25.05    2.88
  -1  -3   0    7.08    0.40
  -1  -3   0    7.22    0.47
  -1  -3   0    6.97    0.43
  -1  -3   0    8.17    0.74
   1   3   0    6.94    0.48
   1   3   0    6.99    0.39
   1   3   0    6.40    0.47
   1   3   0    7.38    0.40
   1   3   0    6.28    0.75
  -2  -3   0    2.92    0.24
  -2  -3   0    3.19    0.22
  -2  -3   0    3.24    0.20
   2   3   0    3.10    0.25
   2   3   0    3.32    0.19
   2   3   0    2.90    0.18
  -3  -3   0    7.72    0.49
  -3  -3   0    7.99    0.44
  -3  -3   0    7.25    0.52
   3   3   0    6.86    0.41
   3   3   0    7.81    0.53
  -4  -3   0   12.67    1.36
  -4  -3   0   14.07    0.89
  -4  -3   0   13.69    0.83
  -4  -3   0   13.48    0.75
   4   3   0   13.11    1.34
   4   3   0   12.58    0.71
   4   3   0   13.43    0.87
   4   3   0   11.59    1.36
  -5  -3   0    0.12    0.07
  -5  -3   0    0.15    0.07
  -5  -3   0    0.18    0.07
  -5  -3   0    0.14    0.06
   5   3   0    0.08    0.06
   5   3   0    0.08    0.03
   5   3   0    0.15    0.05
   5   3   0    0.09    0.06
  -6  -3   0   20.74    2.45
  -6  -3   0   23.19    1.45
  -6  -3   0   24.30    1.33
  -6  -3   0   22.79    1.55
   6   3   0   23.01    1.50
   6   3   0   24.24    2.42
   6   3   0   23.54    1.28
  -7  -3   0    2.03    0.24
  -7  -3   0    2.56    0.22
   7   3   0    2.24    0.18
   7   3   0    2.70    0.27
  -8  -3   0   -0.03    0.06
  -8  -3   0    0.07    0.09
  -8  -3   0   -0.01    0.09
   8   3   0   -0.02    0.09
   8   3   0    0.01    0.05
  -9  -3   0    3.00    0.29
   9   3   0    3.45    0.25
 -10  -3   0    0.27    0.12
  10   3   0    0.17    0.07
   9  -4   0    5.91    0.45
  -9   4   0    5.83    0.42
   8  -4   0    0.11    0.06
   8  -4   0    0.30    0.10
  -8   4   0    0.25    0.08
   7  -4   0   20.58    1.25
   7  -4   0   19.15    1.14
   7  -4   0   18.98    1.09
  -7   4   0   19.09    1.13
   6  -4   0    0.83    0.13
   6  -4   0    0.98    0.13
   6  -4   0    1.06    0.11
  -6   4   0    1.08    0.13
   5  -4   0    3.16    0.23
   5  -4   0    2.77    0.20
   5  -4   0    3.04    0.25
  -5   4   0    3.05    0.23
  -5   4   0    2.97    0.23
   4  -4   0    2.06    0.17
   4  -4   0    2.04    0.14
   4  -4   0    2.09    0.33
   4  -4   0    1.63    0.15
  -4   4   0    1.83    0.17
  -4   4   0    1.79    0.16
  -4   4   0    1.92    0.16
   3  -4   0    7.76    0.43
   3  -4   0    7.81    0.87
   3  -4   0    7.29    0.47
   3  -4   0    7.66    0.41
  -3   4   0    7.61    0.49
  -3   4   0    7.18    0.44
  -3   4   0    7.33    0.49
  -3   4   0    5.44    0.86
   2  -4   0   11.96    0.73
   2  -4   0   12.38    0.67
   2  -4   0   12.08    0.64
   2  -4   0   12.12    1.32
  -2   4   0   12.45    0.68
  -2   4   0   12.39    0.77
  -2   4   0   10.83    1.34
  -2   4   0   11.57    0.66
   1  -4   0    0.07    0.03
   1  -4   0    0.06    0.02
   1  -4   0    0.10    0.02
   1  -4   0    0.08    0.02
   1  -4   0    0.13    0.03
   1  -4   0    0.11    0.06
  -1   4   0    0.15    0.03
  -1   4   0    0.09    0.04
  -1   4   0    0.08    0.03
  -1   4   0    0.19    0.09
  -1   4   0    0.15    0.03
   0  -4   0   31.66    3.24
   0  -4   0   33.07    1.94
   0  -4   0   30.67    1.69
   0  -4   0   31.71    1.64
   0  -4   0   31.24    1.84
   0   4   0   32.08    1.93
   0   4   0   28.21    3.25
   0   4   0   33.85    1.69
   0   4   0   29.35    1.94
   0   4   0   30.49    1.68
  -1  -4   0   18.13    1.14
  -1  -4   0   17.59    1.07
  -1  -4   0   17.66    0.99
  -1  -4   0   20.50    1.87
   1   4   0   18.59    0.98
   1   4   0   18.70    0.97
   1   4   0   16.43    1.14
   1   4   0   15.58    1.88
  -2  -4   0   59.11    3.40
  -2  -4   0   61.89    5.94
  -2  -4   0   59.18    3.13
  -2  -4   0   59.80    3.60
   2   4   0   53.92    3.59
   2   4   0   50.00    5.94
   2   4   0   58.39    3.10
   2   4   0   58.34    3.55
   2   4   0   60.86    3.11
  -3  -4   0    0.50    0.09
  -3  -4   0    0.49    0.07
  -3  -4   0    0.55    0.08
   3   4   0    0.44    0.04
   3   4   0    0.61    0.12
   3   4   0    0.52    0.06
  -4  -4   0    7.36    0.57
  -4  -4   0    7.29    0.53
  -4  -4   0    8.80    0.49
   4   4   0    7.69    0.58
   4   4   0    8.33    0.46
   4   4   0    7.79    0.44
  -5  -4   0   33.46    2.12
  -5  -4   0   35.39    2.25
  -5  -4   0   36.50    1.94
   5   4   0   29.48    3.58
   5   4   0   39.89    3.57
   5   4   0   34.60    2.21
   5   4   0   34.52    1.88
  -6  -4   0    4.45    0.39
  -6  -4   0    4.53    0.34
  -6  -4   0    4.83    0.43
   6   4   0    5.20    0.30
   6   4   0    4.92    0.42
  -7  -4   0    1.37    0.18
  -7  -4   0    1.80    0.22
   7   4   0    2.21    0.26
   7   4   0    1.72    0.13
  -8  -4   0   34.60    2.00
  -8  -4   0   36.28    2.21
   8   4   0   35.84    2.27
   8   4   0   34.52    1.93
  -9  -4   0    0.08    0.08
   9   4   0    0.11    0.06
 -10  -4   0    1.45    0.20
  10   4   0    1.17    0.13
   9  -5   0    2.59    0.26
  -9   5   0    2.05    0.21
   8  -5   0    5.29    0.37
   8  -5   0    5.24    0.40
  -8   5   0    5.39    0.38
   7  -5   0    0.64    0.10
   7  -5   0    0.92    0.14
   7  -5   0    0.71    0.13
  -7   5   0    0.48    0.10
   6  -5   0   12.52    0.78
   6  -5   0   11.38    0.67
   6  -5   0   12.39    0.72
  -6   5   0   10.58    0.69
   5  -5   0    0.07    0.05
   5  -5   0    0.09    0.05
   5  -5   0    0.09    0.04
  -5   5   0   -0.02    0.04
  -5   5   0    0.07    0.05
   4  -5   0    0.16    0.04
   4  -5   0    0.10    0.05
   4  -5   0    0.13    0.05
   4  -5   0    0.17    0.11
  -4   5   0    0.11    0.05
  -4   5   0    0.07    0.05
   3  -5   0    1.05    0.22
   3  -5   0    1.20    0.09
   3  -5   0    1.08    0.10
   3  -5   0    1.07    0.11
  -3   5   0    1.00    0.12
  -3   5   0    0.98    0.25
  -3   5   0    1.36    0.11
   2  -5   0    2.50    0.33
   2  -5   0    2.31    0.17
   2  -5   0    2.27    0.15
   2  -5   0    2.38    0.14
  -2   5   0    1.94    0.14
  -2   5   0    2.16    0.15
  -2   5   0    2.02    0.19
  -2   5   0    2.13    0.17
  -2   5   0    1.71    0.34
   1  -5   0    0.57    0.06
   1  -5   0    0.73    0.07
   1  -5   0    0.66    0.06
   1  -5   0    0.76    0.15
   1  -5   0    0.70    0.06
   1  -5   0    0.61    0.08
  -1   5   0    0.69    0.08
  -1   5   0    0.62    0.10
  -1   5   0    0.77    0.06
  -1   5   0    0.58    0.05
  -1   5   0    0.58    0.16
   0  -5   0    6.87    0.45
   0  -5   0    6.65    0.38
   0  -5   0    6.73    0.41
   0  -5   0    6.68    0.37
   0  -5   0    6.79    0.74
   0   5   0    6.88    0.48
   0   5   0    6.72    0.45
   0   5   0    6.90    0.37
   0   5   0    5.43    0.75
   0   5   0    6.31    0.37
  -1  -5   0    9.30    0.62
  -1  -5   0    9.09    0.57
  -1  -5   0    9.47    0.51
  -1  -5   0    9.32    0.53
  -1  -5   0   10.93    0.99
   1   5   0    8.56    0.62
   1   5   0    9.28    0.51
   1   5   0    8.40    0.64
   1   5   0    7.61    1.00
   1   5   0    9.85    0.51
  -2  -5   0   12.77    0.85
  -2  -5   0   12.57    0.79
  -2  -5   0   14.94    1.34
  -2  -5   0   13.07    0.73
   2   5   0   11.29    0.86
   2   5   0   12.43    0.85
   2   5   0   13.43    0.70
   2   5   0   10.84    1.35
   2   5   0   13.53    0.71
  -3  -5   0    3.12    0.27
  -3  -5   0    3.55    0.23
  -3  -5   0    3.20    0.25
   3   5   0    3.01    0.18
   3   5   0    3.50    0.20
   3   5   0    3.29    0.31
  -4  -5   0   11.03    0.64
  -4  -5   0   10.86    0.71
  -4  -5   0   10.73    0.76
   4   5   0   11.08    0.61
   4   5   0    9.98    0.76
   4   5   0   10.63    0.59
  -5  -5   0    6.15    0.49
  -5  -5   0    6.17    0.40
  -5  -5   0    5.69    0.45
   5   5   0    5.85    0.49
   5   5   0    6.16    0.34
  -6  -5   0   11.70    0.75
  -6  -5   0   10.13    0.66
   6   5   0   10.42    0.59
   6   5   0   10.75    0.79
  -7  -5   0    7.36    0.50
  -7  -5   0    7.34    0.57
   7   5   0    7.45    0.43
   7   5   0    7.51    0.61
  -8  -5   0    9.10    0.67
  -8  -5   0    8.27    0.57
   8   5   0    8.42    0.49
   8   5   0    8.61    0.69
  -9  -5   0    5.70    0.51
   9   5   0    5.54    0.35
   9   5   0    6.15    0.53
  10   5   0    1.13    0.11
   8  -6   0   -0.05    0.06
  -8   6   0   -0.04    0.06
   7  -6   0    1.00    0.15
   7  -6   0    0.92    0.13
  -7   6   0    0.81    0.12
   6  -6   0    2.76    0.25
   6  -6   0    2.97    0.22
  -6   6   0    2.61    0.21
   5  -6   0    0.25    0.08
   5  -6   0    0.26    0.06
  -5   6   0    0.41    0.07
   4  -6   0   22.41    1.24
   4  -6   0   22.78    1.35
   4  -6   0   22.62    1.19
  -4   6   0   22.37    1.40
  -4   6   0   20.10    1.22
   3  -6   0    1.91    0.16
   3  -6   0    1.99    0.14
   3  -6   0    2.41    0.35
   3  -6   0    2.26    0.18
  -3   6   0    2.26    0.16
  -3   6   0    1.91    0.20
   2  -6   0    1.82    0.13
   2  -6   0    1.85    0.11
   2  -6   0    1.36    0.16
   2  -6   0    1.80    0.28
   2  -6   0    1.71    0.14
  -2   6   0    1.39    0.30
  -2   6   0    1.53    0.11
  -2   6   0    1.42    0.10
  -2   6   0    1.33    0.17
  -2   6   0    1.33    0.14
   1  -6   0    5.55    0.34
   1  -6   0    5.07    0.29
   1  -6   0    5.53    0.37
   1  -6   0    5.46    0.31
   1  -6   0    5.16    0.31
   1  -6   0    5.59    0.62
  -1   6   0    4.90    0.29
  -1   6   0    5.33    0.40
  -1   6   0    4.38    0.64
  -1   6   0    4.49    0.36
   0  -6   0    0.71    0.07
   0  -6   0    0.72    0.08
   0  -6   0    1.06    0.08
   0  -6   0    0.81    0.15
   0  -6   0    0.78    0.09
   0   6   0    0.74    0.18
   0   6   0    0.71    0.13
   0   6   0    0.78    0.10
  -1  -6   0   18.80    1.71
  -1  -6   0   16.49    0.91
  -1  -6   0   16.75    1.05
  -1  -6   0   16.37    0.98
  -1  -6   0   16.53    0.88
   1   6   0   15.72    1.06
   1   6   0   13.12    1.73
   1   6   0   15.74    1.08
  -2  -6   0    0.09    0.04
  -2  -6   0    0.10    0.05
  -2  -6   0    0.12    0.05
  -2  -6   0    0.15    0.05
   2   6   0    0.02    0.05
   2   6   0    0.17    0.06
   2   6   0    0.05    0.05
  -3  -6   0   24.24    1.50
  -3  -6   0   22.14    1.40
  -3  -6   0   23.15    1.29
   3   6   0   22.61    1.51
  -4  -6   0   20.08    1.29
  -4  -6   0   20.54    1.18
   4   6   0   20.33    1.12
   4   6   0   21.18    1.40
   4   6   0   21.99    1.13
  -5  -6   0    1.02    0.15
   5   6   0    0.99    0.19
   5   6   0    0.95    0.07
  -6  -6   0    0.11    0.08
   6   6   0    0.04    0.10
   6   6   0    0.02    0.02
  -7  -6   0    1.25    0.19
   7   6   0    0.62    0.18
   7   6   0    0.83    0.07
  -8  -6   0    1.56    0.25
   8   6   0    1.96    0.29
   8   6   0    1.75    0.12
  -9  -6   0    1.49    0.25
   9   6   0    1.46    0.27
   9   6   0    1.22    0.10
  10   6   0    0.02    0.03
   8  -7   0    0.70    0.13
  -8   7   0    0.45    0.08
   7  -7   0    0.09    0.06
   7  -7   0    0.16    0.09
  -7   7   0    0.07    0.05
   6  -7   0    0.40    0.10
   6  -7   0    0.31    0.08
  -6   7   0    0.45    0.07
   5  -7   0    4.41    0.29
   5  -7   0    4.23    0.33
  -5   7   0    4.20    0.27
   4  -7   0    0.03    0.04
   4  -7   0    0.00    0.04
  -4   7   0    0.05    0.03
  -4   7   0    0.18    0.08
   3  -7   0    9.69    0.63
   3  -7   0   10.13    0.55
  -3   7   0    9.51    0.69
   2  -7   0    2.07    0.15
   2  -7   0    2.47    0.35
   2  -7   0    1.98    0.17
  -2   7   0    2.68    0.25
   1  -7   0    4.47    0.30
   1  -7   0    5.12    0.56
   1  -7   0    4.27    0.26
  -1   7   0    4.13    0.37
  -1   7   0    3.90    0.59
   0  -7   0    7.99    0.45
   0  -7   0    8.13    0.51
   0  -7   0    9.06    0.90
   0   7   0    7.86    0.56
   0   7   0    6.75    0.93
   0   7   0    7.58    0.59
  -1  -7   0    4.20    0.26
  -1  -7   0    4.18    0.29
  -1  -7   0    4.78    0.49
   1   7   0    3.39    0.52
   1   7   0    3.80    0.32
   1   7   0    4.65    0.39
  -2  -7   0   37.84    3.35
  -2  -7   0   32.61    1.94
  -2  -7   0   34.67    1.73
   2   7   0   26.97    3.38
   2   7   0   30.22    2.06
   2   7   0   31.13    2.08
  -3  -7   0   10.31    0.67
   3   7   0   10.05    0.76
  -4  -7   0    7.90    0.54
   4   7   0    7.39    0.62
  -5  -7   0    1.49    0.19
   5   7   0    1.26    0.23
  -6  -7   0    1.33    0.19
   6   7   0    0.94    0.21
  -7  -7   0    0.41    0.13
   7   7   0    0.16    0.13
  -8  -7   0    1.33    0.22
   8   7   0    0.78    0.22
  -9  -7   0    1.22    0.23
   9   7   0    0.42    0.20
   7  -8   0   -0.02    0.06
   6  -8   0   -0.02    0.05
   6  -8   0    0.11    0.07
   5  -8   0    0.22    0.06
   5  -8   0    0.12    0.06
   4  -8   0    4.74    0.32
   4  -8   0    5.65    0.38
   3  -8   0    0.06    0.05
   3  -8   0    0.07    0.04
  -3   8   0    0.05    0.08
   2  -8   0   15.96    0.88
   2  -8   0   16.53    1.00
  -2   8   0   15.52    1.10
   1  -8   0    1.82    0.27
   1  -8   0    1.29    0.11
   1  -8   0    1.51    0.14
  -1   8   0    1.49    0.21
   0  -8   0    1.71    0.23
   0  -8   0    1.19    0.13
   0   8   0    1.24    0.21
   0   8   0    1.20    0.27
  -1  -8   0    0.14    0.04
  -1  -8   0    0.20    0.06
   1   8   0    0.14    0.09
  -2  -8   0    3.68    0.27
  -2  -8   0    3.33    0.23
   2   8   0    3.26    0.36
  -3  -8   0    8.32    0.58
  -3  -8   0    8.77    0.51
   3   8   0    8.47    0.68
  -4  -8   0    0.81    0.13
  -4  -8   0    0.62    0.09
   4   8   0    0.44    0.16
  -5  -8   0    0.84    0.15
   5   8   0    1.26    0.24
  -6  -8   0    0.12    0.08
   6   8   0    0.25    0.14
  -7  -8   0    0.08    0.10
   7   8   0    0.02    0.11
  -8  -8   0    0.03    0.09
   8   8   0   -0.16    0.10
  -9  -8   0    2.87    0.35
   9   8   0    2.52    0.38
   6  -9   0    0.92    0.15
   6  -9   0    1.01    0.13
   5  -9   0    0.04    0.05
   5  -9   0    0.06    0.07
   4  -9   0    0.15    0.07
   4  -9   0    0.12    0.05
   3  -9   0    0.30    0.06
   3  -9   0    0.38    0.08
  -3   9   0    0.21    0.12
   2  -9   0   27.84    1.66
   2  -9   0   27.91    1.47
  -2   9   0   25.65    1.80
   1  -9   0    6.98    0.46
   1  -9   0    6.79    0.39
  -1   9   0    5.57    0.54
   0  -9   0    5.39    0.32
   0  -9   0    5.45    0.38
   0   9   0    4.86    0.48
  -1  -9   0    3.37    0.26
  -1  -9   0    3.29    0.22
   1   9   0    2.71    0.34
  -2  -9   0   10.70    0.61
  -2  -9   0   10.85    0.70
   2   9   0    9.69    0.81
  -3  -9   0    0.90    0.14
  -3  -9   0    1.04    0.12
   3   9   0    1.14    0.23
  -4  -9   0    0.07    0.07
  -4  -9   0    0.03    0.05
   4   9   0    0.14    0.11
  -5  -9   0    0.04    0.06
  -5  -9   0    0.10    0.08
   5   9   0    0.22    0.13
  -6  -9   0    0.14    0.07
  -6  -9   0    0.08    0.09
   6   9   0    0.01    0.12
  -7  -9   0    3.99    0.38
   7   9   0    2.78    0.40
  -8  -9   0    1.05    0.22
   8   9   0    0.94    0.27
   5 -10   0    0.01    0.06
   4 -10   0    0.05    0.05
   4 -10   0    0.00    0.06
   3 -10   0    0.26    0.08
   3 -10   0    0.08    0.05
   2 -10   0    3.90    0.29
   2 -10   0    3.69    0.24
  -2  10   0    2.70    0.37
   1 -10   0    7.92    0.47
   1 -10   0    8.32    0.54
  -1  10   0    7.20    0.65
   0 -10   0    0.19    0.06
   0 -10   0    0.27    0.08
   0  10   0    0.34    0.15
  -1 -10   0    2.35    0.22
  -1 -10   0    2.37    0.18
   1  10   0    2.83    0.35
  -2 -10   0    0.43    0.10
  -2 -10   0    0.26    0.07
   2  10   0    0.20    0.13
  -3 -10   0   -0.01    0.04
  -3 -10   0   -0.01    0.06
   3  10   0    0.01    0.09
  -4 -10   0    1.30    0.18
  -4 -10   0    0.87    0.12
   4  10   0    0.79    0.22
  -5 -10   0    0.15    0.07
  -5 -10   0    0.13    0.09
   5  10   0    0.01    0.11
  -6 -10   0    0.13    0.11
  -6 -10   0    0.31    0.09
   6  10   0    0.35    0.18
  -7 -10   0    0.02    0.07
  -7 -10   0    0.16    0.11
   7  10   0   -0.01    0.15
   3 -11   0    0.05    0.07
   3 -11   0    0.07    0.06
   2 -11   0    0.08    0.07
   2 -11   0    0.04    0.05
  -2  11   0    0.11    0.13
   1 -11   0    0.40    0.08
   1 -11   0    0.71    0.12
  -1  11   0    0.35    0.18
   0 -11   0    0.33    0.10
   0 -11   0    0.32    0.07
   0  11   0    0.15    0.13
  -1 -11   0    0.46    0.08
  -1 -11   0    0.52    0.12
   1  11   0    0.69    0.21
  -2 -11   0    0.16    0.06
  -2 -11   0    0.19    0.09
   2  11   0   -0.08    0.11
  -3 -11   0    0.49    0.13
  -3 -11   0    0.52    0.10
   3  11   0    0.52    0.19
  -4 -11   0    0.17    0.10
  -4 -11   0    0.21    0.07
   4  11   0    0.16    0.15
  -5 -11   0    1.35    0.16
  -5 -11   0    1.45    0.22
   5  11   0    1.11    0.28
  -6 -11   0    0.03    0.10
  -6 -11   0    0.08    0.07
   6  11   0    0.16    0.17
   0 -12   0    0.57    0.10
   0 -12   0    0.80    0.14
   0  12   0    0.96    0.27
  -1 -12   0    0.27    0.11
  -1 -12   0    0.25    0.07
   1  12   0    0.12    0.15
  -2 -12   0    1.12    0.13
  -2 -12   0    1.00    0.18
   2  12   0    1.14    0.29
  -3 -12   0    0.05    0.06
  -3 -12   0   -0.06    0.08
   3  12   0    0.20    0.17
  -3 -12   1    0.27    0.08
   2  12  -1    0.19    0.17
  -2 -12   1    0.19    0.07
  -2 -12   1    0.46    0.13
   1  12  -1    0.23    0.17
  -1 -12   1    0.36    0.08
  -1 -12   1    0.31    0.12
   0  12  -1    4.30    0.49
   0 -12   1    3.78    0.33
   0 -12   1    3.81    0.27
   5  11  -1    2.24    0.37
  -5 -11   1    1.68    0.19
  -5 -11   1    1.95    0.25
   4  11  -1    2.18    0.36
  -4 -11   1    1.71    0.23
  -4 -11   1    2.24    0.20
   3  11  -1    0.13    0.14
  -3 -11   1   -0.07    0.06
  -3 -11   1   -0.01    0.05
   2  11  -1   -0.05    0.11
  -2 -11   1   -0.07    0.04
  -2 -11   1   -0.03    0.06
   1  11  -1   -0.04    0.10
  -1 -11   1   -0.07    0.04
  -1 -11   1   -0.04    0.06
   0  11  -1    2.24    0.35
   0 -11   1    2.66    0.24
   0 -11   1    2.37    0.19
  -1  11  -1   17.86    1.32
   1 -11   1   17.36    1.15
   1 -11   1   19.18    1.01
  -2  11  -1    0.14    0.15
   2 -11   1    0.27    0.07
   2 -11   1    0.40    0.10
   3 -11   1    2.79    0.21
   3 -11   1    2.59    0.25
   7  10  -1    0.10    0.15
  -7 -10   1    0.05    0.10
   6  10  -1   -0.04    0.13
  -6 -10   1    0.06    0.07
  -6 -10   1   -0.01    0.07
   5  10  -1    0.95    0.24
  -5 -10   1    1.03    0.17
  -5 -10   1    0.60    0.11
   4  10  -1    2.30    0.34
  -4 -10   1    1.66    0.22
  -4 -10   1    2.10    0.19
   3  10  -1    5.85    0.59
  -3 -10   1    6.54    0.47
  -3 -10   1    5.80    0.39
   2  10  -1    0.66    0.20
  -2 -10   1    0.66    0.12
  -2 -10   1    0.64    0.09
   1  10  -1   -0.02    0.10
  -1 -10   1   -0.11    0.04
  -1 -10   1   -0.06    0.03
   0  10  -1    0.32    0.15
   0 -10   1    0.20    0.06
   0 -10   1    0.15    0.07
  -1  10  -1    0.09    0.11
   1 -10   1    0.16    0.05
   1 -10   1    0.14    0.07
  -2  10  -1    1.33    0.24
   2 -10   1    1.13    0.14
   2 -10   1    0.99    0.11
   3 -10   1    1.32    0.13
   3 -10   1    1.35    0.16
   4 -10   1    1.31    0.15
   4 -10   1    0.88    0.11
   5 -10   1    0.81    0.14
   5 -10   1    1.12    0.13
   8   9  -1    0.29    0.18
  -8  -9   1    0.48    0.17
   7   9  -1    0.66    0.22
  -7  -9   1    0.82    0.19
   6   9  -1    0.29    0.16
  -6  -9   1    0.25    0.11
   5   9  -1    0.01    0.10
  -5  -9   1    0.13    0.08
   4   9  -1    0.52    0.18
  -4  -9   1    0.36    0.10
   3   9  -1    3.50    0.42
  -3  -9   1    4.60    0.34
  -3  -9   1    4.09    0.28
   2   9  -1    1.00    0.22
  -2  -9   1    0.62    0.09
  -2  -9   1    0.48    0.11
   1   9  -1   30.35    2.14
  -1  -9   1   33.50    1.97
  -1  -9   1   33.44    1.75
   0   9  -1    0.13    0.10
   0  -9   1    0.08    0.04
   0  -9   1    0.07    0.05
  -1   9  -1    6.39    0.56
   1  -9   1    6.96    0.46
   1  -9   1    6.73    0.40
  -2   9  -1    0.36    0.14
   2  -9   1    0.20    0.07
   2  -9   1    0.18    0.05
  -3   9  -1    0.63    0.17
   3  -9   1    0.72    0.10
   3  -9   1    0.66    0.08
   4  -9   1    2.70    0.19
   4  -9   1    2.54    0.23
   5  -9   1    0.39    0.08
   5  -9   1    0.42    0.10
   6  -9   1    1.26    0.14
   6  -9   1    1.22    0.17
   8   8  -1    0.15    0.15
  -8  -8   1    0.17    0.12
   7   8  -1    1.37    0.27
  -7  -8   1    1.38    0.23
   6   8  -1    0.27    0.15
  -6  -8   1    0.28    0.11
   5   8  -1    0.44    0.16
  -5  -8   1    0.19    0.08
   4   8  -1    0.05    0.10
  -4  -8   1    0.04    0.06
   3   8  -1    2.01    0.28
  -3  -8   1    1.60    0.17
   2   8  -1    2.20    0.28
  -2  -8   1    1.70    0.15
  -2  -8   1    2.00    0.18
   1   8  -1    1.18    0.21
  -1  -8   1    1.29    0.11
  -1  -8   1    1.16    0.12
   0   8  -1   12.40    1.74
   0   8  -1   16.53    1.11
   0  -8   1   17.94    1.71
   0  -8   1   16.03    0.97
   0  -8   1   16.05    0.86
  -1   8  -1    1.66    0.23
   1  -8   1    1.80    0.13
   1  -8   1    1.75    0.15
   1  -8   1    1.89    0.30
  -2   8  -1    0.04    0.08
   2  -8   1    0.01    0.04
   2  -8   1    0.02    0.03
  -3   8  -1    0.27    0.11
   3  -8   1    0.49    0.08
   3  -8   1    0.35    0.06
   4  -8   1    2.05    0.18
   4  -8   1    1.48    0.13
   5  -8   1    0.33    0.09
   5  -8   1    0.10    0.05
   6  -8   1    0.19    0.07
   6  -8   1    0.27    0.09
   7  -8   1    0.03    0.06
   7  -8   1   -0.02    0.07
   9   7  -1    2.26    0.36
  -9  -7   1    3.18    0.37
   8   7  -1    0.29    0.17
  -8  -7   1    0.39    0.15
   7   7  -1    0.03    0.11
  -7  -7   1    0.01    0.07
   6   7  -1    6.59    0.61
  -6  -7   1    7.51    0.56
   5   7  -1    1.68    0.26
  -5  -7   1    1.51    0.19
   4   7  -1    1.46    0.23
  -4  -7   1    1.24    0.16
   3   7  -1    1.17    0.21
  -3  -7   1    1.19    0.14
   2   7  -1    2.04    0.26
  -2  -7   1    1.91    0.17
   1   7  -1    4.30    0.63
   1   7  -1    4.95    0.44
  -1  -7   1    5.15    0.35
  -1  -7   1    5.70    0.32
  -1  -7   1    6.11    0.61
   0   7  -1    4.85    0.43
   0   7  -1    4.83    0.66
   0   7  -1    4.81    0.37
   0  -7   1    5.34    0.62
   0  -7   1    5.80    0.31
   0  -7   1    5.33    0.35
  -1   7  -1    0.26    0.10
  -1   7  -1    0.25    0.06
  -1   7  -1    0.29    0.14
   1  -7   1    0.26    0.11
   1  -7   1    0.25    0.05
   1  -7   1    0.32    0.04
  -2   7  -1   12.10    0.86
   2  -7   1   11.95    0.77
   2  -7   1   12.51    0.68
   2  -7   1   13.50    1.42
  -3   7  -1    0.45    0.12
   3  -7   1    0.58    0.06
   3  -7   1    0.46    0.08
  -4   7  -1    3.25    0.30
   4  -7   1    3.33    0.21
   4  -7   1    3.06    0.25
   5  -7   1    3.12    0.26
   5  -7   1    2.98    0.21
   6  -7   1    0.04    0.05
   6  -7   1   -0.02    0.06
   7  -7   1    1.13    0.16
   7  -7   1    0.87    0.12
   8  -7   1    0.41    0.11
   8  -7   1    0.74    0.15
   9   6  -1    2.90    0.39
  -9  -6   1    3.60    0.39
   8   6  -1    0.91    0.23
  -8  -6   1    0.99    0.20
   7   6  -1    0.69    0.19
  -7  -6   1    0.71    0.16
   6   6  -1    6.70    0.56
  -6  -6   1    5.93    0.49
   5   6  -1   12.26    0.93
  -5  -6   1   13.15    0.86
   4   6  -1   21.35    1.47
  -4  -6   1   22.36    1.36
   3   6  -1    0.29    0.10
  -3  -6   1    0.26    0.07
   2   6  -1    0.05    0.06
   2   6  -1    0.05    0.05
  -2  -6   1    0.05    0.03
  -2  -6   1    0.04    0.04
  -2  -6   1    0.01    0.02
   1   6  -1    3.63    0.50
   1   6  -1    4.08    0.36
  -1  -6   1    4.06    0.28
  -1  -6   1    4.69    0.32
  -1  -6   1    4.43    0.48
   0   6  -1    0.16    0.07
   0   6  -1    0.06    0.03
   0   6  -1    0.00    0.05
   0  -6   1    0.03    0.05
   0  -6   1    0.05    0.02
   0  -6   1    0.02    0.02
   0  -6   1    0.10    0.04
  -1   6  -1   10.50    1.44
  -1   6  -1   12.54    0.84
  -1   6  -1   13.56    0.88
   1  -6   1   13.27    0.79
   1  -6   1   13.39    0.70
   1  -6   1   13.37    1.43
   1  -6   1   13.55    0.84
  -2   6  -1    6.34    0.48
  -2   6  -1    6.41    0.44
  -2   6  -1    5.64    0.81
   2  -6   1    6.32    0.42
   2  -6   1    6.41    0.46
   2  -6   1    6.87    0.36
   2  -6   1    6.87    0.79
  -3   6  -1    7.77    0.58
   3  -6   1    8.64    1.00
   3  -6   1    8.02    0.46
   3  -6   1    8.67    0.54
  -4   6  -1    3.64    0.29
   4  -6   1    3.19    0.21
   4  -6   1    3.04    0.25
   5  -6   1   18.38    1.02
   5  -6   1   19.20    1.18
  -6   6  -1    0.61    0.07
   6  -6   1    0.56    0.11
   6  -6   1    0.69    0.09
  -7   6  -1    0.23    0.05
   7  -6   1    0.25    0.07
   7  -6   1    0.24    0.09
  -8   6  -1    2.41    0.18
   8  -6   1    2.45    0.22
   8  -6   1    2.72    0.27
  10   5  -1    0.89    0.08
   9   5  -1    0.19    0.04
   9   5  -1    0.40    0.17
  -9  -5   1    0.51    0.17
  -9  -5   1    0.29    0.16
   8   5  -1    1.28    0.25
   8   5  -1    1.54    0.11
  -8  -5   1    1.93    0.25
   7   5  -1    1.63    0.25
   7   5  -1    1.61    0.11
  -7  -5   1    1.92    0.24
   6   5  -1   12.44    0.66
   6   5  -1   11.27    0.88
  -6  -5   1   11.64    0.83
   5   5  -1   16.99    1.15
   5   5  -1   16.70    0.90
  -5  -5   1   16.33    1.08
   4   5  -1    0.00    0.07
  -4  -5   1    0.04    0.04
  -4  -5   1   -0.03    0.05
  -4  -5   1    0.01    0.05
   3   5  -1   47.93    3.10
  -3  -5   1   49.98    3.13
  -3  -5   1   51.37    2.71
  -3  -5   1   49.64    2.95
   2   5  -1    4.84    0.43
   2   5  -1    4.79    0.60
  -2  -5   1    4.92    0.60
  -2  -5   1    5.97    0.37
  -2  -5   1    6.57    0.59
  -2  -5   1    5.53    0.41
  -2  -5   1    5.99    0.34
   1   5  -1    0.73    0.15
   1   5  -1    0.92    0.14
  -1  -5   1    1.03    0.11
  -1  -5   1    0.94    0.08
  -1  -5   1    0.97    0.14
   0   5  -1    0.07    0.03
   0   5  -1    0.07    0.06
   0   5  -1    0.00    0.04
   0  -5   1    0.01    0.04
   0  -5   1    0.02    0.03
   0  -5   1    0.03    0.02
  -1   5  -1    8.61    1.12
  -1   5  -1   10.35    0.68
  -1   5  -1    9.73    0.65
   1  -5   1    9.91    0.61
   1  -5   1   10.06    0.65
   1  -5   1    9.99    0.54
   1  -5   1   10.34    1.11
   1  -5   1   10.29    0.56
  -2   5  -1    1.56    0.16
  -2   5  -1    1.31    0.12
  -2   5  -1    1.24    0.26
   2  -5   1    1.39    0.13
   2  -5   1    1.42    0.10
   2  -5   1    1.27    0.24
   2  -5   1    1.39    0.12
   2  -5   1    1.41    0.09
  -3   5  -1    2.65    0.22
  -3   5  -1    2.14    0.41
  -3   5  -1    2.52    0.20
   3  -5   1    2.78    0.41
   3  -5   1    2.69    0.21
   3  -5   1    3.00    0.17
   3  -5   1    2.66    0.18
  -4   5  -1   24.91    1.44
  -4   5  -1   26.52    1.65
   4  -5   1   26.03    1.46
   4  -5   1   29.12    2.88
   4  -5   1   26.29    1.41
   4  -5   1   26.72    1.61
  -5   5  -1    5.02    0.31
   5  -5   1    5.09    0.38
   5  -5   1    5.16    0.31
  -6   5  -1    0.07    0.04
   6  -5   1    0.09    0.05
   6  -5   1    0.06    0.05
  -7   5  -1    1.14    0.12
   7  -5   1    1.08    0.16
   7  -5   1    0.76    0.11
  -8   5  -1    0.44    0.08
   8  -5   1    0.50    0.10
   8  -5   1    0.45    0.13
  -9   5  -1    0.84    0.11
   9  -5   1    0.82    0.13
  10   4  -1    0.44    0.07
   9   4  -1    1.55    0.13
   9   4  -1    1.85    0.27
  -9  -4   1    1.98    0.28
  -9  -4   1    1.77    0.26
   8   4  -1   20.63    1.34
   8   4  -1   18.12    1.07
  -8  -4   1   20.55    1.36
  -8  -4   1   19.84    1.30
   7   4  -1    3.81    0.23
   7   4  -1    3.67    0.38
  -7  -4   1    3.66    0.35
  -7  -4   1    3.61    0.30
   6   4  -1    0.14    0.03
   6   4  -1    0.13    0.10
  -6  -4   1    0.24    0.08
  -6  -4   1    0.26    0.09
   5   4  -1   12.70    0.70
   5   4  -1   12.69    0.90
  -5  -4   1   12.57    0.76
  -5  -4   1   13.54    0.92
  -5  -4   1   13.14    0.85
   4   4  -1   12.63    0.86
   4   4  -1   12.75    0.68
   4   4  -1   11.80    0.67
  -4  -4   1   13.14    0.80
  -4  -4   1   12.09    0.72
  -4  -4   1   12.00    0.85
   3   4  -1    1.19    0.17
  -3  -4   1    1.49    0.13
  -3  -4   1    1.29    0.12
  -3  -4   1    1.34    0.15
   2   4  -1    3.77    0.33
  -2  -4   1    4.23    0.31
  -2  -4   1    4.31    0.28
  -2  -4   1    4.04    0.26
   1   4  -1    4.34    0.55
   1   4  -1    5.26    0.38
  -1  -4   1    4.99    0.54
  -1  -4   1    5.19    0.35
  -1  -4   1    5.03    0.31
   0   4  -1   10.09    0.68
   0   4  -1   10.26    0.65
   0   4  -1    8.95    1.11
   0  -4   1   10.41    0.61
   0  -4   1   11.19    0.66
   0  -4   1   10.11    1.10
  -1   4  -1    9.17    0.59
  -1   4  -1    8.95    0.56
  -1   4  -1    7.39    0.97
   1  -4   1    8.86    0.47
   1  -4   1    8.44    0.53
   1  -4   1    9.33    0.56
   1  -4   1    8.41    0.97
  -2   4  -1    0.19    0.06
  -2   4  -1    0.20    0.04
  -2   4  -1    0.18    0.10
   2  -4   1    0.22    0.05
   2  -4   1    0.25    0.03
   2  -4   1    0.22    0.03
   2  -4   1    0.15    0.04
   2  -4   1    0.19    0.10
  -3   4  -1   16.72    1.01
  -3   4  -1   15.10    0.87
  -3   4  -1   15.31    1.01
  -3   4  -1   13.64    1.77
  -3   4  -1   16.19    0.88
   3  -4   1   16.36    0.89
   3  -4   1   17.19    0.85
   3  -4   1   16.58    0.98
   3  -4   1   16.52    1.77
  -4   4  -1    3.99    0.30
  -4   4  -1    3.84    0.24
  -4   4  -1    4.52    0.27
  -4   4  -1    3.47    0.57
  -4   4  -1    4.30    0.30
   4  -4   1    4.49    0.27
   4  -4   1    4.33    0.31
   4  -4   1    4.34    0.25
   4  -4   1    4.58    0.58
  -5   4  -1    4.89    0.35
  -5   4  -1    4.74    0.32
   5  -4   1    4.81    0.67
   5  -4   1    5.34    0.38
   5  -4   1    5.05    0.33
   5  -4   1    5.24    0.31
  -6   4  -1    1.89    0.17
   6  -4   1    2.04    0.18
   6  -4   1    2.07    0.21
   6  -4   1    2.06    0.16
  -7   4  -1    7.68    0.52
   7  -4   1    8.22    0.51
   7  -4   1    9.29    0.61
   7  -4   1    8.96    0.55
  -8   4  -1    1.68    0.17
   8  -4   1    1.99    0.18
   8  -4   1    1.96    0.23
   8  -4   1    1.71    0.20
  -9   4  -1    2.97    0.24
   9  -4   1    2.82    0.24
   9  -4   1    2.59    0.27
  10   3  -1    3.08    0.23
 -10  -3   1    3.36    0.32
   9   3  -1    0.03    0.05
  -9  -3   1   -0.02    0.07
   8   3  -1    0.85    0.18
   8   3  -1    0.43    0.08
  -8  -3   1    0.85    0.18
  -8  -3   1    0.43    0.12
  -8  -3   1    0.60    0.15
   7   3  -1   21.75    1.29
   7   3  -1   24.46    1.54
  -7  -3   1   25.37    1.55
  -7  -3   1   22.09    1.34
  -7  -3   1   24.01    1.49
   6   3  -1    7.75    0.47
   6   3  -1    8.92    0.88
   6   3  -1    8.38    0.62
  -6  -3   1    7.91    0.58
  -6  -3   1    6.93    0.51
   5   3  -1    4.53    0.40
   5   3  -1    5.65    0.55
   5   3  -1    4.91    0.30
  -5  -3   1    4.87    0.38
  -5  -3   1    4.80    0.34
  -5  -3   1    4.52    0.58
   4   3  -1    2.64    0.16
   4   3  -1    2.75    0.28
   4   3  -1    2.41    0.15
   4   3  -1    2.46    0.25
  -4  -3   1    2.49    0.19
  -4  -3   1    2.55    0.22
  -4  -3   1    2.15    0.30
   3   3  -1    0.56    0.05
   3   3  -1    0.67    0.11
   3   3  -1    0.58    0.04
  -3  -3   1    0.51    0.08
  -3  -3   1    0.58    0.07
   2   3  -1   28.45    1.83
  -2  -3   1   29.61    1.74
  -2  -3   1   28.71    1.85
  -2  -3   1   30.34    1.60
   1   3  -1   92.48   10.40
   1   3  -1  102.76    6.13
  -1  -3   1   97.97   10.39
  -1  -3   1  106.74    6.24
  -1  -3   1  107.81    5.91
   0   3  -1   21.84    1.40
   0   3  -1   19.64    2.35
   0   3  -1   23.79    1.41
   0  -3   1   22.74    1.32
   0  -3   1   23.46    1.40
   0  -3   1   25.47    1.33
   0  -3   1   20.69    2.35
  -1   3  -1    0.05    0.03
  -1   3  -1    0.04    0.02
  -1   3  -1    0.04    0.05
   1  -3   1    0.03    0.02
   1  -3   1    0.03    0.04
   1  -3   1    0.02    0.01
   1  -3   1    0.04    0.01
  -2   3  -1   61.56    7.21
  -2   3  -1   74.72    4.21
  -2   3  -1   68.50    4.28
  -2   3  -1   68.24    3.73
  -2   3  -1   71.18    3.74
   2  -3   1   71.44    3.63
   2  -3   1   65.76    7.21
   2  -3   1   70.20    4.08
   2  -3   1   75.08    3.74
  -3   3  -1   33.13    1.75
  -3   3  -1   33.52    2.01
  -3   3  -1   30.73    1.74
  -3   3  -1   28.31    3.42
  -3   3  -1   33.70    1.96
   3  -3   1   33.32    1.75
   3  -3   1   31.01    3.41
   3  -3   1   34.11    1.70
   3  -3   1   31.94    1.93
  -4   3  -1    5.41    0.78
  -4   3  -1    6.55    0.38
  -4   3  -1    6.26    0.41
  -4   3  -1    6.01    0.36
   4  -3   1    6.12    0.78
   4  -3   1    6.58    0.38
   4  -3   1    6.77    0.44
   4  -3   1    6.68    0.36
  -5   3  -1    4.70    0.32
  -5   3  -1    4.46    0.31
   5  -3   1    4.58    0.31
   5  -3   1    4.54    0.63
   5  -3   1    5.32    0.30
   5  -3   1    5.15    0.36
  -6   3  -1    1.13    0.12
   6  -3   1    1.02    0.14
   6  -3   1    1.21    0.13
   6  -3   1    1.17    0.11
  -7   3  -1    9.65    0.60
   7  -3   1   10.90    0.69
   7  -3   1    9.05    0.57
   7  -3   1    9.86    0.61
  -8   3  -1    3.84    0.30
   8  -3   1    4.30    0.29
   8  -3   1    3.82    0.31
   8  -3   1    4.21    0.36
  -9   3  -1    0.13    0.07
   9  -3   1    0.05    0.07
   9  -3   1    0.01    0.06
 -10   3  -1    1.84    0.20
  10  -3   1    1.80    0.22
 -10  -2   1    2.95    0.30
   9   2  -1    5.09    0.35
  -9  -2   1    5.13    0.40
   8   2  -1    0.49    0.14
   8   2  -1    0.51    0.09
  -8  -2   1    0.57    0.14
  -8  -2   1    0.61    0.13
  -8  -2   1    0.56    0.15
   7   2  -1    0.10    0.08
   7   2  -1   -0.02    0.03
  -7  -2   1    0.05    0.07
  -7  -2   1   -0.03    0.05
  -7  -2   1   -0.10    0.06
   6   2  -1    9.32    0.92
   6   2  -1    7.84    0.49
   6   2  -1    8.41    0.61
  -6  -2   1    6.79    0.95
  -6  -2   1    8.44    0.53
  -6  -2   1    8.23    0.59
  -6  -2   1    9.49    0.62
   5   2  -1    1.62    0.17
   5   2  -1    1.83    0.14
   5   2  -1    2.34    0.24
   5   2  -1    1.64    0.12
   5   2  -1    1.84    0.20
  -5  -2   1    1.60    0.16
  -5  -2   1    1.97    0.19
  -5  -2   1    1.50    0.26
   4   2  -1   10.07    0.60
   4   2  -1   12.13    1.13
   4   2  -1   10.25    0.72
  -4  -2   1   10.91    0.63
  -4  -2   1    9.55    1.15
  -4  -2   1   10.66    0.69
   3   2  -1   18.63    0.93
   3   2  -1   18.63    1.76
   3   2  -1   16.59    0.93
   3   2  -1   15.92    1.09
  -3  -2   1   17.10    0.95
  -3  -2   1   17.38    1.04
  -3  -2   1   14.79    1.77
   2   2  -1   60.40    3.11
   2   2  -1   57.03    3.10
   2   2  -1   56.60    5.95
  -2  -2   1   59.76    3.12
  -2  -2   1   60.68    3.40
  -2  -2   1   53.88    5.95
   1   2  -1  667.98   40.06
  -1  -2   1  619.08   67.75
  -1  -2   1  624.81   67.79
  -1  -2   1  724.40   38.50
   0   2  -1  179.75   20.01
   0   2  -1  210.39   11.73
   0  -2   1  222.76   11.39
   0  -2   1  206.81   11.98
   0  -2   1  168.04   11.43
   0  -2   1  185.07   20.01
  -1   2  -1   38.96    4.45
  -1   2  -1   46.54    2.60
  -1   2  -1   43.97    2.64
   1  -2   1   39.56    4.44
   1  -2   1   44.34    2.64
   1  -2   1   43.70    2.51
  -2   2  -1   24.48    2.91
  -2   2  -1   27.67    1.72
  -2   2  -1   29.92    1.68
  -2   2  -1   28.21    1.50
  -2   2  -1   27.67    1.49
   2  -2   1   27.38    1.45
   2  -2   1   28.13    1.65
   2  -2   1   28.15    1.50
  -3   2  -1   28.32    1.61
  -3   2  -1   23.49    2.81
  -3   2  -1   27.12    1.45
   3  -2   1   27.41    1.40
   3  -2   1   27.64    1.44
   3  -2   1   26.09    1.59
   3  -2   1   24.61    2.81
  -4   2  -1    1.11    0.24
  -4   2  -1    1.25    0.09
  -4   2  -1    1.16    0.11
   4  -2   1    1.22    0.11
   4  -2   1    1.07    0.13
   4  -2   1    1.34    0.10
   4  -2   1    1.03    0.22
  -5   2  -1    5.02    0.34
  -5   2  -1    5.22    0.32
  -5   2  -1    4.28    0.65
  -5   2  -1    4.65    0.32
   5  -2   1    4.77    0.36
   5  -2   1    5.01    0.32
   5  -2   1    5.07    0.65
   5  -2   1    5.15    0.30
  -6   2  -1    4.33    0.29
  -6   2  -1    3.86    0.30
   6  -2   1    4.67    0.29
   6  -2   1    4.87    0.62
   6  -2   1    4.54    0.35
   6  -2   1    4.58    0.31
  -7   2  -1    2.25    0.19
   7  -2   1    1.75    0.21
   7  -2   1    1.76    0.16
   7  -2   1    2.06    0.19
  -8   2  -1    3.45    0.27
   8  -2   1    3.07    0.31
   8  -2   1    3.25    0.25
   8  -2   1    3.37    0.27
  -9   2  -1    2.15    0.21
   9  -2   1    1.72    0.20
   9  -2   1    1.77    0.18
 -10   2  -1    0.29    0.10
  10  -2   1    0.24    0.10
  10   1  -1    0.06    0.07
 -10  -1   1    0.06    0.09
   9   1  -1    0.63    0.11
  -9  -1   1    0.67    0.14
   8   1  -1    2.21    0.19
  -8  -1   1    1.94    0.22
  -8  -1   1    1.84    0.23
  -8  -1   1    2.09    0.22
   7   1  -1    0.43    0.08
   7   1  -1    0.50    0.13
   7   1  -1    0.44    0.11
  -7  -1   1    0.58    0.11
  -7  -1   1    0.34    0.16
  -7  -1   1    0.48    0.11
  -7  -1   1    0.38    0.11
   6   1  -1    2.40    0.19
   6   1  -1    2.51    0.24
   6   1  -1    2.88    0.34
   6   1  -1    2.45    0.17
  -6  -1   1    2.62    0.24
  -6  -1   1    2.41    0.21
  -6  -1   1    2.48    0.24
  -6  -1   1    2.33    0.38
   5   1  -1   36.51    2.27
   5   1  -1   36.63    1.93
   5   1  -1   38.20    2.20
   5   1  -1   41.10    3.81
   5   1  -1   36.51    2.00
  -5  -1   1   30.08    3.83
  -5  -1   1   37.97    2.21
  -5  -1   1   37.04    2.03
  -5  -1   1   35.50    2.27
   4   1  -1   -0.01    0.04
   4   1  -1   -0.02    0.02
   4   1  -1    0.02    0.03
   4   1  -1    0.03    0.04
   4   1  -1    0.06    0.02
  -4  -1   1    0.11    0.04
  -4  -1   1    0.00    0.03
  -4  -1   1    0.01    0.04
  -4  -1   1    0.09    0.05
   3   1  -1   25.80    2.46
   3   1  -1   24.02    1.25
   3   1  -1   24.13    1.48
   3   1  -1   23.61    1.29
  -3  -1   1   22.54    1.43
  -3  -1   1   24.24    1.31
  -3  -1   1   21.60    2.47
   2   1  -1    0.21    0.03
   2   1  -1    0.46    0.06
   2   1  -1    0.37    0.06
   2   1  -1    0.38    0.04
  -2  -1   1    0.40    0.07
  -2  -1   1    0.32    0.05
  -2  -1   1    0.45    0.05
   1   1  -1   44.74    4.86
  -1  -1   1   51.79    4.86
  -1  -1   1   45.51    2.77
   0   1  -1    3.71    0.56
   0   1  -1    4.11    0.34
   0  -1   1    3.53    0.56
   0  -1   1    3.63    0.56
  -1   1  -1   83.12    4.64
  -1   1  -1   68.97    7.93
  -1   1  -1   79.10    4.74
   1  -1   1   69.94    7.93
   1  -1   1   83.66    4.64
   1  -1   1   78.59    4.50
  -2   1  -1    3.43    0.22
  -2   1  -1    3.71    0.47
  -2   1  -1    4.06    0.23
  -2   1  -1    4.46    0.25
   2  -1   1    4.07    0.22
   2  -1   1    3.97    0.26
   2  -1   1    3.96    0.23
   2  -1   1    4.23    0.25
   2  -1   1    3.44    0.47
  -3   1  -1  189.20   12.08
  -3   1  -1  207.73   10.74
  -3   1  -1  183.62   20.56
   3  -1   1  213.86   10.73
   3  -1   1  217.17   10.43
   3  -1   1  187.48   20.55
   3  -1   1  204.16   11.69
  -4   1  -1   71.56    3.85
  -4   1  -1   71.14    4.18
  -4   1  -1   63.95    7.39
  -4   1  -1   74.36    4.28
   4  -1   1   72.46    3.85
   4  -1   1   73.99    3.73
   4  -1   1   66.58    7.38
   4  -1   1   75.57    4.21
  -5   1  -1   34.52    2.09
  -5   1  -1   35.59    1.93
  -5   1  -1   30.81    3.71
  -5   1  -1   35.45    2.12
   5  -1   1   37.15    2.12
   5  -1   1   35.63    1.86
   5  -1   1   35.53    3.71
   5  -1   1   35.24    1.92
  -6   1  -1    0.54    0.20
  -6   1  -1    0.60    0.10
  -6   1  -1    0.52    0.09
  -6   1  -1    0.51    0.06
   6  -1   1    0.57    0.18
   6  -1   1    0.67    0.12
   6  -1   1    0.58    0.09
   6  -1   1    0.54    0.08
  -7   1  -1    2.75    0.23
   7  -1   1    2.52    0.20
   7  -1   1    2.68    0.23
   7  -1   1    3.22    0.45
   7  -1   1    3.01    0.28
  -8   1  -1    0.78    0.12
   8  -1   1    0.52    0.09
   8  -1   1    0.63    0.12
   8  -1   1    1.04    0.16
  -9   1  -1    0.97    0.15
   9  -1   1    1.18    0.16
 -10   1  -1    0.66    0.13
  10  -1   1    0.42    0.12
  10   0  -1    0.39    0.10
 -10   0   1    0.44    0.13
   9   0  -1    0.03    0.06
  -9   0   1    0.08    0.08
   8   0  -1    0.42    0.09
  -8   0   1    0.51    0.12
   7   0  -1    0.41    0.13
   7   0  -1    0.17    0.06
  -7   0   1    0.22    0.09
  -7   0   1    0.29    0.09
  -7   0   1    0.34    0.08
   6   0  -1   11.81    0.70
   6   0  -1   12.18    1.31
   6   0  -1   11.68    0.66
   6   0  -1   11.78    0.77
  -6   0   1   12.21    0.78
  -6   0   1   11.96    0.78
  -6   0   1   10.50    1.34
  -6   0   1   12.06    0.72
   5   0  -1    8.07    0.46
   5   0  -1    8.29    0.54
   5   0  -1    7.98    0.49
   5   0  -1    8.59    0.91
  -5   0   1    7.88    0.54
  -5   0   1    8.35    0.50
  -5   0   1    8.33    0.55
  -5   0   1    6.98    0.93
   4   0  -1   11.03    1.18
   4   0  -1   11.56    0.60
   4   0  -1   11.14    0.69
   4   0  -1   10.83    0.63
  -4   0   1   11.41    0.64
  -4   0   1   10.60    0.70
  -4   0   1    9.28    1.19
  -4   0   1   11.10    0.69
   3   0  -1  105.36   10.15
   3   0  -1   99.35    5.31
   3   0  -1  101.00    5.96
   3   0  -1   99.18    5.16
   3   0  -1  100.59    5.79
  -3   0   1   96.80    5.79
  -3   0   1  103.46    5.32
  -3   0   1   97.17    5.96
  -3   0   1   87.82   10.16
   2   0  -1   46.88    2.52
   2   0  -1   48.17    2.45
   2   0  -1   49.37    4.81
   2   0  -1   45.64    2.83
  -2   0   1   46.20    2.75
  -2   0   1   44.74    2.83
  -2   0   1   48.75    2.53
  -2   0   1   44.39    4.82
   1   0  -1    5.43    0.52
   1   0  -1    4.50    0.26
   1   0  -1    4.65    0.27
   1   0  -1    4.65    0.31
  -1   0   1    4.60    0.31
  -1   0   1    5.43    0.52
  -1   0   1    4.74    0.27
  -1   0   1    4.62    0.30
   0   0  -1  137.01   13.87
   0   0   1  130.55    8.13
   0   0   1  133.08    7.92
   0   0   1  137.72   14.02
  -1   0  -1    8.89    0.56
  -1   0  -1    8.88    0.48
  -1   0  -1    9.04    0.48
  -1   0  -1    9.79    0.54
   1   0   1    8.83    0.53
   1   0   1    8.15    0.95
   1   0   1    8.59    0.47
   1   0   1    8.98    0.49
   1   0   1    9.12    0.47
   1   0   1    9.41    0.54
   1   0   1    8.39    0.56
  -2   0  -1  257.53   15.19
  -2   0  -1  238.87   25.82
  -2   0  -1  269.18   13.49
   2   0   1  266.83   13.48
   2   0   1  232.53   13.25
   2   0   1  240.72   15.19
   2   0   1  257.22   14.68
  -3   0  -1    0.04    0.02
  -3   0  -1    0.00    0.02
  -3   0  -1   -0.03    0.03
  -3   0  -1    0.02    0.03
   3   0   1    0.04    0.02
   3   0   1    0.03    0.05
   3   0   1    0.02    0.03
   3   0   1    0.01    0.02
   3   0   1    0.02    0.02
  -4   0  -1   88.30    5.34
  -4   0  -1   89.74    5.47
  -4   0  -1   95.28    4.91
  -4   0  -1   81.45    9.39
   4   0   1   95.79    5.36
   4   0   1   93.40    5.47
   4   0   1   88.89    9.39
   4   0   1   93.70    4.76
   4   0   1   93.07    4.90
  -5   0  -1    8.48    0.55
  -5   0  -1    8.81    0.51
  -5   0  -1    7.38    0.98
  -5   0  -1    7.88    0.54
   5   0   1    8.27    0.48
   5   0   1    8.13    0.97
   5   0   1    9.56    0.55
   5   0   1    8.90    0.57
   5   0   1    8.14    0.50
  -6   0  -1    1.50    0.29
  -6   0  -1    1.27    0.14
  -6   0  -1    1.21    0.13
  -6   0  -1    1.31    0.12
   6   0   1    1.26    0.24
   6   0   1    1.16    0.13
   6   0   1    1.02    0.15
   6   0   1    1.37    0.12
  -7   0  -1    0.06    0.04
  -7   0  -1   -0.08    0.04
   7   0   1    0.00    0.07
   7   0   1    0.06    0.04
   7   0   1   -0.04    0.06
   7   0   1    0.03    0.05
  -8   0  -1    1.21    0.16
   8   0   1    1.66    0.14
   8   0   1    1.34    0.16
  -9   0  -1    0.05    0.06
   9   0   1    0.17    0.07
 -10   0  -1    1.83    0.22
  10   0   1    2.13    0.22
 -11   0  -1    3.51    0.31
  11   0   1    3.15    0.30
  10  -1  -1    1.41    0.18
 -10   1   1    1.07    0.19
   9  -1  -1    2.61    0.24
  -9   1   1    2.26    0.25
   8  -1  -1    0.10    0.07
  -8   1   1    0.28    0.10
   7  -1  -1    0.15    0.06
  -7   1   1    0.14    0.06
  -7   1   1    0.31    0.09
   6  -1  -1    0.02    0.03
   6  -1  -1   -0.05    0.03
   6  -1  -1    0.02    0.06
   6  -1  -1    0.05    0.05
  -6   1   1   -0.02    0.03
  -6   1   1   -0.04    0.04
  -6   1   1    0.05    0.05
   5  -1  -1    4.70    0.30
   5  -1  -1    4.55    0.28
   5  -1  -1    4.57    0.33
   5  -1  -1    4.78    0.56
  -5   1   1    4.16    0.31
  -5   1   1    4.08    0.58
  -5   1   1    4.10    0.32
  -5   1   1    4.47    0.31
   4  -1  -1    1.95    0.15
   4  -1  -1    2.07    0.28
   4  -1  -1    1.82    0.13
   4  -1  -1    1.89    0.16
  -4   1   1    1.77    0.15
  -4   1   1    1.89    0.15
  -4   1   1    1.76    0.16
  -4   1   1    1.59    0.28
   3  -1  -1   84.80    4.58
   3  -1  -1   87.97    4.98
   3  -1  -1   86.64    8.75
   3  -1  -1   84.81    4.44
  -3   1   1   87.63    4.99
  -3   1   1   73.84    8.76
  -3   1   1   86.61    5.12
  -3   1   1   88.17    4.59
   2  -1  -1  155.52   15.98
   2  -1  -1  158.13    8.35
   2  -1  -1  163.54    8.11
  -2   1   1  162.40    8.36
  -2   1   1  152.96    9.09
  -2   1   1  157.89    9.35
  -2   1   1  141.93   15.98
   1  -1  -1  366.92   18.89
   1  -1  -1  372.71   18.30
   1  -1  -1  319.13   20.48
   1  -1  -1  348.32   36.16
  -1   1   1  323.76   35.94
  -1   1   1  364.00   21.13
  -1   1   1  322.84   18.86
  -1   1   1  376.77   20.44
   0  -1  -1    5.55    0.55
   0  -1  -1    4.91    0.33
   0  -1  -1    4.94    0.29
   0  -1  -1    4.90    0.28
   0   1   1    5.30    0.32
   0   1   1    4.81    0.33
   0   1   1    5.35    0.33
   0   1   1    4.78    0.29
   0   1   1    5.75    0.56
  -1  -1  -1  335.21   19.06
  -1  -1  -1  277.53   31.90
  -1  -1  -1  317.33   16.64
  -1  -1  -1  302.59   16.15
   1   1   1  293.12   16.15
   1   1   1  298.85   31.92
   1   1   1  305.39   19.05
   1   1   1  332.21   18.21
   1   1   1  283.32   16.64
   1   1   1  344.95   18.76
  -2  -1  -1   31.63    3.34
  -2  -1  -1   33.86    1.74
  -2  -1  -1   32.61    1.90
  -2  -1  -1   33.79    2.01
   2   1   1   32.15    1.91
   2   1   1   31.16    1.69
   2   1   1   28.80    3.33
   2   1   1   31.32    3.33
   2   1   1   34.27    1.96
  -3  -1  -1   34.24    3.83
  -3  -1  -1   39.16    2.01
  -3  -1  -1   39.34    2.32
  -3  -1  -1   36.49    2.18
   3   1   1   36.30    2.00
   3   1   1   38.19    2.25
   3   1   1   38.03    2.19
   3   1   1   37.09    1.93
   3   1   1   33.53    3.82
  -4  -1  -1   28.59    1.71
  -4  -1  -1   29.59    1.57
  -4  -1  -1   26.74    2.99
   4   1   1   28.84    1.50
   4   1   1   28.52    1.56
   4   1   1   29.79    1.75
   4   1   1   26.62    2.97
  -5  -1  -1   31.51    3.70
  -5  -1  -1   36.52    1.95
   5   1   1   36.40    1.87
   5   1   1   37.51    1.94
   5   1   1   32.56    3.69
   5   1   1   35.36    2.13
   5   1   1   36.74    2.17
  -6  -1  -1    2.84    0.25
  -6  -1  -1    3.10    0.24
  -6  -1  -1    2.88    0.26
  -6  -1  -1    3.01    0.45
   6   1   1    3.35    0.26
   6   1   1    3.00    0.42
   6   1   1    3.14    0.21
   6   1   1    3.53    0.28
   6   1   1    3.37    0.23
  -7  -1  -1   23.19    2.81
  -7  -1  -1   26.08    1.61
  -7  -1  -1   26.62    1.63
  -7  -1  -1   25.01    1.47
   7   1   1   25.71    1.46
   7   1   1   28.24    1.63
   7   1   1   26.19    2.78
   7   1   1   26.75    1.62
   7   1   1   25.70    1.40
  -8  -1  -1    1.70    0.18
   8   1   1    1.51    0.16
   8   1   1    1.33    0.27
  -9  -1  -1    2.44    0.32
  -9  -1  -1    2.36    0.24
   9   1   1    3.01    0.24
 -10  -1  -1    0.62    0.14
  10   1   1    0.50    0.12
 -11  -1  -1    0.19    0.10
  11   1   1    0.20    0.10
  10  -2  -1    2.69    0.26
 -10   2   1    2.23    0.26
   9  -2  -1    0.54    0.12
  -9   2   1    0.59    0.14
   8  -2  -1   11.16    0.70
  -8   2   1   11.04    0.71
   7  -2  -1    3.52    0.25
   7  -2  -1    3.72    0.28
  -7   2   1    3.38    0.29
   6  -2  -1    0.16    0.06
   6  -2  -1    0.28    0.06
   6  -2  -1    0.11    0.10
   6  -2  -1    0.18    0.07
  -6   2   1    0.17    0.06
  -6   2   1    0.13    0.07
  -6   2   1    0.14    0.06
   5  -2  -1    0.08    0.07
   5  -2  -1    0.04    0.05
   5  -2  -1    0.09    0.04
   5  -2  -1    0.03    0.04
  -5   2   1   -0.04    0.04
  -5   2   1   -0.01    0.06
  -5   2   1    0.10    0.04
  -5   2   1   -0.01    0.04
   4  -2  -1   15.38    0.91
   4  -2  -1   15.92    0.87
   4  -2  -1   18.04    1.75
   4  -2  -1   15.99    0.99
  -4   2   1   13.82    1.75
  -4   2   1   16.54    1.00
  -4   2   1   16.43    0.92
  -4   2   1   15.96    0.99
   3  -2  -1   76.97    4.01
   3  -2  -1   75.98    7.68
   3  -2  -1   73.45    4.36
   3  -2  -1   76.88    3.89
  -3   2   1   76.64    4.02
  -3   2   1   74.32    4.36
  -3   2   1   77.41    4.48
  -3   2   1   63.29    7.68
   2  -2  -1    1.80    0.12
   2  -2  -1    1.52    0.22
   2  -2  -1    1.74    0.11
   2  -2  -1    1.60    0.12
  -2   2   1    1.64    0.12
  -2   2   1    1.51    0.12
  -2   2   1    1.66    0.13
  -2   2   1    1.51    0.23
   1  -2  -1  437.55   26.16
   1  -2  -1  459.81   24.10
   1  -2  -1  441.87   23.40
   1  -2  -1  434.37   46.35
  -1   2   1  495.95   26.29
  -1   2   1  472.94   27.04
  -1   2   1  458.51   26.24
  -1   2   1  413.46   24.21
  -1   2   1  479.39   27.59
  -1   2   1  376.93   46.29
   0  -2  -1  167.95    9.90
   0  -2  -1  162.56    8.64
   0  -2  -1  139.41    9.48
   0  -2  -1  159.85    8.39
   0  -2  -1  162.82    8.64
   0  -2  -1  175.65   16.53
   0   2   1  170.13    9.40
   0   2   1  151.10    8.63
   0   2   1  158.26    9.89
   0   2   1  169.93    9.69
   0   2   1  158.07   16.53
  -1  -2  -1   37.48    2.11
  -1  -2  -1   40.53    4.02
  -1  -2  -1   40.68    2.29
  -1  -2  -1   36.92    2.04
  -1  -2  -1   38.40    2.42
   1   2   1   35.44    2.42
   1   2   1   39.52    2.37
   1   2   1   43.94    4.02
   1   2   1   39.86    2.30
   1   2   1   38.55    2.10
  -2  -2  -1   47.89    5.45
  -2  -2  -1   53.73    3.29
  -2  -2  -1   54.01    2.86
  -2  -2  -1   54.76    3.12
   2   2   1   54.08    3.12
   2   2   1   56.49    3.22
   2   2   1   50.44    5.44
   2   2   1   53.99    2.85
   2   2   1   52.81    5.46
  -3  -2  -1    1.97    0.17
  -3  -2  -1    1.68    0.13
  -3  -2  -1    2.05    0.24
  -3  -2  -1    2.07    0.16
   3   2   1    1.88    0.12
   3   2   1    1.34    0.22
   3   2   1    1.89    0.16
   3   2   1    1.70    0.11
   3   2   1    1.59    0.15
   3   2   1    1.66    0.23
  -4  -2  -1   16.44    1.00
  -4  -2  -1   14.28    1.59
  -4  -2  -1   15.60    0.85
  -4  -2  -1   14.18    0.92
   4   2   1   15.26    0.80
   4   2   1   15.21    0.83
   4   2   1   15.48    0.96
   4   2   1   12.92    1.57
  -5  -2  -1    9.79    0.70
  -5  -2  -1    9.88    0.64
  -5  -2  -1   10.93    0.59
  -5  -2  -1    8.87    1.09
   5   2   1    9.44    0.66
   5   2   1    9.10    1.07
   5   2   1    9.86    0.57
   5   2   1   10.04    0.54
   5   2   1    9.78    0.65
  -6  -2  -1    5.79    0.78
  -6  -2  -1    6.47    0.47
  -6  -2  -1    6.48    0.42
  -6  -2  -1    6.85    0.52
   6   2   1    6.72    0.38
   6   2   1    5.97    0.46
   6   2   1    6.64    0.40
   6   2   1    6.47    0.48
   6   2   1    6.69    0.76
  -7  -2  -1   50.08    5.60
  -7  -2  -1   53.78    3.21
  -7  -2  -1   54.03    2.94
   7   2   1   56.73    3.30
   7   2   1   52.46    5.55
   7   2   1   53.40    2.81
  -8  -2  -1    8.48    0.59
  -8  -2  -1   10.05    0.66
  -8  -2  -1    9.15    0.73
   8   2   1    9.02    0.57
  -9  -2  -1    1.23    0.17
   9   2   1    1.02    0.14
 -10  -2  -1    6.21    0.45
  10   2   1    6.08    0.42
 -11  -2  -1    0.06    0.08
  11   2   1    0.17    0.08
   9  -3  -1    0.74    0.15
  -9   3   1    1.06    0.17
   8  -3  -1   -0.02    0.05
  -8   3   1    0.01    0.06
   7  -3  -1    6.64    0.42
   7  -3  -1    5.41    0.38
  -7   3   1    5.83    0.42
   6  -3  -1    7.65    0.52
   6  -3  -1    7.32    0.45
   6  -3  -1    7.30    0.48
  -6   3   1    6.50    0.48
  -6   3   1    7.59    0.49
   5  -3  -1   10.08    0.65
   5  -3  -1    9.87    0.57
   5  -3  -1   10.73    1.15
   5  -3  -1   10.22    0.60
  -5   3   1    9.77    0.64
  -5   3   1    8.74    0.60
  -5   3   1    9.77    0.63
   4  -3  -1   41.35    4.11
   4  -3  -1   39.30    2.14
   4  -3  -1   39.97    2.33
   4  -3  -1   39.60    2.07
  -4   3   1   39.68    2.15
  -4   3   1   33.14    4.12
  -4   3   1   40.70    2.37
  -4   3   1   37.96    2.32
   3  -3  -1  100.83    5.28
   3  -3  -1  102.24   10.12
   3  -3  -1   96.91    5.74
   3  -3  -1   98.67    5.12
  -3   3   1   95.74    6.05
  -3   3   1   86.11   10.13
  -3   3   1  102.30    5.90
  -3   3   1   97.78    5.74
  -3   3   1  102.41    5.29
   2  -3  -1    4.81    0.29
   2  -3  -1    4.89    0.28
   2  -3  -1    4.70    0.57
   2  -3  -1    4.55    0.31
  -2   3   1    3.99    0.58
  -2   3   1    5.06    0.32
  -2   3   1    5.02    0.34
  -2   3   1    5.11    0.32
  -2   3   1    5.04    0.33
  -2   3   1    5.03    0.30
   1  -3  -1   38.03    3.60
   1  -3  -1   34.12    1.82
   1  -3  -1   34.20    1.87
   1  -3  -1   35.37    2.16
   1  -3  -1   34.17    2.04
  -1   3   1   35.30    2.04
  -1   3   1   34.53    2.11
  -1   3   1   34.81    1.88
  -1   3   1   32.81    3.61
  -1   3   1   33.76    2.15
   0  -3  -1    1.69    0.11
   0  -3  -1    1.63    0.10
   0  -3  -1    1.71    0.13
   0  -3  -1    1.52    0.10
   0  -3  -1    1.78    0.20
   0   3   1    1.37    0.12
   0   3   1    1.59    0.13
   0   3   1    1.69    0.10
   0   3   1    1.38    0.21
  -1  -3  -1   39.44    2.15
  -1  -3  -1   39.17    2.09
  -1  -3  -1   40.02    2.34
  -1  -3  -1   45.66    4.10
  -1  -3  -1   41.91    2.47
   1   3   1   35.94    2.47
   1   3   1   37.79    2.14
   1   3   1   40.05    4.10
   1   3   1   38.28    2.43
  -2  -3  -1    6.19    0.36
  -2  -3  -1    5.46    0.65
  -2  -3  -1    6.68    0.39
  -2  -3  -1    5.91    0.42
   2   3   1    5.87    0.42
   2   3   1    5.70    0.40
   2   3   1    6.06    0.34
   2   3   1    7.09    0.64
   2   3   1    5.36    0.42
  -3  -3  -1  197.11    9.85
   3   3   1  188.63   10.73
   3   3   1  185.16    9.84
   3   3   1  191.24   11.06
   3   3   1  162.15   18.80
   3   3   1  180.06   18.80
  -4  -3  -1   14.23    0.88
  -4  -3  -1   13.75    1.36
  -4  -3  -1   12.97    0.74
  -4  -3  -1   12.74    0.81
   4   3   1   12.27    0.81
   4   3   1   13.41    0.71
   4   3   1   11.26    1.34
   4   3   1   13.42    0.85
   4   3   1   11.77    1.35
  -5  -3  -1    2.37    0.21
  -5  -3  -1    2.35    0.31
  -5  -3  -1    2.74    0.20
  -5  -3  -1    2.44    0.24
   5   3   1    2.44    0.16
   5   3   1    2.34    0.30
   5   3   1    1.84    0.29
   5   3   1    2.16    0.22
   5   3   1    2.23    0.21
  -6  -3  -1    7.79    0.61
  -6  -3  -1    9.10    0.58
  -6  -3  -1    8.29    0.51
  -6  -3  -1    7.01    0.91
   6   3   1    7.39    0.89
   6   3   1    8.27    0.48
   6   3   1    8.75    0.45
   6   3   1    8.89    0.60
   6   3   1    7.35    0.91
   6   3   1    8.14    0.56
  -7  -3  -1    3.02    0.28
  -7  -3  -1    2.76    0.30
  -7  -3  -1    2.54    0.23
   7   3   1    2.75    0.20
   7   3   1    2.33    0.27
  -8  -3  -1   19.59    1.18
  -8  -3  -1   19.55    1.30
   8   3   1   21.51    1.34
   8   3   1   19.85    1.14
  -9  -3  -1    4.77    0.38
   9   3   1    5.37    0.35
 -10  -3  -1    0.10    0.09
  10   3   1    0.13    0.07
 -11  -3  -1    2.91    0.29
   9  -4  -1   -0.02    0.08
  -9   4   1   -0.02    0.07
   8  -4  -1    1.47    0.18
  -8   4   1    0.65    0.14
   7  -4  -1    2.46    0.21
   7  -4  -1    2.45    0.23
  -7   4   1    2.62    0.24
   6  -4  -1    3.14    0.26
   6  -4  -1    3.28    0.24
   6  -4  -1    3.78    0.29
  -6   4   1    3.42    0.27
   5  -4  -1  120.14    6.39
   5  -4  -1  119.59    6.94
   5  -4  -1  115.96    6.19
  -5   4   1  114.05    6.39
  -5   4   1  121.63    7.12
   4  -4  -1    0.88    0.21
   4  -4  -1    0.90    0.09
   4  -4  -1    1.09    0.11
   4  -4  -1    1.15    0.12
  -4   4   1    0.92    0.12
  -4   4   1    1.20    0.13
  -4   4   1    1.07    0.11
   3  -4  -1   38.09    2.08
   3  -4  -1   41.78    4.01
   3  -4  -1   38.43    2.01
   3  -4  -1   38.38    2.26
  -3   4   1   38.58    2.26
  -3   4   1   39.89    2.33
  -3   4   1   35.91    2.38
  -3   4   1   32.17    4.02
  -3   4   1   39.52    2.10
   2  -4  -1    7.70    0.84
   2  -4  -1    7.40    0.46
   2  -4  -1    7.41    0.41
   2  -4  -1    7.19    0.43
  -2   4   1    7.62    0.49
  -2   4   1    7.79    0.47
  -2   4   1    6.35    0.85
  -2   4   1    6.98    0.48
  -2   4   1    7.20    0.44
   1  -4  -1    5.08    0.35
   1  -4  -1    4.96    0.28
   1  -4  -1    5.36    0.57
   1  -4  -1    4.90    0.32
   1  -4  -1    4.94    0.29
  -1   4   1    4.76    0.34
  -1   4   1    4.96    0.30
  -1   4   1    4.19    0.58
  -1   4   1    5.23    0.35
   0  -4  -1   50.76    2.95
   0  -4  -1   50.46    2.71
   0  -4  -1   51.54    3.11
   0  -4  -1   56.73    5.18
   0  -4  -1   49.81    2.63
   0   4   1   50.52    3.06
   0   4   1   47.08    3.11
   0   4   1   45.46    5.19
   0   4   1   50.00    2.71
  -1  -4  -1   62.25    3.73
  -1  -4  -1   62.79    3.94
  -1  -4  -1   64.77    3.43
  -1  -4  -1   62.14    3.33
  -1  -4  -1   73.89    6.55
   1   4   1   62.36    3.42
   1   4   1   60.12    6.56
   1   4   1   65.41    3.88
   1   4   1   60.30    3.94
  -2  -4  -1   92.00    4.98
  -2  -4  -1   98.35    5.72
  -2  -4  -1   94.83    5.42
  -2  -4  -1   92.30    9.48
  -2  -4  -1   90.61    4.83
   2   4   1   92.76    9.48
   2   4   1   95.60    4.96
   2   4   1   83.66    5.71
   2   4   1   93.59    5.62
  -3  -4  -1    0.48    0.07
  -3  -4  -1    0.57    0.09
  -3  -4  -1    0.33    0.06
  -3  -4  -1    0.41    0.08
   3   4   1    0.42    0.04
   3   4   1    0.52    0.06
   3   4   1    0.43    0.08
   3   4   1    0.45    0.09
   3   4   1    0.29    0.08
  -4  -4  -1   46.23    2.88
  -4  -4  -1   47.96    2.73
  -4  -4  -1   48.28    2.49
   4   4   1   47.06    4.67
   4   4   1   47.67    2.83
   4   4   1   40.53    4.68
   4   4   1   45.33    2.46
   4   4   1   42.66    2.71
  -5  -4  -1   31.10    1.81
  -5  -4  -1   32.58    1.92
  -5  -4  -1   31.33    1.64
   5   4   1   28.08    3.03
   5   4   1   25.62    3.03
   5   4   1   29.05    1.79
   5   4   1   31.00    1.60
   5   4   1   28.30    1.87
  -6  -4  -1    0.08    0.07
  -6  -4  -1    0.04    0.05
  -6  -4  -1    0.12    0.06
   6   4   1    0.05    0.03
   6   4   1    0.04    0.05
   6   4   1    0.10    0.05
   6   4   1    0.00    0.06
  -7  -4  -1    1.26    0.21
  -7  -4  -1    1.46    0.16
  -7  -4  -1    1.34    0.19
   7   4   1    1.40    0.20
   7   4   1    1.18    0.12
  -8  -4  -1    2.65    0.30
  -8  -4  -1    2.66    0.26
   8   4   1    2.94    0.32
   8   4   1    3.27    0.22
  -9  -4  -1   -0.01    0.06
   9   4   1    0.08    0.05
 -10  -4  -1    4.28    0.37
  10   4   1    4.82    0.32
 -11  -4  -1    0.02    0.09
  11   4   1   -0.04    0.05
   8  -5  -1    2.14    0.23
  -8   5   1    2.00    0.22
   7  -5  -1    3.71    0.30
   7  -5  -1    3.94    0.28
  -7   5   1    2.99    0.28
   6  -5  -1    0.23    0.09
   6  -5  -1    0.18    0.07
   6  -5  -1    0.39    0.10
  -6   5   1    0.37    0.09
   5  -5  -1    1.84    0.15
   5  -5  -1    1.47    0.16
   5  -5  -1    1.63    0.17
  -5   5   1    1.80    0.17
  -5   5   1    1.70    0.17
   4  -5  -1   15.38    0.87
   4  -5  -1   15.04    0.94
   4  -5  -1   15.46    0.83
  -4   5   1   14.63    0.96
  -4   5   1   14.47    0.87
   3  -5  -1    0.03    0.03
   3  -5  -1    0.12    0.08
   3  -5  -1    0.24    0.05
   3  -5  -1    0.19    0.05
  -3   5   1    0.21    0.06
  -3   5   1    0.21    0.05
  -3   5   1    0.17    0.06
   2  -5  -1   17.19    0.96
   2  -5  -1   19.24    1.86
   2  -5  -1   17.36    1.04
   2  -5  -1   17.06    0.92
  -2   5   1   16.76    1.10
  -2   5   1   14.79    1.88
  -2   5   1   16.93    1.09
  -2   5   1   18.10    0.97
   1  -5  -1   11.47    1.17
   1  -5  -1   10.75    0.60
   1  -5  -1   10.82    0.71
   1  -5  -1   11.04    0.65
   1  -5  -1   10.51    0.58
  -1   5   1    9.31    0.69
  -1   5   1    9.15    1.19
  -1   5   1   11.76    0.71
  -1   5   1   11.13    0.61
   0  -5  -1    1.75    0.13
   0  -5  -1    1.52    0.10
   0  -5  -1    1.63    0.11
   0  -5  -1    1.63    0.14
   0  -5  -1    1.77    0.22
   0   5   1    1.43    0.16
   0   5   1    1.41    0.11
   0   5   1    1.36    0.24
   0   5   1    1.57    0.11
  -1  -5  -1    3.32    0.21
  -1  -5  -1    3.72    0.22
  -1  -5  -1    4.08    0.40
  -1  -5  -1    3.32    0.26
  -1  -5  -1    3.30    0.24
   1   5   1    3.17    0.22
   1   5   1    3.27    0.42
   1   5   1    3.66    0.29
   1   5   1    3.51    0.21
  -2  -5  -1    7.29    0.49
  -2  -5  -1    8.06    0.45
  -2  -5  -1    8.14    0.53
  -2  -5  -1    7.41    0.43
  -2  -5  -1    8.19    0.82
   2   5   1    7.40    0.45
   2   5   1    6.97    0.83
   2   5   1    7.96    0.43
   2   5   1    7.32    0.55
  -3  -5  -1   16.26    1.91
  -3  -5  -1   19.58    1.04
  -3  -5  -1   20.15    1.21
  -3  -5  -1   20.16    1.14
   3   5   1   14.94    1.20
   3   5   1   19.23    1.22
   3   5   1   20.07    1.00
   3   5   1   18.10    1.91
  -4  -5  -1    0.18    0.07
  -4  -5  -1    0.09    0.05
  -4  -5  -1    0.08    0.04
   4   5   1    0.04    0.06
   4   5   1    0.12    0.03
  -5  -5  -1    6.80    0.42
  -5  -5  -1    6.35    0.46
  -5  -5  -1    6.45    0.50
   5   5   1    6.48    0.37
   5   5   1    5.33    0.49
  -6  -5  -1   15.75    1.11
  -6  -5  -1   15.86    1.04
  -6  -5  -1   17.25    0.95
   6   5   1   15.85    0.88
   6   5   1   14.67    1.09
  -7  -5  -1    4.77    0.45
  -7  -5  -1    5.63    0.40
   7   5   1    6.01    0.35
   7   5   1    6.45    0.51
  -8  -5  -1    1.50    0.19
  -8  -5  -1    1.88    0.25
   8   5   1    1.98    0.27
   8   5   1    1.72    0.14
  -9  -5  -1    0.71    0.14
   9   5   1    0.98    0.10
   9   5   1    1.44    0.24
 -10  -5  -1    1.46    0.19
  10   5   1    1.03    0.12
   8  -6  -1    2.34    0.25
  -8   6   1    1.68    0.20
   7  -6  -1    3.09    0.25
   7  -6  -1    3.08    0.28
  -7   6   1    3.25    0.27
   6  -6  -1    0.16    0.08
   6  -6  -1    0.20    0.08
   6  -6  -1    0.15    0.06
  -6   6   1    0.11    0.07
   5  -6  -1    0.87    0.11
   5  -6  -1    0.91    0.13
   5  -6  -1    0.86    0.12
  -5   6   1    1.00    0.13
  -5   6   1    1.17    0.14
   4  -6  -1    1.68    0.16
   4  -6  -1    1.98    0.14
   4  -6  -1    1.51    0.15
  -4   6   1    1.36    0.15
  -4   6   1    1.66    0.18
   3  -6  -1   19.96    1.21
   3  -6  -1   20.05    1.07
   3  -6  -1   20.71    1.11
  -3   6   1   19.27    1.12
  -3   6   1   18.68    1.26
   2  -6  -1    5.16    0.56
   2  -6  -1    4.27    0.28
   2  -6  -1    4.20    0.26
   2  -6  -1    4.37    0.30
  -2   6   1    4.30    0.34
  -2   6   1    3.86    0.28
   1  -6  -1   19.99    1.91
   1  -6  -1   18.10    1.08
   1  -6  -1   17.83    1.15
   1  -6  -1   17.70    0.95
   1  -6  -1   17.53    0.99
  -1   6   1   18.20    1.00
  -1   6   1   15.29    1.94
  -1   6   1   17.29    1.15
   0  -6  -1   49.12    3.01
   0  -6  -1   50.35    2.54
   0  -6  -1   49.94    2.61
   0  -6  -1   50.68    2.85
   0   6   1   45.52    3.01
   0   6   1   44.14    2.61
   0   6   1   51.40    2.62
   0   6   1   43.33    5.04
   0   6   1   50.24    2.99
  -1  -6  -1   21.37    1.27
  -1  -6  -1   21.61    1.13
  -1  -6  -1   21.63    1.17
  -1  -6  -1   23.91    1.35
   1   6   1   21.41    1.37
   1   6   1   21.73    1.15
   1   6   1   19.41    1.35
   1   6   1   18.72    2.23
   1   6   1   19.98    1.16
  -2  -6  -1    0.01    0.04
  -2  -6  -1    0.05    0.04
  -2  -6  -1    0.02    0.04
  -2  -6  -1   -0.03    0.02
  -2  -6  -1   -0.02    0.03
   2   6   1    0.10    0.06
   2   6   1    0.11    0.07
   2   6   1    0.03    0.05
   2   6   1    0.02    0.02
   2   6   1    0.04    0.03
  -3  -6  -1    0.07    0.04
  -3  -6  -1   -0.02    0.04
  -3  -6  -1    0.02    0.03
  -3  -6  -1    0.10    0.06
  -3  -6  -1    0.10    0.04
   3   6   1   -0.06    0.05
   3   6   1    0.00    0.03
   3   6   1    0.03    0.02
   3   6   1    0.08    0.05
  -4  -6  -1    3.89    0.33
  -4  -6  -1    4.72    0.31
  -4  -6  -1    4.63    0.37
   4   6   1    4.53    0.26
   4   6   1    4.26    0.39
  -5  -6  -1    5.51    0.36
  -5  -6  -1    5.21    0.40
   5   6   1    5.34    0.46
   5   6   1    5.13    0.30
  -6  -6  -1    5.69    0.39
  -6  -6  -1    5.87    0.45
   6   6   1    5.46    0.33
   6   6   1    5.58    0.49
  -7  -6  -1    2.51    0.27
  -7  -6  -1    2.21    0.22
   7   6   1    2.37    0.16
   7   6   1    2.36    0.30
  -8  -6  -1    8.73    0.56
  -8  -6  -1    8.80    0.65
   8   6   1    7.61    0.66
   8   6   1    7.82    0.47
  -9  -6  -1    0.90    0.15
   9   6   1    0.67    0.08
   9   6   1    0.64    0.19
 -10  -6  -1    0.20    0.11
  10   6   1    0.33    0.06
   7  -7  -1    1.17    0.15
  -7   7   1    1.22    0.15
   6  -7  -1    2.19    0.19
   6  -7  -1    2.12    0.22
  -6   7   1    1.99    0.19
   5  -7  -1    0.19    0.08
   5  -7  -1    0.27    0.07
  -5   7   1    0.20    0.07
   4  -7  -1    0.95    0.12
   4  -7  -1    1.08    0.13
   4  -7  -1    0.79    0.10
  -4   7   1    0.88    0.15
  -4   7   1    0.75    0.11
   3  -7  -1    2.14    0.16
   3  -7  -1    2.55    0.19
   3  -7  -1    2.14    0.19
  -3   7   1    2.36    0.19
  -3   7   1    2.51    0.25
   2  -7  -1    5.48    0.33
   2  -7  -1    5.65    0.68
   2  -7  -1    5.54    0.38
   2  -7  -1    5.49    0.35
  -2   7   1    4.64    0.42
  -2   7   1    5.94    0.35
   1  -7  -1    5.36    0.55
   1  -7  -1    4.76    0.31
   1  -7  -1    4.18    0.28
   1  -7  -1    4.24    0.26
  -1   7   1    3.58    0.58
  -1   7   1    4.02    0.36
  -1   7   1    3.98    0.27
   0  -7  -1    3.33    0.21
   0  -7  -1    3.86    0.43
   0  -7  -1    3.50    0.23
   0  -7  -1    3.24    0.25
   0   7   1    3.25    0.32
   0   7   1    3.26    0.22
   0   7   1    3.17    0.47
  -1  -7  -1   61.20    3.23
  -1  -7  -1   61.74    3.13
  -1  -7  -1   60.17    3.52
   1   7   1   52.51    6.19
   1   7   1   62.00    3.21
   1   7   1   60.04    3.70
  -2  -7  -1   -0.05    0.04
  -2  -7  -1    0.03    0.05
  -2  -7  -1    0.10    0.05
  -2  -7  -1   -0.03    0.03
   2   7   1    0.08    0.03
   2   7   1    0.04    0.06
   2   7   1    0.15    0.09
  -3  -7  -1    0.20    0.07
  -3  -7  -1    0.16    0.06
  -3  -7  -1    0.13    0.05
   3   7   1    0.13    0.03
   3   7   1    0.23    0.11
  -4  -7  -1    0.82    0.13
  -4  -7  -1    0.89    0.10
  -4  -7  -1    0.76    0.11
   4   7   1    0.96    0.07
   4   7   1    0.58    0.16
  -5  -7  -1    0.00    0.05
  -5  -7  -1    0.05    0.04
   5   7   1   -0.06    0.07
   5   7   1    0.00    0.02
  -6  -7  -1   12.33    0.86
   6   7   1   10.50    0.90
   6   7   1   13.23    0.69
  -7  -7  -1    0.69    0.16
   7   7   1    1.02    0.22
   7   7   1    0.94    0.08
  -8  -7  -1    3.45    0.35
   8   7   1    3.11    0.20
   8   7   1    3.23    0.38
   9   7   1    0.78    0.08
   9   7   1    0.91    0.23
  10   7   1    0.10    0.04
   6  -8  -1    0.70    0.12
  -6   8   1    0.55    0.09
   5  -8  -1    5.75    0.41
   5  -8  -1    5.33    0.35
  -5   8   1    5.02    0.34
   4  -8  -1    0.74    0.10
   4  -8  -1    0.73    0.11
  -4   8   1    0.62    0.15
  -4   8   1    0.74    0.09
   3  -8  -1    8.91    0.53
   3  -8  -1    9.45    0.61
  -3   8   1    9.66    0.69
  -3   8   1    9.25    0.54
   2  -8  -1    0.49    0.08
  -2   8   1    0.09    0.10
  -2   8   1    0.29    0.06
   1  -8  -1    2.47    0.21
   1  -8  -1    2.61    0.18
   1  -8  -1    3.10    0.38
  -1   8   1    2.44    0.28
  -1   8   1    2.43    0.17
   0  -8  -1    7.73    0.44
   0  -8  -1    7.31    0.50
   0  -8  -1    9.43    0.89
   0   8   1    7.02    0.59
   0   8   1    6.35    0.92
  -1  -8  -1    8.02    0.44
  -1  -8  -1    7.03    0.50
  -1  -8  -1    8.84    0.85
   1   8   1    6.78    0.90
   1   8   1    6.28    0.58
  -2  -8  -1    0.53    0.09
  -2  -8  -1    0.66    0.08
   2   8   1    0.41    0.13
  -3  -8  -1   20.43    1.29
  -3  -8  -1   21.86    1.13
   3   8   1   19.02    1.40
  -4  -8  -1    0.17    0.06
  -4  -8  -1    0.19    0.08
   4   8   1    0.16    0.10
  -5  -8  -1    0.19    0.08
  -5  -8  -1    0.14    0.06
   5   8   1    0.07    0.09
  -6  -8  -1    0.48    0.13
  -6  -8  -1    0.42    0.09
   6   8   1    0.39    0.16
   6   8   1    0.43    0.04
  -7  -8  -1    1.23    0.15
  -7  -8  -1    1.26    0.21
   7   8   1    1.43    0.09
   7   8   1    1.65    0.27
  -8  -8  -1    0.17    0.11
  -8  -8  -1   -0.06    0.05
   8   8   1   -0.03    0.11
  -9  -8  -1    1.86    0.20
   9   8   1    1.35    0.30
   5  -9  -1    0.55    0.10
   5  -9  -1    1.01    0.14
   4  -9  -1    3.14    0.24
   4  -9  -1    3.59    0.29
   3  -9  -1    0.53    0.08
   3  -9  -1    0.65    0.11
  -3   9   1    0.66    0.16
   2  -9  -1    1.85    0.15
   2  -9  -1    2.00    0.19
  -2   9   1    1.91    0.27
   1  -9  -1    9.09    0.60
   1  -9  -1    9.06    0.52
  -1   9   1    9.37    0.72
   0  -9  -1    2.44    0.21
   0  -9  -1    2.80    0.18
   0   9   1    1.90    0.29
  -1  -9  -1    2.97    0.25
  -1  -9  -1    3.31    0.21
   1   9   1    2.93    0.35
  -2  -9  -1    7.06    0.50
  -2  -9  -1    7.45    0.43
   2   9   1    6.42    0.59
  -3  -9  -1    0.26    0.07
  -3  -9  -1    0.08    0.07
   3   9   1    0.30    0.13
  -4  -9  -1   13.06    0.88
  -4  -9  -1   14.04    0.76
   4   9   1   12.00    0.98
  -5  -9  -1    1.45    0.20
  -5  -9  -1    1.89    0.17
   5   9   1    1.66    0.29
  -6  -9  -1    0.36    0.12
  -6  -9  -1    0.32    0.09
   6   9   1    0.14    0.14
  -7  -9  -1    0.33    0.14
  -7  -9  -1    0.74    0.12
   7   9   1    0.28    0.17
  -8  -9  -1    3.16    0.27
  -8  -9  -1    2.94    0.35
   8   9   1    2.98    0.41
   4 -10  -1    2.95    0.24
   4 -10  -1    3.69    0.30
   3 -10  -1    0.44    0.08
   3 -10  -1    0.58    0.11
  -3  10   1    0.59    0.18
   2 -10  -1    0.31    0.07
   2 -10  -1    0.58    0.11
  -2  10   1    0.42    0.16
   1 -10  -1    9.96    0.58
   1 -10  -1   10.65    0.67
  -1  10   1    9.27    0.78
   0 -10  -1    1.18    0.12
   0 -10  -1    1.15    0.15
   0  10   1    1.40    0.25
  -1 -10  -1    0.02    0.06
  -1 -10  -1    0.09    0.05
   1  10   1    0.18    0.12
  -2 -10  -1    0.03    0.06
  -2 -10  -1    0.01    0.04
   2  10   1   -0.01    0.09
  -3 -10  -1    2.37    0.18
  -3 -10  -1    2.28    0.24
   3  10   1    1.80    0.30
  -4 -10  -1    1.42    0.14
  -4 -10  -1    1.34    0.19
   4  10   1    0.94    0.25
  -5 -10  -1    6.68    0.42
  -5 -10  -1    5.89    0.49
  -6 -10  -1    0.00    0.06
  -6 -10  -1   -0.03    0.08
   6  10   1    0.07    0.13
  -7 -10  -1    0.13    0.08
  -7 -10  -1   -0.04    0.09
   7  10   1    0.30    0.17
   3 -11  -1    3.01    0.27
   3 -11  -1    2.80    0.22
   2 -11  -1   -0.01    0.04
   2 -11  -1    0.04    0.07
  -2  11   1    0.23    0.15
   1 -11  -1    3.81    0.30
   1 -11  -1    3.57    0.25
  -1  11   1    2.85    0.40
   0 -11  -1    0.00    0.04
   0 -11  -1   -0.04    0.06
   0  11   1   -0.15    0.09
  -1 -11  -1    1.45    0.18
  -1 -11  -1    1.41    0.14
   1  11   1    1.57    0.29
  -2 -11  -1    0.07    0.07
  -2 -11  -1   -0.02    0.04
   2  11   1   -0.04    0.11
  -3 -11  -1    0.02    0.07
  -3 -11  -1    0.06    0.05
   3  11   1   -0.01    0.13
  -4 -11  -1    0.57    0.15
  -4 -11  -1    0.78    0.11
   4  11   1    0.76    0.23
  -5 -11  -1    0.90    0.13
  -5 -11  -1    1.43    0.21
   5  11   1    0.80    0.24
  -6 -11  -1    6.50    0.43
  -6 -11  -1    5.73    0.52
   6  11   1    6.39    0.65
   0 -12  -1    2.22    0.19
   0 -12  -1    2.44    0.25
   0  12   1    2.14    0.36
  -1 -12  -1    0.35    0.11
  -1 -12  -1    0.28    0.08
   1  12   1    0.13    0.15
  -2 -12  -1    0.07    0.09
  -2 -12  -1    0.02    0.05
   2  12   1   -0.08    0.13
  -3 -12  -1    0.25    0.11
  -3 -12  -1    0.53    0.09
   3  12   1    0.41    0.20
  -4 -12  -1    4.46    0.30
   4  12   1    2.53    0.44
   1  12  -2    0.27    0.18
  -1 -12   2    0.18    0.10
  -1 -12   2    0.24    0.08
   5  11  -2    0.08    0.14
  -5 -11   2    0.38    0.10
  -5 -11   2    0.29    0.13
   4  11  -2    1.65    0.32
  -4 -11   2    1.23    0.15
  -4 -11   2    1.13    0.19
   3  11  -2    1.06    0.27
  -3 -11   2    0.58    0.14
  -3 -11   2    0.67    0.11
   2  11  -2   11.95    0.97
  -2 -11   2   12.34    0.71
  -2 -11   2   12.21    0.82
   1  11  -2    0.10    0.13
  -1 -11   2    0.02    0.06
  -1 -11   2    0.23    0.07
   0  11  -2    2.29    0.34
   0 -11   2    1.39    0.14
   0 -11   2    2.04    0.19
  -1  11  -2    1.18    0.27
   1 -11   2    1.63    0.17
   1 -11   2    1.43    0.13
   2 -11   2    1.34    0.17
   2 -11   2    1.66    0.14
   3 -11   2    2.27    0.18
   3 -11   2    2.08    0.21
   6  10  -2    0.42    0.20
  -6 -10   2    0.31    0.13
   5  10  -2    0.26    0.17
  -5 -10   2    0.27    0.12
   4  10  -2    0.93    0.24
  -4 -10   2    0.70    0.14
   3  10  -2    0.17    0.14
  -3 -10   2    0.24    0.07
  -3 -10   2    0.18    0.08
   2  10  -2    0.52    0.18
  -2 -10   2    0.30    0.07
  -2 -10   2    0.46    0.10
   1  10  -2    2.59    0.35
  -1 -10   2    2.34    0.21
  -1 -10   2    2.47    0.19
   0  10  -2    1.12    0.24
   0 -10   2    1.17    0.14
   0 -10   2    1.45    0.12
  -1  10  -2    1.00    0.22
   1 -10   2    0.83    0.11
   1 -10   2    0.79    0.09
  -2  10  -2   11.19    0.87
   2 -10   2   11.29    0.64
   2 -10   2   11.49    0.74
   3 -10   2    6.78    0.41
   3 -10   2    6.66    0.47
   4 -10   2    0.96    0.11
   4 -10   2    1.27    0.15
   5 -10   2    0.57    0.11
   5 -10   2    0.46    0.09
   7   9  -2    2.02    0.35
  -7  -9   2    1.90    0.28
   6   9  -2   -0.16    0.11
  -6  -9   2    0.01    0.08
   5   9  -2    0.07    0.12
  -5  -9   2   -0.01    0.06
   4   9  -2    3.26    0.41
  -4  -9   2    3.59    0.31
   3   9  -2    0.04    0.09
  -3  -9   2    0.04    0.06
   2   9  -2    0.26    0.14
  -2  -9   2    0.27    0.08
   1   9  -2    0.00    0.09
  -1  -9   2   -0.03    0.05
  -1  -9   2   -0.05    0.04
   0   9  -2    4.97    0.46
   0  -9   2    4.51    0.28
   0  -9   2    4.44    0.32
  -1   9  -2   15.54    1.14
   1  -9   2   15.77    0.88
   1  -9   2   16.82    1.00
  -2   9  -2    0.22    0.12
   2  -9   2    0.37    0.07
   2  -9   2    0.22    0.05
  -3   9  -2   17.70    1.23
   3  -9   2   18.41    1.10
   3  -9   2   17.14    0.96
   4  -9   2    0.29    0.06
   4  -9   2   -0.01    0.05
   5  -9   2    0.84    0.13
   5  -9   2    0.69    0.10
   6  -9   2    0.08    0.06
   6  -9   2    0.11    0.07
   8   8  -2    0.61    0.22
  -8  -8   2    0.46    0.17
   7   8  -2   -0.08    0.11
  -7  -8   2    0.00    0.09
   6   8  -2    3.14    0.39
  -6  -8   2    2.89    0.31
   5   8  -2    1.65    0.29
  -5  -8   2    1.91    0.22
   4   8  -2    1.28    0.25
  -4  -8   2    1.24    0.16
   3   8  -2    6.88    0.57
  -3  -8   2    6.17    0.45
   2   8  -2   13.23    0.98
  -2  -8   2   13.31    0.84
   1   8  -2   -0.11    0.06
  -1  -8   2    0.04    0.04
   0   8  -2    5.16    0.44
   0  -8   2    4.56    0.33
   0  -8   2    4.95    0.29
  -1   8  -2    1.27    0.22
   1  -8   2    1.38    0.11
   1  -8   2    1.57    0.14
   1  -8   2    1.78    0.28
  -2   8  -2    1.59    0.22
  -2   8  -2    1.08    0.11
   2  -8   2    1.29    0.12
   2  -8   2    1.36    0.10
  -3   8  -2    1.09    0.19
   3  -8   2    1.23    0.10
   3  -8   2    1.36    0.13
   4  -8   2   15.13    0.94
   4  -8   2   14.63    0.82
   5  -8   2    0.75    0.12
   5  -8   2    0.83    0.10
   6  -8   2    0.17    0.08
   6  -8   2    0.20    0.06
   7  -8   2    0.50    0.10
   7  -8   2    0.41    0.12
   9   7  -2    2.21    0.36
  -9  -7   2    2.38    0.33
   8   7  -2    0.82    0.22
  -8  -7   2    1.17    0.23
   7   7  -2   -0.04    0.10
  -7  -7   2    0.15    0.11
   6   7  -2    0.61    0.19
  -6  -7   2    0.87    0.17
   5   7  -2   -0.01    0.09
  -5  -7   2    0.14    0.08
   4   7  -2   22.39    1.59
  -4  -7   2   24.52    1.47
   3   7  -2    0.95    0.20
  -3  -7   2    0.89    0.12
   2   7  -2   26.83    1.78
  -2  -7   2   26.99    1.62
   1   7  -2   16.95    1.14
   1   7  -2   13.82    1.76
  -1  -7   2   17.36    1.73
  -1  -7   2   17.24    0.99
   0   7  -2    8.79    0.69
   0   7  -2    8.05    1.07
   0  -7   2   10.27    0.58
   0  -7   2    9.52    1.05
  -1   7  -2    0.08    0.10
  -1   7  -2    0.01    0.05
   1  -7   2    0.03    0.03
   1  -7   2    0.09    0.03
   1  -7   2    0.09    0.10
  -2   7  -2    0.07    0.07
  -2   7  -2    0.01    0.03
   2  -7   2   -0.01    0.03
   2  -7   2    0.04    0.02
   2  -7   2   -0.01    0.07
  -3   7  -2    7.78    0.58
   3  -7   2    7.83    0.44
   3  -7   2    7.96    0.51
   4  -7   2    0.90    0.08
   4  -7   2    0.72    0.11
   5  -7   2    1.38    0.16
   5  -7   2    1.42    0.12
   6  -7   2    6.98    0.49
   6  -7   2    6.50    0.41
   7  -7   2    0.37    0.09
   7  -7   2    0.64    0.13
   8  -7   2    0.71    0.14
   8  -7   2    0.52    0.11
   9   6  -2    2.17    0.35
  -9  -6   2    2.88    0.40
  -9  -6   2    2.81    0.35
   8   6  -2   12.63    1.02
  -8  -6   2   14.63    1.00
   7   6  -2    0.35    0.15
  -7  -6   2    0.71    0.17
   6   6  -2    1.12    0.23
  -6  -6   2    1.36    0.20
   5   6  -2    4.30    0.42
  -5  -6   2    4.06    0.35
   4   6  -2    4.31    0.44
  -4  -6   2    5.16    0.38
   3   6  -2    2.14    0.27
  -3  -6   2    2.25    0.19
   2   6  -2    5.39    0.46
  -2  -6   2    5.50    0.36
  -2  -6   2    5.79    0.41
  -2  -6   2    5.94    0.59
  -2  -6   2    4.82    0.60
   1   6  -2    8.84    0.66
   1   6  -2    8.04    0.99
  -1  -6   2    8.67    0.55
  -1  -6   2    9.47    0.98
  -1  -6   2    9.75    0.61
   0   6  -2    9.84    1.29
   0   6  -2   12.15    0.82
   0  -6   2   11.39    1.27
   0  -6   2   12.19    0.70
   0  -6   2   12.26    0.76
  -1   6  -2    0.42    0.11
  -1   6  -2    0.31    0.14
   1  -6   2    0.31    0.04
   1  -6   2    0.36    0.05
   1  -6   2    0.32    0.12
   1  -6   2    0.29    0.06
  -2   6  -2    0.10    0.04
  -2   6  -2    0.10    0.10
  -2   6  -2    0.10    0.06
   2  -6   2    0.07    0.03
   2  -6   2    0.30    0.13
   2  -6   2    0.07    0.02
  -3   6  -2    4.25    0.35
  -3   6  -2    4.16    0.31
   3  -6   2    4.61    0.25
   3  -6   2    4.25    0.31
   3  -6   2    4.67    0.61
  -4   6  -2    0.00    0.05
   4  -6   2    0.08    0.05
   4  -6   2    0.04    0.03
   5  -6   2    2.54    0.18
   5  -6   2    3.03    0.24
   6  -6   2    5.07    0.39
   6  -6   2    5.11    0.32
   7  -6   2    6.50    0.44
   7  -6   2    8.09    0.54
   8  -6   2    2.19    0.20
   8  -6   2    1.85    0.23
   9  -6   2    0.21    0.09
   9  -6   2    0.28    0.12
   9   5  -2    0.04    0.14
  -9  -5   2   -0.02    0.11
  -9  -5   2    0.06    0.13
   8   5  -2    3.50    0.40
  -8  -5   2    3.37    0.41
  -8  -5   2    3.77    0.38
   7   5  -2    0.19    0.13
  -7  -5   2    0.14    0.10
   6   5  -2   22.18    1.61
  -6  -5   2   26.09    1.55
   5   5  -2    2.11    0.28
  -5  -5   2    2.19    0.23
   4   5  -2    5.21    0.47
  -4  -5   2    6.11    0.42
   3   5  -2    0.06    0.07
  -3  -5   2    0.06    0.06
  -3  -5   2    0.06    0.04
   2   5  -2   16.86    1.09
  -2  -5   2   15.69    1.66
  -2  -5   2   16.74    0.97
  -2  -5   2   16.69    1.05
  -2  -5   2   17.04    1.00
  -2  -5   2   14.38    1.66
   1   5  -2   20.51    2.41
   1   5  -2   23.93    1.49
  -1  -5   2   26.38    1.39
  -1  -5   2   24.01    1.46
  -1  -5   2   23.74    1.36
  -1  -5   2   20.16    2.41
  -1  -5   2   22.98    2.40
   0   5  -2    1.40    0.27
   0   5  -2    1.82    0.20
   0  -5   2    1.84    0.13
   0  -5   2    2.10    0.16
   0  -5   2    1.98    0.27
   0  -5   2    2.22    0.16
  -1   5  -2   30.75    3.78
  -1   5  -2   36.17    2.24
   1  -5   2   36.60    2.12
   1  -5   2   36.75    2.23
   1  -5   2   40.58    2.12
   1  -5   2   33.95    3.78
  -2   5  -2   10.84    0.72
  -2   5  -2   12.24    0.77
  -2   5  -2   10.07    1.30
   2  -5   2   11.89    0.74
   2  -5   2   11.49    0.70
   2  -5   2   10.72    1.29
   2  -5   2   11.93    0.61
  -3   5  -2    2.45    0.19
  -3   5  -2    2.67    0.23
  -3   5  -2    1.83    0.39
   3  -5   2    2.65    0.40
   3  -5   2    2.80    0.20
   3  -5   2    2.69    0.15
  -4   5  -2    6.95    0.47
  -4   5  -2    6.08    0.45
   4  -5   2    7.01    0.86
   4  -5   2    6.55    0.46
   4  -5   2    7.06    0.38
   5  -5   2    2.07    0.20
   5  -5   2    1.87    0.14
   6  -5   2    1.13    0.15
   6  -5   2    0.86    0.10
   7  -5   2    1.46    0.18
   7  -5   2    1.24    0.13
  -8   5  -2    3.22    0.21
   8  -5   2    3.41    0.26
   8  -5   2    3.96    0.33
   9  -5   2    5.96    0.43
   9  -5   2    6.99    0.52
   9   4  -2    0.66    0.06
   9   4  -2    0.93    0.22
  -9  -4   2    0.88    0.22
  -9  -4   2    0.59    0.18
   8   4  -2    1.20    0.24
   8   4  -2    1.55    0.11
  -8  -4   2    1.65    0.24
  -8  -4   2    1.78    0.27
   7   4  -2    2.93    0.32
   7   4  -2    2.38    0.15
  -7  -4   2    2.25    0.27
  -7  -4   2    2.75    0.33
   6   4  -2    1.19    0.21
  -6  -4   2    1.03    0.17
   5   4  -2   25.90    1.70
  -5  -4   2   25.83    1.61
   4   4  -2    5.18    0.44
  -4  -4   2    5.51    0.39
  -4  -4   2    5.06    0.34
   3   4  -2    3.79    0.34
  -3  -4   2    3.76    0.25
  -3  -4   2    3.88    0.28
   2   4  -2   53.10    3.37
  -2  -4   2   54.83    3.39
  -2  -4   2   49.61    5.60
  -2  -4   2   55.20    3.22
  -2  -4   2   56.04    5.59
  -2  -4   2   58.47    3.20
   1   4  -2   15.53    1.07
   1   4  -2   15.99    1.72
  -1  -4   2   16.55    0.96
  -1  -4   2   14.91    1.72
  -1  -4   2   17.77    1.05
  -1  -4   2   15.53    1.71
  -1  -4   2   17.81    0.99
   0   4  -2    1.19    0.20
   0   4  -2    1.23    0.15
   0  -4   2    1.15    0.20
   0  -4   2    1.54    0.11
   0  -4   2    1.47    0.11
   0  -4   2    1.18    0.09
  -1   4  -2    5.91    0.41
  -1   4  -2    4.69    0.67
   1  -4   2    5.42    0.67
   1  -4   2    5.56    0.35
   1  -4   2    6.27    0.36
   1  -4   2    5.83    0.37
  -2   4  -2   40.30    4.78
  -2   4  -2   46.20    2.81
  -2   4  -2   48.37    2.80
   2  -4   2   43.91    4.78
   2  -4   2   46.21    2.38
   2  -4   2   46.57    2.69
   2  -4   2   47.28    2.82
  -3   4  -2    8.80    0.59
  -3   4  -2    9.81    0.61
  -3   4  -2    8.01    1.08
   3  -4   2    8.95    0.59
   3  -4   2    9.37    1.08
   3  -4   2    9.38    0.52
   3  -4   2    9.59    0.49
  -4   4  -2    5.13    0.36
  -4   4  -2    4.17    0.69
  -4   4  -2    5.95    0.37
   4  -4   2    5.14    0.32
   4  -4   2    5.48    0.70
   4  -4   2    5.51    0.38
   4  -4   2    5.56    0.30
  -5   4  -2   10.59    0.61
  -5   4  -2   11.23    0.71
  -5   4  -2   10.86    0.60
   5  -4   2   11.60    0.62
   5  -4   2   10.97    0.65
   5  -4   2   11.35    0.73
   5  -4   2   11.39    1.32
  -6   4  -2    0.81    0.08
   6  -4   2    0.85    0.13
   6  -4   2    1.03    0.10
  -7   4  -2    6.04    0.39
   7  -4   2    6.76    0.41
   7  -4   2    7.22    0.50
  -8   4  -2    1.86    0.16
   8  -4   2    2.10    0.24
   8  -4   2    1.89    0.18
  -9   4  -2    1.12    0.12
   9  -4   2    1.43    0.21
   9  -4   2    1.36    0.16
 -10   4  -2    1.57    0.15
  10  -4   2    1.56    0.18
  10   3  -2    1.79    0.14
   9   3  -2    0.04    0.04
  -9  -3   2   -0.04    0.09
   8   3  -2    1.14    0.21
   8   3  -2    0.81    0.09
  -8  -3   2    0.81    0.18
  -8  -3   2    0.99    0.20
   7   3  -2    6.96    0.42
   7   3  -2    8.07    0.60
  -7  -3   2    7.92    0.57
  -7  -3   2    6.96    0.59
   6   3  -2   28.56    1.83
   6   3  -2   27.42    1.52
  -6  -3   2   29.99    1.77
  -6  -3   2   25.41    1.58
  -6  -3   2   30.39    1.84
   5   3  -2    0.20    0.09
   5   3  -2    0.12    0.05
   5   3  -2    0.04    0.02
  -5  -3   2    0.06    0.06
  -5  -3   2    0.00    0.05
  -5  -3   2    0.06    0.05
   4   3  -2   12.78    0.68
   4   3  -2   12.62    1.31
   4   3  -2   12.72    0.87
  -4  -3   2   12.72    0.73
  -4  -3   2   11.54    1.33
  -4  -3   2   13.40    0.81
   3   3  -2    2.70    0.33
   3   3  -2    3.41    0.28
  -3  -3   2    3.48    0.24
  -3  -3   2    3.00    0.34
  -3  -3   2    3.28    0.20
   2   3  -2    9.30    0.68
   2   3  -2    8.85    1.05
  -2  -3   2   11.42    1.04
  -2  -3   2    9.55    1.06
  -2  -3   2   10.38    0.62
   1   3  -2   47.52    2.89
  -1  -3   2   44.17    4.84
  -1  -3   2   49.03    2.76
  -1  -3   2   44.52    4.85
  -1  -3   2   49.29    2.75
   0   3  -2   52.51    5.86
   0   3  -2   58.56    3.46
   0  -3   2   52.99    5.85
   0  -3   2   55.75    3.31
   0  -3   2   58.75    3.49
   0  -3   2   61.69    3.31
  -1   3  -2    1.57    0.14
  -1   3  -2    1.31    0.23
   1  -3   2    1.16    0.22
   1  -3   2    1.49    0.11
   1  -3   2    1.79    0.10
   1  -3   2    1.36    0.10
  -2   3  -2    7.56    0.50
  -2   3  -2    6.95    0.88
  -2   3  -2    7.42    0.48
   2  -3   2    7.62    0.47
   2  -3   2    7.76    0.46
   2  -3   2    7.42    0.88
   2  -3   2    7.87    0.46
  -3   3  -2    0.70    0.07
  -3   3  -2    0.79    0.08
  -3   3  -2    0.73    0.19
   3  -3   2    0.77    0.09
   3  -3   2    0.67    0.06
   3  -3   2    0.77    0.19
   3  -3   2    0.76    0.05
  -4   3  -2  108.24   12.25
  -4   3  -2  125.42    7.12
  -4   3  -2  114.75    6.33
  -4   3  -2  115.72    6.34
  -4   3  -2  119.89    7.28
   4  -3   2  122.05    6.36
   4  -3   2  113.49   12.24
   4  -3   2  120.35    6.95
   4  -3   2  125.53    6.17
  -5   3  -2    3.54    0.23
  -5   3  -2    3.78    0.25
   5  -3   2    3.73    0.29
   5  -3   2    3.46    0.22
   5  -3   2    3.68    0.24
   5  -3   2    3.25    0.51
  -6   3  -2    0.02    0.03
   6  -3   2    0.01    0.04
   6  -3   2    0.11    0.04
   6  -3   2   -0.08    0.04
  -7   3  -2    7.46    0.49
   7  -3   2    8.11    0.52
   7  -3   2    8.12    0.49
   7  -3   2    8.76    0.59
  -8   3  -2    0.72    0.10
   8  -3   2    0.71    0.15
   8  -3   2    0.75    0.11
   8  -3   2    0.88    0.13
  -9   3  -2   -0.09    0.04
   9  -3   2    0.03    0.07
   9  -3   2   -0.08    0.04
   9  -3   2    0.13    0.09
 -10   3  -2    0.74    0.12
  10  -3   2    0.99    0.17
  10   2  -2    0.75    0.11
 -10  -2   2    1.36    0.20
  -9  -2   2    7.83    0.56
   8   2  -2    0.16    0.12
   8   2  -2    0.40    0.08
  -8  -2   2    0.28    0.12
  -8  -2   2    0.48    0.14
  -8  -2   2    0.53    0.13
   7   2  -2    0.12    0.05
   7   2  -2    0.04    0.09
  -7  -2   2    0.08    0.07
  -7  -2   2    0.08    0.09
  -7  -2   2    0.10    0.09
   6   2  -2    0.99    0.10
   6   2  -2    1.22    0.18
   6   2  -2    1.22    0.17
  -6  -2   2    1.07    0.14
  -6  -2   2    0.73    0.19
  -6  -2   2    1.24    0.18
  -6  -2   2    1.16    0.16
   5   2  -2    1.20    0.10
   5   2  -2    1.51    0.19
   5   2  -2    1.55    0.19
  -5  -2   2    1.27    0.16
  -5  -2   2    1.17    0.22
  -5  -2   2    1.51    0.19
  -5  -2   2    1.64    0.15
   4   2  -2   21.23    1.17
   4   2  -2   23.85    2.23
   4   2  -2   20.37    1.38
   4   2  -2   21.94    1.16
  -4  -2   2   21.78    1.32
  -4  -2   2   22.40    1.21
  -4  -2   2   18.37    2.25
   3   2  -2    7.22    0.38
   3   2  -2    7.88    0.75
   3   2  -2    6.74    0.50
   3   2  -2    6.83    0.38
  -3  -2   2    6.37    0.76
  -3  -2   2    7.21    0.47
  -3  -2   2    6.80    0.41
   2   2  -2   14.65    1.00
   2   2  -2   12.90    1.61
  -2  -2   2   17.79    1.61
  -2  -2   2   16.13    0.94
   1   2  -2  136.89   16.16
   1   2  -2  161.54    9.51
  -1  -2   2  146.39   16.20
  -1  -2   2  172.25   16.19
  -1  -2   2  152.32    9.19
  -1  -2   2  179.13    9.20
   0   2  -2 1000.00   99.40
   0   2  -2  978.21   58.30
   0  -2   2  938.21   99.36
   0  -2   2  944.92   99.37
  -1   2  -2    1.41    0.21
  -1   2  -2    1.50    0.12
   1  -2   2    1.24    0.20
   1  -2   2    1.39    0.09
  -2   2  -2    0.83    0.18
  -2   2  -2    1.07    0.09
  -2   2  -2    1.03    0.07
  -2   2  -2    0.97    0.09
   2  -2   2    0.90    0.08
   2  -2   2    0.81    0.18
  -3   2  -2   48.86    2.60
  -3   2  -2   52.41    2.92
  -3   2  -2   42.60    5.07
   3  -2   2   50.63    2.61
   3  -2   2   49.49    2.87
   3  -2   2   43.50    5.06
   3  -2   2   50.54    2.53
  -4   2  -2    3.99    0.22
  -4   2  -2    3.58    0.23
  -4   2  -2    3.14    0.52
  -4   2  -2    4.20    0.25
   4  -2   2    3.70    0.29
   4  -2   2    3.55    0.52
   4  -2   2    4.00    0.23
   4  -2   2    4.24    0.25
  -5   2  -2   34.34    1.81
  -5   2  -2   34.22    2.01
  -5   2  -2   32.17    1.82
  -5   2  -2   30.04    3.58
   5  -2   2   33.81    1.77
   5  -2   2   33.72    2.03
   5  -2   2   34.67    1.84
  -6   2  -2    2.38    0.19
   6  -2   2    2.55    0.24
   6  -2   2    2.52    0.42
   6  -2   2    2.95    0.19
   6  -2   2    2.62    0.20
  -7   2  -2    1.05    0.12
   7  -2   2    0.93    0.15
   7  -2   2    1.07    0.13
   7  -2   2    0.88    0.10
  -8   2  -2    4.72    0.34
   8  -2   2    4.89    0.41
   8  -2   2    5.02    0.36
   8  -2   2    4.89    0.33
  -9   2  -2    0.35    0.09
   9  -2   2    0.44    0.11
   9  -2   2    0.32    0.08
 -10   2  -2    0.57    0.11
  10  -2   2    0.58    0.13
  10   1  -2    0.84    0.13
 -10  -1   2    1.05    0.19
   9   1  -2    1.88    0.17
  -9  -1   2    1.16    0.19
   8   1  -2    6.83    0.46
  -8  -1   2    8.03    0.56
  -8  -1   2    7.73    0.57
  -8  -1   2    6.59    0.50
   7   1  -2    0.10    0.07
   7   1  -2    0.12    0.05
  -7  -1   2    0.12    0.07
  -7  -1   2    0.09    0.07
  -7  -1   2    0.05    0.08
   6   1  -2    0.52    0.08
   6   1  -2    0.65    0.13
   6   1  -2    0.57    0.12
  -6  -1   2    0.63    0.12
  -6  -1   2    0.59    0.12
  -6  -1   2    0.46    0.10
  -6  -1   2    0.43    0.16
   5   1  -2    7.79    0.75
   5   1  -2    6.17    0.40
   5   1  -2    6.95    0.49
  -5  -1   2    6.73    0.43
  -5  -1   2    6.99    0.48
  -5  -1   2    6.21    0.49
  -5  -1   2    5.56    0.77
   4   1  -2   41.46    3.74
   4   1  -2   35.43    1.89
   4   1  -2   36.25    2.25
   4   1  -2   35.54    1.96
  -4  -1   2   30.68    3.76
  -4  -1   2   36.06    1.99
  -4  -1   2   36.95    2.25
  -4  -1   2   36.94    2.17
   3   1  -2    5.61    0.54
   3   1  -2    4.28    0.35
   3   1  -2    5.01    0.28
   3   1  -2    4.53    0.28
  -3  -1   2    4.53    0.36
  -3  -1   2    4.47    0.33
  -3  -1   2    4.87    0.55
  -3  -1   2    5.14    0.30
   2   1  -2    8.91    0.58
   2   1  -2    8.22    0.47
   2   1  -2    9.25    0.92
   2   1  -2    8.53    0.47
  -2  -1   2    9.27    0.92
  -2  -1   2    8.66    0.46
  -2  -1   2    8.26    0.54
  -2  -1   2    7.54    0.57
  -2  -1   2    8.96    0.48
   1   1  -2   65.29    4.03
   1   1  -2   63.42    6.83
  -1  -1   2   70.92    3.89
   0   1  -2  242.91   27.37
   0  -1   2  250.84   27.79
   0  -1   2  306.71   27.40
  -1   1  -2   46.27    4.84
  -1   1  -2   49.51    2.82
   1  -1   2   45.11    4.84
   1  -1   2   46.24    4.85
  -2   1  -2    2.90    0.20
  -2   1  -2    2.77    0.18
  -2   1  -2    2.48    0.36
   2  -1   2    3.09    0.18
   2  -1   2    2.94    0.19
   2  -1   2    2.47    0.36
  -3   1  -2   -0.09    0.05
  -3   1  -2   -0.01    0.02
  -3   1  -2   -0.05    0.02
  -3   1  -2   -0.01    0.04
   3  -1   2   -0.01    0.07
   3  -1   2   -0.02    0.02
   3  -1   2    0.13    0.05
   3  -1   2   -0.03    0.02
  -4   1  -2   38.93    2.04
  -4   1  -2   36.84    1.96
   4  -1   2   36.50    2.24
   4  -1   2   39.34    2.04
   4  -1   2   33.48    3.95
   4  -1   2   39.66    1.98
  -5   1  -2    6.81    0.39
  -5   1  -2    6.15    0.42
  -5   1  -2    6.08    0.39
  -5   1  -2    4.93    0.78
   5  -1   2    6.92    0.40
   5  -1   2    6.54    0.45
   5  -1   2    6.41    0.37
   5  -1   2    6.39    0.79
  -6   1  -2   13.36    1.69
  -6   1  -2   16.33    0.91
  -6   1  -2   14.63    0.86
   6  -1   2   14.25    0.82
   6  -1   2   15.31    0.86
   6  -1   2   15.20    0.97
   6  -1   2   13.76    1.67
  -7   1  -2    0.01    0.04
   7  -1   2    0.03    0.08
   7  -1   2    0.57    0.08
   7  -1   2    0.06    0.05
   7  -1   2    0.11    0.08
  -8   1  -2    0.12    0.06
   8  -1   2    0.10    0.08
   8  -1   2    0.14    0.07
   8  -1   2    0.11    0.05
  -9   1  -2    3.72    0.28
   9  -1   2    3.73    0.29
   9  -1   2    3.10    0.25
 -10   1  -2    0.13    0.08
  10  -1   2    0.14    0.09
 -11   1  -2    0.36    0.11
  11  -1   2    0.37    0.12
  10   0  -2    2.42    0.23
 -10   0   2    2.73    0.29
   9   0  -2    1.54    0.18
  -9   0   2    1.81    0.22
   8   0  -2    2.87    0.24
  -8   0   2    2.85    0.27
   7   0  -2    0.37    0.08
   7   0  -2    0.47    0.14
  -7   0   2    0.26    0.10
  -7   0   2    0.40    0.10
  -7   0   2    0.58    0.11
   6   0  -2    1.90    0.17
   6   0  -2    2.43    0.30
  -6   0   2    1.62    0.33
  -6   0   2    1.63    0.18
  -6   0   2    2.38    0.21
  -6   0   2    2.06    0.21
   5   0  -2   10.22    0.67
   5   0  -2   11.87    1.15
   5   0  -2   10.37    0.62
   5   0  -2    9.73    0.58
  -5   0   2   10.19    0.63
  -5   0   2   10.59    0.70
  -5   0   2   10.02    0.69
   4   0  -2   29.41    2.63
   4   0  -2   24.14    1.38
   4   0  -2   25.51    1.50
   4   0  -2   23.92    1.33
  -4   0   2   26.00    1.40
  -4   0   2   25.12    1.57
  -4   0   2   21.26    2.64
  -4   0   2   24.90    1.52
   3   0  -2    5.72    0.38
   3   0  -2    5.13    0.29
   3   0  -2    5.62    0.59
   3   0  -2    4.79    0.31
  -3   0   2    5.13    0.35
  -3   0   2    5.29    0.32
  -3   0   2    4.77    0.60
  -3   0   2    5.01    0.37
   2   0  -2    3.34    0.25
   2   0  -2    3.42    0.19
   2   0  -2    3.50    0.21
   2   0  -2    3.86    0.39
  -2   0   2    3.02    0.39
  -2   0   2    3.32    0.21
  -2   0   2    3.46    0.24
  -2   0   2    3.02    0.25
   1   0  -2    0.49    0.04
   1   0  -2    0.52    0.08
   1   0  -2    0.48    0.03
   1   0  -2    0.31    0.05
  -1   0   2    0.50    0.04
  -1   0   2    0.40    0.05
  -1   0   2    0.46    0.03
  -1   0   2    0.58    0.08
  -1   0   2    0.53    0.06
   0   0  -2   11.93    1.33
   0   0   2   13.49    1.33
   0   0   2   12.49    0.75
   0   0   2   12.59    0.78
  -1   0  -2    1.23    0.19
  -1   0  -2    1.38    0.10
   1   0   2    1.39    0.21
   1   0   2    1.41    0.10
   1   0   2    1.45    0.20
   1   0   2    1.42    0.09
   1   0   2    1.38    0.10
  -2   0  -2   13.37    0.69
  -2   0  -2   12.80    0.80
  -2   0  -2   13.61    0.77
  -2   0  -2   12.52    0.69
  -2   0  -2   12.17    1.37
   2   0   2   12.87    0.67
   2   0   2   13.74    0.77
   2   0   2   12.14    0.81
   2   0   2   13.13    0.77
   2   0   2   12.55    0.69
   2   0   2   12.05    0.67
   2   0   2   11.79    1.37
   2   0   2   11.16    1.36
  -3   0  -2   22.31    2.52
  -3   0  -2   24.57    1.50
  -3   0  -2   23.24    1.24
  -3   0  -2   26.00    1.43
  -3   0  -2   23.45    1.29
   3   0   2   25.49    1.25
   3   0   2   20.08    2.50
   3   0   2   23.19    1.42
   3   0   2   24.09    1.44
   3   0   2   23.89    1.29
  -4   0  -2    2.99    0.20
  -4   0  -2    2.79    0.20
  -4   0  -2    3.29    0.26
  -4   0  -2    3.01    0.22
  -4   0  -2    3.10    0.42
   4   0   2    2.55    0.39
   4   0   2    3.01    0.20
   4   0   2    3.15    0.19
   4   0   2    2.85    0.20
  -5   0  -2    2.85    0.20
  -5   0  -2    2.84    0.43
  -5   0  -2    2.95    0.23
  -5   0  -2    3.32    0.28
  -5   0  -2    3.10    0.21
   5   0   2    3.05    0.21
   5   0   2    2.88    0.25
   5   0   2    3.02    0.20
   5   0   2    3.23    0.21
   5   0   2    2.83    0.42
  -6   0  -2   24.22    1.46
  -6   0  -2   24.18    1.58
  -6   0  -2   22.32    2.60
  -6   0  -2   24.72    1.34
  -6   0  -2   24.50    1.46
   6   0   2   25.07    1.34
   6   0   2   23.59    1.48
   6   0   2   23.75    1.29
   6   0   2   21.66    2.57
  -7   0  -2    8.29    0.50
  -7   0  -2    7.66    1.00
  -7   0  -2    7.05    0.61
   7   0   2    8.02    0.50
   7   0   2    8.40    0.58
   7   0   2    8.09    0.47
   7   0   2    7.70    0.96
  -8   0  -2    3.97    0.29
  -8   0  -2    3.99    0.39
   8   0   2    3.64    0.27
   8   0   2    4.08    0.35
   8   0   2    3.76    0.29
  -9   0  -2    1.37    0.23
  -9   0  -2    1.24    0.15
   9   0   2    1.04    0.15
   9   0   2    1.25    0.14
 -10   0  -2    7.72    0.53
  10   0   2    8.23    0.55
 -11   0  -2    0.92    0.15
  11   0   2    0.88    0.16
  10  -1  -2    0.36    0.11
 -10   1   2    0.79    0.17
   9  -1  -2    0.05    0.07
  -9   1   2    0.14    0.09
   8  -1  -2    0.04    0.05
  -8   1   2    0.05    0.07
   7  -1  -2    0.04    0.06
  -7   1   2    0.00    0.06
  -7   1   2    0.08    0.06
  -7   1   2    0.02    0.06
   6  -1  -2    3.04    0.25
   6  -1  -2    3.68    0.45
  -6   1   2    3.76    0.29
  -6   1   2    3.00    0.26
  -6   1   2    3.10    0.26
   5  -1  -2   39.23    2.26
   5  -1  -2   38.20    2.09
   5  -1  -2   42.96    3.96
   5  -1  -2   36.72    2.01
  -5   1   2   37.89    2.10
  -5   1   2   31.96    3.99
  -5   1   2   38.25    2.32
  -5   1   2   37.03    2.28
   4  -1  -2    5.27    0.36
   4  -1  -2    5.84    0.62
   4  -1  -2    5.63    0.34
   4  -1  -2    5.09    0.31
  -4   1   2    5.59    0.37
  -4   1   2    4.11    0.63
  -4   1   2    5.52    0.35
  -4   1   2    5.27    0.37
   3  -1  -2   21.23    2.06
   3  -1  -2   19.65    1.05
   3  -1  -2   19.50    1.08
   3  -1  -2   19.79    1.17
  -3   1   2   17.91    2.08
  -3   1   2   19.76    1.09
  -3   1   2   18.86    1.19
  -3   1   2   19.47    1.21
   2  -1  -2    7.88    0.77
   2  -1  -2    6.83    0.41
   2  -1  -2    6.94    0.39
   2  -1  -2    7.15    0.44
  -2   1   2    7.16    0.46
  -2   1   2    6.81    0.41
  -2   1   2    6.83    0.45
  -2   1   2    6.63    0.78
   1  -1  -2    0.31    0.03
   1  -1  -2    0.13    0.04
   1  -1  -2    0.18    0.03
  -1   1   2    0.17    0.05
  -1   1   2    0.19    0.03
  -1   1   2    0.13    0.03
  -1   1   2    0.17    0.02
   0  -1  -2   12.47    1.34
   0  -1  -2   12.89    0.67
   0  -1  -2   12.56    0.69
   0   1   2   12.20    0.80
   0   1   2   12.74    0.78
   0   1   2   12.96    0.76
   0   1   2   12.12    0.69
   0   1   2   14.22    1.34
  -1  -1  -2   31.87    1.93
  -1  -1  -2   30.93    1.63
  -1  -1  -2   31.31    1.68
   1   1   2   30.37    1.63
   1   1   2   31.64    1.89
   1   1   2   30.76    3.23
   1   1   2   33.41    1.83
   1   1   2   31.91    1.68
   1   1   2   29.27    1.93
  -2  -1  -2  170.89    9.89
  -2  -1  -2  196.50   11.23
  -2  -1  -2  170.34    9.59
  -2  -1  -2  157.40   18.74
   2   1   2  187.43    9.79
   2   1   2  181.62   11.22
   2   1   2  182.74   18.77
   2   1   2  198.23   10.66
   2   1   2  203.83   10.98
   2   1   2  182.02    9.52
   2   1   2  181.63   18.75
  -3  -1  -2   18.62    0.98
  -3  -1  -2   18.39    1.97
  -3  -1  -2   17.71    1.11
  -3  -1  -2   19.39    1.02
  -3  -1  -2   19.78    1.19
   3   1   2   16.76    1.96
   3   1   2   18.71    1.02
   3   1   2   16.44    1.96
   3   1   2   18.76    1.19
   3   1   2   18.89    1.12
   3   1   2   19.29    1.14
   3   1   2   19.01    0.98
  -4  -1  -2   27.52    2.99
  -4  -1  -2   26.72    1.69
  -4  -1  -2   28.54    1.55
  -4  -1  -2   29.73    1.81
   4   1   2   28.05    1.71
   4   1   2   29.11    1.55
   4   1   2   29.04    1.50
   4   1   2   30.94    1.73
   4   1   2   24.53    2.97
  -5  -1  -2    2.94    0.25
  -5  -1  -2    2.40    0.19
  -5  -1  -2    2.39    0.38
  -5  -1  -2    2.75    0.22
   5   1   2    2.54    0.23
   5   1   2    2.44    0.17
   5   1   2    3.02    0.20
   5   1   2    2.82    0.21
   5   1   2    2.56    0.37
  -6  -1  -2   14.90    1.70
  -6  -1  -2   14.80    1.04
  -6  -1  -2   15.19    0.96
  -6  -1  -2   15.15    0.88
   6   1   2   15.51    0.83
   6   1   2   15.68    0.96
   6   1   2   14.79    0.87
   6   1   2   15.69    0.98
   6   1   2   14.28    1.67
  -7  -1  -2    0.73    0.24
  -7  -1  -2    0.81    0.12
  -7  -1  -2    0.83    0.13
  -7  -1  -2    1.05    0.12
  -7  -1  -2    0.85    0.17
   7   1   2    0.95    0.12
   7   1   2    1.11    0.11
   7   1   2    0.91    0.12
   7   1   2    0.85    0.15
   7   1   2    0.89    0.22
  -8  -1  -2    0.04    0.06
  -8  -1  -2    0.11    0.11
   8   1   2    0.24    0.08
   8   1   2    0.18    0.09
   8   1   2    0.35    0.15
   8   1   2    0.06    0.05
  -9  -1  -2    5.97    0.41
  -9  -1  -2    5.08    0.51
   9   1   2    6.13    0.41
 -10  -1  -2    1.27    0.18
  10   1   2    1.84    0.19
 -11  -1  -2    0.28    0.10
  11   1   2    0.47    0.12
   9  -2  -2    1.46    0.19
  -9   2   2    1.53    0.21
   8  -2  -2    0.64    0.12
  -8   2   2    0.41    0.12
   7  -2  -2    1.09    0.15
  -7   2   2    1.28    0.17
  -7   2   2    1.17    0.13
   6  -2  -2   19.25    1.14
   6  -2  -2   19.25    1.09
  -6   2   2   19.31    1.16
  -6   2   2   20.10    1.24
  -6   2   2   20.80    1.25
   5  -2  -2    8.07    0.50
   5  -2  -2    8.27    0.57
   5  -2  -2    8.88    0.54
   5  -2  -2   10.00    1.01
  -5   2   2    8.37    0.57
  -5   2   2    9.21    0.55
  -5   2   2    8.28    0.58
   4  -2  -2   22.10    2.05
   4  -2  -2   18.56    1.03
   4  -2  -2   19.97    1.08
  -4   2   2   18.21    1.19
  -4   2   2   18.99    1.09
  -4   2   2   17.26    2.07
  -4   2   2   18.48    1.17
   3  -2  -2   10.63    1.10
   3  -2  -2    9.71    0.55
   3  -2  -2   10.01    0.62
   3  -2  -2    9.41    0.58
  -3   2   2   10.08    0.64
  -3   2   2   11.35    0.64
  -3   2   2    9.80    0.58
  -3   2   2    8.73    1.11
   2  -2  -2    0.03    0.03
   2  -2  -2    0.02    0.02
   2  -2  -2    0.05    0.02
   2  -2  -2    0.03    0.02
  -2   2   2    0.07    0.03
  -2   2   2    0.01    0.02
  -2   2   2    0.09    0.03
  -2   2   2    0.00    0.03
   1  -2  -2   32.20    1.96
   1  -2  -2   33.26    1.75
   1  -2  -2   35.99    3.46
   1  -2  -2   32.27    1.81
  -1   2   2   34.23    1.97
  -1   2   2   34.20    2.02
  -1   2   2   32.50    2.07
  -1   2   2   32.60    3.46
   0  -2  -2   72.59    3.82
   0  -2  -2   71.94    3.93
   0  -2  -2   73.62    4.28
   0  -2  -2   72.91    4.51
   0  -2  -2   79.35    7.53
   0   2   2   81.77    7.53
   0   2   2   68.16    3.93
   0   2   2   67.86    4.51
   0   2   2   73.84    4.29
   0   2   2   72.60    4.41
  -1  -2  -2   33.36    2.12
  -1  -2  -2   32.81    3.54
  -1  -2  -2   33.55    1.85
  -1  -2  -2   32.65    1.79
   1   2   2   33.09    1.84
   1   2   2   33.68    2.08
   1   2   2   32.48    2.12
   1   2   2   39.76    3.54
   1   2   2   36.56    2.02
  -2  -2  -2   43.28    2.22
  -2  -2  -2   42.98    2.29
  -2  -2  -2   36.95    4.38
  -2  -2  -2   42.16    2.50
   2   2   2   45.29    2.57
   2   2   2   41.28    4.37
   2   2   2   46.43    2.51
   2   2   2   41.52    2.63
  -3  -2  -2    7.17    0.40
  -3  -2  -2    6.66    0.38
  -3  -2  -2    7.43    0.48
   3   2   2    7.77    0.46
   3   2   2    6.58    0.38
   3   2   2    5.88    0.76
   3   2   2    7.10    0.45
   3   2   2    5.96    0.75
   3   2   2    6.91    0.39
   3   2   2    7.05    0.48
  -4  -2  -2   65.27    6.53
  -4  -2  -2   61.73    3.72
  -4  -2  -2   69.00    3.94
  -4  -2  -2   64.11    3.41
   4   2   2   53.01    6.50
   4   2   2   63.16    3.73
   4   2   2   66.09    3.83
   4   2   2   65.66    3.40
   4   2   2   58.56    6.51
   4   2   2   64.61    3.30
  -5  -2  -2   36.78    2.19
  -5  -2  -2   36.47    1.88
  -5  -2  -2   34.46    3.59
   5   2   2   34.15    2.06
   5   2   2   29.70    3.56
   5   2   2   30.66    3.57
   5   2   2   34.30    1.80
   5   2   2   36.15    2.11
   5   2   2   34.72    1.87
  -6  -2  -2    7.07    0.51
  -6  -2  -2    7.04    0.46
  -6  -2  -2    6.13    0.78
  -6  -2  -2    6.72    0.41
   6   2   2    6.85    0.46
   6   2   2    6.08    0.37
   6   2   2    6.43    0.40
   6   2   2    5.60    0.75
   6   2   2    5.68    0.46
  -7  -2  -2   12.22    0.74
  -7  -2  -2   11.86    1.42
  -7  -2  -2   12.87    0.83
  -7  -2  -2   12.48    0.90
   7   2   2   12.48    0.69
   7   2   2   11.33    1.38
   7   2   2   13.15    0.83
   7   2   2   11.87    0.83
   7   2   2   13.03    0.74
  -8  -2  -2   15.05    1.11
  -8  -2  -2   15.12    0.92
   8   2   2   15.04    0.91
   8   2   2   16.26    1.73
   8   2   2   15.76    0.86
  -9  -2  -2    0.73    0.18
  -9  -2  -2    0.54    0.12
   9   2   2    0.80    0.12
 -10  -2  -2    2.36    0.25
  10   2   2    3.01    0.25
 -11  -2  -2    1.93    0.22
  11   2   2    1.75    0.20
   9  -3  -2    0.01    0.08
  -9   3   2    0.02    0.08
   8  -3  -2    0.97    0.15
  -8   3   2    0.66    0.14
   7  -3  -2    1.73    0.19
  -7   3   2    1.80    0.20
   6  -3  -2    3.05    0.22
   6  -3  -2    2.88    0.24
  -6   3   2    2.78    0.23
  -6   3   2    3.11    0.26
   5  -3  -2    3.83    0.28
   5  -3  -2    3.89    0.29
   5  -3  -2    3.65    0.25
  -5   3   2    3.58    0.29
  -5   3   2    3.63    0.28
  -5   3   2    3.73    0.28
   4  -3  -2    9.40    0.57
   4  -3  -2    9.45    0.54
   4  -3  -2    9.17    0.61
   4  -3  -2   10.07    1.08
  -4   3   2    9.71    0.62
  -4   3   2    9.73    0.62
  -4   3   2    9.29    0.58
   3  -3  -2   20.17    1.91
   3  -3  -2   17.22    1.00
   3  -3  -2   18.66    1.08
   3  -3  -2   17.68    0.96
  -3   3   2   17.01    1.08
  -3   3   2   17.78    1.10
  -3   3   2   17.72    1.01
  -3   3   2   15.78    1.93
   2  -3  -2   52.85    3.11
   2  -3  -2   52.90    2.78
   2  -3  -2   59.58    5.49
   2  -3  -2   53.14    2.87
  -2   3   2   49.91    3.28
  -2   3   2   52.33    3.12
  -2   3   2   55.88    3.21
  -2   3   2   47.83    5.50
  -2   3   2   51.25    3.12
  -2   3   2   54.36    2.87
   1  -3  -2   11.21    0.61
   1  -3  -2   11.30    0.68
   1  -3  -2   11.88    0.63
  -1   3   2   11.18    0.69
  -1   3   2   11.20    0.73
  -1   3   2    9.96    1.22
  -1   3   2   11.34    0.63
  -1   3   2   11.80    0.71
   0  -3  -2   14.53    0.92
   0  -3  -2   14.00    0.80
   0  -3  -2   14.06    0.77
   0  -3  -2   16.09    1.53
   0  -3  -2   14.58    0.87
   0   3   2   14.42    0.91
   0   3   2   13.16    0.92
   0   3   2   14.58    0.79
   0   3   2   14.70    0.87
   0   3   2   15.06    1.54
  -1  -3  -2   -0.01    0.02
  -1  -3  -2    0.04    0.02
  -1  -3  -2    0.03    0.04
  -1  -3  -2    0.01    0.03
  -1  -3  -2    0.06    0.02
   1   3   2    0.06    0.02
   1   3   2   -0.02    0.02
   1   3   2    0.07    0.04
   1   3   2    0.02    0.04
   1   3   2    0.14    0.04
  -2  -3  -2    0.66    0.12
  -2  -3  -2    0.70    0.08
  -2  -3  -2    0.59    0.06
  -2  -3  -2    0.78    0.07
  -2  -3  -2    0.71    0.08
   2   3   2    0.51    0.08
   2   3   2    0.60    0.06
   2   3   2    0.64    0.10
   2   3   2    0.55    0.08
   2   3   2    0.56    0.08
  -3  -3  -2    1.15    0.09
  -3  -3  -2    1.25    0.13
  -3  -3  -2    1.15    0.10
  -3  -3  -2    1.26    0.12
  -3  -3  -2    1.06    0.17
   3   3   2    1.53    0.17
   3   3   2    1.32    0.13
   3   3   2    1.11    0.18
   3   3   2    1.39    0.14
   3   3   2    1.29    0.09
   3   3   2    1.20    0.13
  -4  -3  -2   17.88    1.13
  -4  -3  -2   17.87    0.96
  -4  -3  -2   16.93    0.92
  -4  -3  -2   16.77    1.06
   4   3   2   17.66    1.10
   4   3   2   14.31    1.80
   4   3   2   16.64    1.80
   4   3   2   18.12    0.95
   4   3   2   17.92    1.07
  -5  -3  -2   64.98    3.79
  -5  -3  -2   62.07    6.24
  -5  -3  -2   64.44    3.28
  -5  -3  -2   61.33    3.58
   5   3   2   61.20    3.25
   5   3   2   54.69    6.22
   5   3   2   61.33    3.15
   5   3   2   59.57    3.58
   5   3   2   53.95    6.22
   5   3   2   59.63    3.69
  -6  -3  -2    2.70    0.22
  -6  -3  -2    3.04    0.40
  -6  -3  -2    2.80    0.28
  -6  -3  -2    2.87    0.26
   6   3   2    2.49    0.37
   6   3   2    2.78    0.26
   6   3   2    2.59    0.25
   6   3   2    2.69    0.38
   6   3   2    2.79    0.18
   6   3   2    2.81    0.20
  -7  -3  -2    6.85    0.54
  -7  -3  -2    6.96    0.44
  -7  -3  -2    6.95    0.50
   7   3   2    6.44    0.38
   7   3   2    7.12    0.51
   7   3   2    6.49    0.78
   7   3   2    5.70    0.78
   7   3   2    6.51    0.41
  -8  -3  -2   20.21    1.40
  -8  -3  -2   18.24    1.17
   8   3   2   22.14    1.34
   8   3   2   20.40    1.15
  -9  -3  -2    1.06    0.15
   9   3   2    1.13    0.14
 -10  -3  -2    0.26    0.10
  10   3   2    0.54    0.10
 -11  -3  -2    0.76    0.15
  11   3   2    0.78    0.13
   9  -4  -2    1.06    0.18
  -9   4   2    1.16    0.19
   8  -4  -2    0.26    0.10
  -8   4   2    0.39    0.12
   7  -4  -2    0.22    0.09
  -7   4   2    0.09    0.08
   6  -4  -2    0.41    0.10
   6  -4  -2    0.53    0.09
  -6   4   2    0.44    0.09
  -6   4   2    0.57    0.12
   5  -4  -2    7.84    0.50
   5  -4  -2    7.79    0.53
   5  -4  -2    7.98    0.47
  -5   4   2    8.04    0.53
  -5   4   2    7.30    0.51
   4  -4  -2   10.70    0.68
   4  -4  -2   10.70    0.64
   4  -4  -2   10.27    0.61
   4  -4  -2   12.15    1.23
  -4   4   2   10.93    0.69
  -4   4   2   10.71    0.70
  -4   4   2   10.46    0.69
  -4   4   2    9.80    0.65
   3  -4  -2   17.45    1.66
   3  -4  -2   14.69    0.83
   3  -4  -2   15.26    0.86
   3  -4  -2   15.53    0.93
  -3   4   2   16.26    0.88
  -3   4   2   13.75    0.98
  -3   4   2   15.09    0.96
  -3   4   2   15.10    0.93
  -3   4   2   12.54    1.67
  -3   4   2   15.54    0.93
   2  -4  -2   12.49    0.74
   2  -4  -2   13.34    0.71
   2  -4  -2   15.00    1.43
   2  -4  -2   13.16    0.80
  -2   4   2   12.48    0.85
  -2   4   2   11.33    1.45
  -2   4   2   13.44    0.81
  -2   4   2   13.31    0.84
  -2   4   2   13.23    0.75
   1  -4  -2   60.39    3.18
   1  -4  -2   59.01    3.09
   1  -4  -2   59.93    3.46
   1  -4  -2   66.04    6.10
  -1   4   2   53.36    6.12
  -1   4   2   56.03    3.65
  -1   4   2   57.49    3.47
  -1   4   2   58.97    3.58
  -1   4   2   60.14    3.19
   0  -4  -2    6.18    0.41
   0  -4  -2    6.62    0.38
   0  -4  -2    7.45    0.72
   0  -4  -2    7.09    0.45
   0  -4  -2    6.14    0.36
   0   4   2    7.49    0.45
   0   4   2    6.19    0.37
   0   4   2    5.96    0.44
   0   4   2    6.45    0.42
   0   4   2    6.19    0.74
  -1  -4  -2    2.93    0.18
  -1  -4  -2    2.97    0.19
  -1  -4  -2    3.46    0.23
  -1  -4  -2    2.99    0.21
  -1  -4  -2    3.35    0.36
   1   4   2    3.25    0.23
   1   4   2    3.15    0.24
   1   4   2    3.29    0.37
   1   4   2    3.16    0.19
   1   4   2    2.63    0.23
  -2  -4  -2    7.10    0.47
  -2  -4  -2    6.65    0.79
  -2  -4  -2    7.28    0.42
  -2  -4  -2    6.94    0.41
  -2  -4  -2    7.66    0.50
   2   4   2    6.38    0.50
   2   4   2    7.35    0.51
   2   4   2    8.24    0.79
   2   4   2    7.97    0.41
   2   4   2    7.28    0.48
  -3  -4  -2    1.00    0.12
  -3  -4  -2    1.02    0.11
  -3  -4  -2    0.83    0.15
  -3  -4  -2    1.03    0.09
  -3  -4  -2    0.90    0.09
   3   4   2    0.93    0.13
   3   4   2    0.92    0.12
   3   4   2    0.86    0.11
   3   4   2    0.93    0.08
   3   4   2    1.11    0.13
  -4  -4  -2   13.60    0.84
  -4  -4  -2   13.48    0.75
  -4  -4  -2   13.56    0.89
  -4  -4  -2   13.03    0.72
   4   4   2   11.90    1.40
   4   4   2   13.54    0.84
   4   4   2   13.47    1.37
   4   4   2   13.45    0.73
   4   4   2   12.10    0.89
   4   4   2   12.70    0.87
  -5  -4  -2    3.93    0.30
  -5  -4  -2    3.97    0.33
  -5  -4  -2    4.07    0.26
   5   4   2    3.59    0.29
   5   4   2    3.21    0.43
   5   4   2    3.80    0.23
   5   4   2    3.71    0.32
   5   4   2    3.26    0.41
  -6  -4  -2   19.47    1.04
  -6  -4  -2   19.67    1.23
  -6  -4  -2   18.98    1.15
   6   4   2   18.11    1.15
   6   4   2   15.90    1.89
   6   4   2   18.86    1.19
   6   4   2   16.27    1.90
   6   4   2   18.24    1.00
  -7  -4  -2    8.63    0.54
  -7  -4  -2    8.32    0.66
  -7  -4  -2    8.09    0.61
   7   4   2    8.92    0.51
   7   4   2    8.13    0.63
  -8  -4  -2    2.94    0.26
  -8  -4  -2    2.98    0.31
   8   4   2    3.34    0.23
   8   4   2    2.94    0.32
  -9  -4  -2    0.14    0.07
   9   4   2   -0.01    0.04
 -10  -4  -2    2.08    0.23
  10   4   2    2.07    0.19
 -11  -4  -2    0.34    0.12
  11   4   2    0.59    0.11
   8  -5  -2   -0.05    0.07
  -8   5   2   -0.06    0.06
   7  -5  -2    4.93    0.37
  -7   5   2    4.58    0.37
   6  -5  -2    6.28    0.42
   6  -5  -2    6.95    0.46
  -6   5   2    6.71    0.46
   5  -5  -2    5.02    0.35
   5  -5  -2    4.39    0.32
   5  -5  -2    4.98    0.36
  -5   5   2    4.83    0.36
  -5   5   2    5.20    0.37
   4  -5  -2    5.76    0.37
   4  -5  -2    5.36    0.34
   4  -5  -2    5.69    0.39
  -4   5   2    5.44    0.40
  -4   5   2    5.48    0.38
   3  -5  -2    0.39    0.07
   3  -5  -2    0.41    0.13
   3  -5  -2    0.42    0.07
   3  -5  -2    0.30    0.06
  -3   5   2    0.35    0.08
  -3   5   2    0.41    0.08
   2  -5  -2   13.09    0.78
   2  -5  -2   14.54    1.40
   2  -5  -2   12.78    0.72
   2  -5  -2   13.09    0.69
  -2   5   2   12.04    0.83
  -2   5   2   10.67    1.42
  -2   5   2   12.44    0.74
  -2   5   2   12.27    0.82
  -2   5   2   12.77    0.79
   1  -5  -2   17.30    0.91
   1  -5  -2   17.52    1.10
   1  -5  -2   16.80    1.02
   1  -5  -2   19.50    1.81
   1  -5  -2   17.59    0.94
  -1   5   2   17.29    0.95
  -1   5   2   16.38    1.03
  -1   5   2   14.68    1.83
  -1   5   2   15.09    1.08
  -1   5   2   17.08    1.08
   0  -5  -2  119.19    6.87
   0  -5  -2  118.68    6.13
   0  -5  -2  131.44   12.07
   0  -5  -2  116.98    6.31
   0  -5  -2  124.08    7.24
   0  -5  -2  116.11    6.31
   0   5   2  118.23    6.31
   0   5   2  104.71    7.24
   0   5   2  106.94   12.10
   0   5   2  121.93    6.89
   0   5   2  116.46    7.11
  -1  -5  -2    1.35    0.11
  -1  -5  -2    1.77    0.20
  -1  -5  -2    1.63    0.14
  -1  -5  -2    1.12    0.12
  -1  -5  -2    1.58    0.10
   1   5   2    1.44    0.14
   1   5   2    1.32    0.10
   1   5   2    1.29    0.15
   1   5   2    1.36    0.14
   1   5   2    1.18    0.20
  -2  -5  -2   73.97    4.49
  -2  -5  -2   71.20    3.91
  -2  -5  -2   70.47    4.26
  -2  -5  -2   71.79    7.46
  -2  -5  -2   72.54    3.79
   2   5   2   73.50    4.43
   2   5   2   75.96    7.46
   2   5   2   67.71    4.50
   2   5   2   76.43    3.89
   2   5   2   71.65    4.28
  -3  -5  -2   62.01    3.28
  -3  -5  -2   62.73    3.69
  -3  -5  -2   61.59    3.38
  -3  -5  -2   66.45    3.89
   3   5   2   62.04    3.35
   3   5   2   56.08    3.89
   3   5   2   61.94    3.83
   3   5   2   69.57    6.41
   3   5   2   57.97    3.69
  -4  -5  -2    0.93    0.12
  -4  -5  -2    1.23    0.12
  -4  -5  -2    0.91    0.09
  -4  -5  -2    0.78    0.13
  -4  -5  -2    0.92    0.16
   4   5   2    0.96    0.14
   4   5   2    0.92    0.13
   4   5   2    1.07    0.08
   4   5   2    1.15    0.16
   4   5   2    1.28    0.14
   4   5   2    0.95    0.16
  -5  -5  -2    4.21    0.28
  -5  -5  -2    3.98    0.35
  -5  -5  -2    3.90    0.26
  -5  -5  -2    3.80    0.32
   5   5   2    4.05    0.36
   5   5   2    3.29    0.46
   5   5   2    4.47    0.44
   5   5   2    4.13    0.25
  -6  -5  -2    0.11    0.06
  -6  -5  -2    0.06    0.07
  -6  -5  -2    0.14    0.07
   6   5   2    0.13    0.04
   6   5   2    0.11    0.09
  -7  -5  -2   10.35    0.73
  -7  -5  -2   10.13    0.64
   7   5   2    9.86    0.75
   7   5   2   10.28    0.59
  -8  -5  -2    1.59    0.22
  -8  -5  -2    1.48    0.17
   8   5   2    1.46    0.23
   8   5   2    1.24    0.12
  -9  -5  -2    0.02    0.07
   9   5   2    0.06    0.05
 -10  -5  -2    0.33    0.11
  10   5   2    0.54    0.09
 -11  -5  -2    0.48    0.13
  11   5   2    0.44    0.09
   8  -6  -2    1.03    0.18
  -8   6   2    0.80    0.16
   7  -6  -2    1.65    0.20
  -7   6   2    1.34    0.18
   6  -6  -2   11.66    0.70
   6  -6  -2   12.96    0.75
  -6   6   2   10.94    0.74
   5  -6  -2    2.35    0.21
   5  -6  -2    3.10    0.24
   5  -6  -2    2.82    0.24
  -5   6   2    2.75    0.25
  -5   6   2    2.61    0.24
   4  -6  -2   11.75    0.73
   4  -6  -2   12.09    0.69
   4  -6  -2   12.61    0.78
  -4   6   2   11.68    0.74
  -4   6   2   12.50    0.82
   3  -6  -2    0.82    0.09
   3  -6  -2    1.09    0.12
   3  -6  -2    0.87    0.11
  -3   6   2    0.82    0.11
  -3   6   2    0.51    0.11
   2  -6  -2    7.79    0.49
   2  -6  -2    7.32    0.46
   2  -6  -2    7.17    0.43
   2  -6  -2    8.14    0.88
  -2   6   2    7.34    0.47
  -2   6   2    7.87    0.54
   1  -6  -2    4.90    0.29
   1  -6  -2    4.94    0.34
   1  -6  -2    5.66    0.39
   1  -6  -2    6.29    0.62
   1  -6  -2    5.19    0.31
  -1   6   2    5.02    0.37
  -1   6   2    4.30    0.38
  -1   6   2    4.69    0.32
  -1   6   2    4.41    0.64
   0  -6  -2    5.06    0.33
   0  -6  -2    5.62    0.31
   0  -6  -2    5.29    0.33
   0  -6  -2    5.62    0.36
   0  -6  -2    6.36    0.63
   0  -6  -2    5.15    0.39
   0   6   2    4.99    0.66
   0   6   2    5.19    0.40
   0   6   2    5.45    0.42
   0   6   2    5.55    0.33
  -1  -6  -2   21.48    1.35
  -1  -6  -2   25.91    2.36
  -1  -6  -2   22.26    1.20
  -1  -6  -2   21.82    1.24
  -1  -6  -2   23.50    1.44
   1   6   2   23.15    1.23
   1   6   2   22.05    1.37
   1   6   2   19.80    1.44
   1   6   2   21.77    2.39
   1   6   2   22.36    1.45
  -2  -6  -2   34.36    1.81
  -2  -6  -2   34.86    2.16
  -2  -6  -2   36.09    3.55
  -2  -6  -2   34.58    1.87
  -2  -6  -2   32.66    2.04
   2   6   2   31.36    2.17
   2   6   2   33.91    2.16
   2   6   2   36.66    1.85
   2   6   2   32.83    3.56
  -3  -6  -2   13.18    0.72
  -3  -6  -2   13.72    0.83
  -3  -6  -2   11.51    1.39
  -3  -6  -2   14.49    0.89
  -3  -6  -2   13.50    0.75
   3   6   2   13.68    0.72
   3   6   2   12.93    1.39
   3   6   2   11.77    0.89
   3   6   2   13.24    0.90
  -4  -6  -2    5.89    0.35
  -4  -6  -2    6.07    0.45
  -4  -6  -2    5.56    0.41
  -4  -6  -2    5.86    0.37
  -4  -6  -2    4.98    0.64
   4   6   2    5.82    0.47
   4   6   2    6.12    0.62
   4   6   2    6.09    0.33
   4   6   2    5.36    0.65
  -5  -6  -2    2.95    0.21
  -5  -6  -2    2.68    0.26
  -5  -6  -2    2.77    0.19
  -5  -6  -2    2.29    0.24
   5   6   2    2.42    0.16
   5   6   2    2.04    0.27
  -6  -6  -2    0.81    0.12
  -6  -6  -2    0.86    0.10
  -6  -6  -2    0.65    0.14
   6   6   2    0.73    0.07
   6   6   2    0.82    0.18
  -7  -6  -2    0.12    0.06
  -7  -6  -2    0.20    0.08
  -7  -6  -2    0.30    0.10
   7   6   2    0.13    0.04
   7   6   2    0.21    0.11
  -8  -6  -2    1.91    0.26
  -8  -6  -2    2.40    0.20
  -8  -6  -2    2.59    0.23
   8   6   2    2.29    0.17
   8   6   2    2.03    0.29
  -9  -6  -2    0.01    0.05
  -9  -6  -2   -0.06    0.06
   9   6   2    0.00    0.04
   9   6   2   -0.04    0.11
 -10  -6  -2    1.11    0.18
  10   6   2    1.51    0.13
   7  -7  -2   -0.06    0.07
  -7   7   2    0.11    0.08
   6  -7  -2    0.14    0.07
   6  -7  -2    0.20    0.09
  -6   7   2    0.32    0.10
   5  -7  -2    2.44    0.22
   5  -7  -2    2.41    0.22
   5  -7  -2    2.38    0.20
  -5   7   2    2.06    0.21
   4  -7  -2    5.24    0.36
   4  -7  -2    4.49    0.31
   4  -7  -2    5.07    0.35
  -4   7   2    4.53    0.34
  -4   7   2    4.96    0.40
   3  -7  -2    1.14    0.13
   3  -7  -2    1.18    0.11
   3  -7  -2    1.18    0.13
  -3   7   2    0.95    0.13
  -3   7   2    1.13    0.16
   2  -7  -2  102.24    5.89
   2  -7  -2  104.99    5.42
   2  -7  -2  101.72    5.26
  -2   7   2   95.54    6.11
  -2   7   2   97.46    5.43
   1  -7  -2    0.33    0.05
   1  -7  -2    0.34    0.11
   1  -7  -2    0.18    0.06
   1  -7  -2    0.15    0.05
  -1   7   2    0.32    0.10
  -1   7   2    0.30    0.07
   0  -7  -2    3.52    0.24
   0  -7  -2    3.81    0.29
   0  -7  -2    3.55    0.26
   0  -7  -2    3.43    0.22
   0  -7  -2    3.40    0.24
   0  -7  -2    4.31    0.46
   0   7   2    3.73    0.24
   0   7   2    3.13    0.49
   0   7   2    3.30    0.32
  -1  -7  -2    3.64    0.27
  -1  -7  -2    4.59    0.47
  -1  -7  -2    3.88    0.30
  -1  -7  -2    3.89    0.25
  -1  -7  -2    3.70    0.23
   1   7   2    3.19    0.49
   1   7   2    3.77    0.24
   1   7   2    3.27    0.34
  -2  -7  -2    4.42    0.48
  -2  -7  -2    4.72    0.33
  -2  -7  -2    4.03    0.30
  -2  -7  -2    3.89    0.26
  -2  -7  -2    4.02    0.25
   2   7   2    3.14    0.48
   2   7   2    3.97    0.25
   2   7   2    3.82    0.36
  -3  -7  -2   20.79    1.09
  -3  -7  -2   17.01    2.03
  -3  -7  -2   18.39    1.20
  -3  -7  -2   21.40    1.28
  -3  -7  -2   19.72    1.05
   3   7   2   20.59    1.06
   3   7   2   19.10    1.30
   3   7   2   18.05    2.04
  -4  -7  -2    0.01    0.03
  -4  -7  -2    0.07    0.05
  -4  -7  -2    0.02    0.04
   4   7   2   -0.01    0.02
   4   7   2    0.05    0.07
  -5  -7  -2    1.05    0.13
  -5  -7  -2    1.00    0.16
  -5  -7  -2    1.27    0.12
   5   7   2    0.96    0.20
   5   7   2    1.11    0.09
  -6  -7  -2    3.55    0.28
  -6  -7  -2    3.24    0.32
  -6  -7  -2    3.25    0.25
   6   7   2    3.63    0.38
   6   7   2    3.82    0.22
  -7  -7  -2    0.00    0.05
  -7  -7  -2   -0.04    0.05
  -7  -7  -2    0.11    0.09
   7   7   2    0.01    0.03
   7   7   2    0.10    0.11
  -8  -7  -2    0.06    0.07
  -8  -7  -2    0.18    0.11
  -8  -7  -2    0.03    0.05
   8   7   2    0.08    0.10
   8   7   2    0.06    0.04
  -9  -7  -2    0.34    0.09
  -9  -7  -2    0.56    0.13
   9   7   2    0.43    0.07
   9   7   2    0.78    0.21
 -10  -7  -2    0.64    0.14
  10   7   2    0.51    0.07
   6  -8  -2    0.76    0.15
  -6   8   2    1.08    0.14
   5  -8  -2    0.36    0.11
   5  -8  -2    0.44    0.10
  -5   8   2    0.54    0.10
   4  -8  -2    5.18    0.37
   4  -8  -2    4.92    0.33
   4  -8  -2    5.88    0.39
  -4   8   2    4.91    0.43
  -4   8   2    4.64    0.35
   3  -8  -2    2.03    0.18
   3  -8  -2    1.87    0.16
   3  -8  -2    2.32    0.20
  -3   8   2    2.18    0.19
  -3   8   2    1.66    0.23
   2  -8  -2    3.40    0.27
   2  -8  -2    3.54    0.24
   2  -8  -2    3.45    0.26
  -2   8   2    3.66    0.26
  -2   8   2    4.11    0.35
   1  -8  -2   26.00    1.56
   1  -8  -2   26.28    1.44
   1  -8  -2   26.29    1.38
  -1   8   2   24.12    1.68
  -1   8   2   25.68    1.44
   0  -8  -2    0.51    0.09
   0  -8  -2    0.63    0.14
   0  -8  -2    0.44    0.07
   0  -8  -2    0.43    0.08
   0   8   2    0.69    0.08
   0   8   2    0.64    0.15
  -1  -8  -2    2.02    0.18
  -1  -8  -2    2.17    0.28
  -1  -8  -2    1.98    0.16
  -1  -8  -2    2.01    0.14
   1   8   2    1.56    0.23
   1   8   2    1.86    0.15
   1   8   2    1.55    0.31
  -2  -8  -2    1.39    0.12
  -2  -8  -2    1.45    0.14
  -2  -8  -2    1.64    0.16
   2   8   2    1.47    0.12
   2   8   2    1.78    0.24
  -3  -8  -2    1.53    0.14
  -3  -8  -2    1.34    0.16
  -3  -8  -2    1.51    0.13
   3   8   2    1.52    0.24
   3   8   2    1.58    0.12
  -4  -8  -2    2.88    0.20
  -4  -8  -2    2.11    0.24
   4   8   2    2.67    0.17
   4   8   2    2.64    0.32
  -5  -8  -2    1.30    0.14
  -5  -8  -2    1.23    0.18
   5   8   2    1.55    0.11
   5   8   2    1.11    0.23
  -6  -8  -2    0.24    0.10
  -6  -8  -2    0.27    0.08
   6   8   2    0.23    0.04
   6   8   2    0.35    0.15
  -7  -8  -2    6.63    0.56
  -7  -8  -2    7.02    0.46
   7   8   2    6.93    0.62
   7   8   2    7.41    0.41
  -8  -8  -2    0.91    0.13
  -8  -8  -2    0.61    0.17
   8   8   2    0.60    0.07
   8   8   2    0.67    0.20
  -9  -8  -2    0.08    0.07
   9   8   2    0.01    0.14
   9   8   2    0.08    0.04
   5  -9  -2   -0.03    0.05
  -5   9   2    0.01    0.06
   4  -9  -2    0.64    0.10
   4  -9  -2    0.75    0.13
  -4   9   2    0.80    0.11
   3  -9  -2    0.42    0.08
   3  -9  -2    0.27    0.08
  -3   9   2    0.35    0.13
  -3   9   2    0.34    0.08
   2  -9  -2    1.08    0.11
   2  -9  -2    0.92    0.13
  -2   9   2    1.14    0.12
  -2   9   2    0.95    0.19
   1  -9  -2    0.23    0.08
   1  -9  -2    0.19    0.05
  -1   9   2    0.26    0.06
  -1   9   2    0.27    0.12
   0  -9  -2    0.48    0.07
   0  -9  -2    0.44    0.09
   0   9   2    0.56    0.08
   0   9   2    0.54    0.15
  -1  -9  -2    1.33    0.15
  -1  -9  -2    1.38    0.12
   1   9   2    1.72    0.25
  -2  -9  -2    0.01    0.04
  -2  -9  -2    0.12    0.07
   2   9   2   -0.01    0.03
   2   9   2    0.04    0.09
  -3  -9  -2    0.98    0.11
  -3  -9  -2    0.83    0.14
   3   9   2    1.31    0.23
   3   9   2    1.03    0.09
  -4  -9  -2   -0.07    0.05
  -4  -9  -2    0.06    0.05
   4   9   2    0.01    0.03
   4   9   2   -0.05    0.08
  -5  -9  -2    2.25    0.19
  -5  -9  -2    2.15    0.25
   5   9   2    2.48    0.15
   5   9   2    1.95    0.31
  -6  -9  -2    1.42    0.15
  -6  -9  -2    1.27    0.20
   6   9   2    0.77    0.22
   6   9   2    1.14    0.09
  -7  -9  -2   -0.05    0.05
  -7  -9  -2    0.05    0.10
   7   9   2    0.10    0.03
   7   9   2   -0.11    0.09
  -8  -9  -2    7.32    0.64
  -8  -9  -2    8.54    0.52
   8   9   2    8.17    0.45
   8   9   2    7.11    0.69
  -9  -9  -2    0.05    0.07
   9   9   2   -0.15    0.14
   4 -10  -2    0.02    0.06
   3 -10  -2    0.39    0.10
   3 -10  -2    0.29    0.08
  -3  10   2    0.12    0.12
   2 -10  -2    0.14    0.08
   2 -10  -2    0.11    0.06
  -2  10   2    0.11    0.11
   1 -10  -2    1.12    0.12
   1 -10  -2    1.53    0.17
  -1  10   2    1.64    0.26
   0 -10  -2    0.77    0.13
   0 -10  -2    0.93    0.10
   0  10   2    1.06    0.22
  -1 -10  -2    0.55    0.11
  -1 -10  -2    0.69    0.09
   1  10   2    0.58    0.18
  -2 -10  -2    5.39    0.41
  -2 -10  -2    5.76    0.34
   2  10   2    4.17    0.49
  -3 -10  -2    5.81    0.35
  -3 -10  -2    5.03    0.42
   3  10   2    4.75    0.51
  -4 -10  -2    7.93    0.45
  -4 -10  -2    6.68    0.54
   4  10   2    6.34    0.64
  -5 -10  -2    0.41    0.13
  -5 -10  -2    0.21    0.07
   5  10   2   -0.17    0.10
  -6 -10  -2    1.05    0.13
  -6 -10  -2    0.96    0.19
   6  10   2    0.76    0.24
  -7 -10  -2    3.68    0.28
  -7 -10  -2    3.54    0.38
   7  10   2    3.64    0.46
  -8 -10  -2    0.08    0.08
   8  10   2    0.34    0.18
   2 -11  -2   -0.06    0.06
   2 -11  -2    0.00    0.05
  -2  11   2   -0.11    0.12
   1 -11  -2    0.38    0.08
   1 -11  -2    0.56    0.12
  -1  11   2    0.53    0.19
   0 -11  -2    0.04    0.05
   0 -11  -2    0.04    0.07
   0  11   2    0.01    0.11
  -1 -11  -2    5.34    0.41
  -1 -11  -2    4.92    0.33
   1  11   2    4.77    0.52
  -2 -11  -2    1.37    0.19
  -2 -11  -2    1.25    0.13
   2  11   2    0.99    0.25
  -3 -11  -2    8.21    0.64
  -3 -11  -2    9.47    0.54
   3  11   2    8.70    0.76
  -4 -11  -2    0.09    0.07
  -4 -11  -2    0.25    0.12
   4  11   2    0.11    0.14
  -5 -11  -2    0.01    0.09
  -5 -11  -2    0.11    0.06
   5  11   2    0.13    0.14
  -6 -11  -2    3.60    0.38
  -6 -11  -2    3.79    0.29
   6  11   2    4.18    0.50
   0 -12  -2    0.74    0.11
  -1 -12  -2    0.04    0.08
  -1 -12  -2    0.11    0.06
   1  12   2    0.15    0.16
  -2 -12  -2    0.09    0.09
  -2 -12  -2    0.06    0.06
   2  12   2    0.19    0.15
  -3 -12  -2    1.96    0.18
  -3 -12  -2    2.42    0.27
   3  12   2    1.82    0.35
  -4 -12  -2    2.56    0.31
  -4 -12  -2    3.20    0.24
   4  12   2    3.59    0.47
   4  11  -3    0.17    0.16
  -4 -11   3    0.03    0.08
   3  11  -3    0.40    0.18
  -3 -11   3    0.31    0.08
  -3 -11   3    0.28    0.11
   2  11  -3    0.44    0.19
  -2 -11   3    0.32    0.08
  -2 -11   3    0.39    0.11
   1  11  -3    1.03    0.26
  -1 -11   3    0.92    0.14
  -1 -11   3    0.89    0.11
   0  11  -3    0.67    0.22
   0 -11   3    0.54    0.10
   0 -11   3    0.65    0.09
  -1  11  -3    0.15    0.14
   1 -11   3    0.31    0.08
   1 -11   3    0.23    0.06
   2 -11   3    0.36    0.09
   2 -11   3    0.42    0.07
   3 -11   3    0.02    0.04
   3 -11   3   -0.07    0.05
   6  10  -3    0.09    0.16
  -6 -10   3    0.31    0.13
   5  10  -3    0.11    0.16
  -5 -10   3    0.10    0.10
   4  10  -3    0.48    0.20
  -4 -10   3    0.81    0.15
   3  10  -3    1.17    0.27
  -3 -10   3    0.88    0.15
   2  10  -3    0.28    0.15
  -2 -10   3    0.40    0.10
   1  10  -3    1.95    0.32
  -1 -10   3    2.29    0.18
  -1 -10   3    2.11    0.20
   0  10  -3    2.59    0.35
   0 -10   3    2.81    0.23
   0 -10   3    2.83    0.20
  -1  10  -3    0.14    0.11
   1 -10   3   -0.04    0.04
   1 -10   3    0.00    0.04
  -2  10  -3    1.67    0.28
   2 -10   3    1.74    0.17
   2 -10   3    1.80    0.14
   3 -10   3    5.46    0.33
   3 -10   3    5.17    0.38
   4 -10   3    2.29    0.22
   4 -10   3    2.54    0.19
   5 -10   3    0.19    0.08
   5 -10   3    0.11    0.06
   7   9  -3    0.24    0.18
  -7  -9   3    0.03    0.10
   6   9  -3    0.74    0.24
  -6  -9   3    0.82    0.18
   5   9  -3    5.14    0.55
  -5  -9   3    5.02    0.43
   4   9  -3    0.02    0.11
  -4  -9   3    0.07    0.06
   3   9  -3    3.17    0.38
  -3  -9   3    2.37    0.24
   2   9  -3    0.06    0.10
  -2  -9   3   -0.03    0.05
   1   9  -3    1.64    0.28
  -1  -9   3    1.96    0.17
   0   9  -3    0.04    0.10
   0  -9   3    0.03    0.04
   0  -9   3    0.04    0.05
  -1   9  -3    2.68    0.32
   1  -9   3    2.38    0.20
   1  -9   3    2.57    0.18
  -2   9  -3    4.20    0.42
   2  -9   3    4.27    0.27
   2  -9   3    4.43    0.31
   3  -9   3    0.24    0.07
   3  -9   3    0.29    0.05
   4  -9   3    1.87    0.18
   4  -9   3    1.96    0.15
   5  -9   3    5.82    0.37
   5  -9   3    6.41    0.44
   6  -9   3    0.21    0.07
   6  -9   3    0.34    0.10
   7   8  -3    0.32    0.19
  -7  -8   3    0.36    0.14
   6   8  -3    2.44    0.36
  -6  -8   3    2.99    0.32
   5   8  -3    0.07    0.11
  -5  -8   3    0.13    0.09
   4   8  -3    1.95    0.31
  -4  -8   3    2.32    0.23
   3   8  -3    0.22    0.13
  -3  -8   3    0.12    0.06
   2   8  -3    0.65    0.18
  -2  -8   3    0.62    0.09
   1   8  -3    7.51    0.61
  -1  -8   3    7.21    0.47
   0   8  -3    7.45    0.62
   0  -8   3    7.87    0.50
  -1   8  -3    9.32    0.73
   1  -8   3    9.90    0.61
   1  -8   3    9.71    0.54
  -2   8  -3   28.16    1.85
   2  -8   3   27.58    1.70
   2  -8   3   29.32    1.51
  -3   8  -3    0.80    0.17
   3  -8   3    0.73    0.07
   3  -8   3    0.99    0.11
   4  -8   3    4.75    0.34
   4  -8   3    4.52    0.28
   5  -8   3    6.03    0.42
   5  -8   3    5.38    0.34
   6  -8   3    5.48    0.36
   6  -8   3    5.98    0.44
   7  -8   3    0.77    0.14
   7  -8   3    0.59    0.10
   8   7  -3    0.22    0.16
  -8  -7   3    0.01    0.11
   7   7  -3    5.08    0.53
  -7  -7   3    4.97    0.46
   6   7  -3    1.22    0.25
  -6  -7   3    1.04    0.19
   5   7  -3    7.03    0.63
  -5  -7   3    7.44    0.55
   4   7  -3    0.38    0.15
  -4  -7   3    0.49    0.11
   3   7  -3    2.58    0.30
  -3  -7   3    1.83    0.18
   2   7  -3    3.18    0.36
  -2  -7   3    3.31    0.25
   1   7  -3   20.25    1.43
  -1  -7   3   21.75    1.27
   0   7  -3   30.35    3.56
   0   7  -3   34.79    2.17
   0  -7   3   34.92    1.98
   0  -7   3   34.16    3.54
  -1   7  -3    0.07    0.11
  -1   7  -3    0.03    0.07
   1  -7   3    0.04    0.08
   1  -7   3    0.01    0.03
  -2   7  -3    6.46    0.55
   2  -7   3    7.62    0.47
   2  -7   3    7.47    0.92
   2  -7   3    7.57    0.41
  -3   7  -3    7.45    0.55
   3  -7   3    6.93    0.40
   3  -7   3    7.53    0.48
   4  -7   3    2.42    0.20
   4  -7   3    2.22    0.15
   5  -7   3    0.41    0.06
   5  -7   3    0.36    0.09
   6  -7   3    1.30    0.12
   6  -7   3    1.29    0.16
   7  -7   3    2.48    0.24
   7  -7   3    1.85    0.18
   8  -7   3   -0.05    0.07
   8  -7   3    0.36    0.09
   9   6  -3    0.32    0.20
  -9  -6   3    0.20    0.14
  -9  -6   3    0.06    0.15
   8   6  -3    3.41    0.41
  -8  -6   3    3.25    0.38
  -8  -6   3    3.37    0.43
   7   6  -3    0.21    0.14
  -7  -6   3   -0.03    0.08
   6   6  -3    2.89    0.37
  -6  -6   3    3.45    0.33
   5   6  -3    0.66    0.18
  -5  -6   3    0.88    0.15
   4   6  -3    4.81    0.45
  -4  -6   3    4.55    0.36
   3   6  -3   13.99    1.00
  -3  -6   3   13.77    0.87
   2   6  -3   24.53    1.67
  -2  -6   3   25.89    1.52
   1   6  -3    4.00    0.51
   1   6  -3    3.78    0.37
  -1  -6   3    3.90    0.49
  -1  -6   3    4.49    0.27
  -1  -6   3    3.94    0.50
   0   6  -3    1.91    0.31
   0   6  -3    1.88    0.23
   0  -6   3    1.69    0.13
   0  -6   3    1.57    0.27
   0  -6   3    2.03    0.16
  -1   6  -3    1.99    0.38
  -1   6  -3    2.59    0.26
   1  -6   3    2.63    0.38
   1  -6   3    2.60    0.19
   1  -6   3    2.50    0.17
  -2   6  -3    8.68    1.24
  -2   6  -3   11.19    0.75
   2  -6   3   10.74    1.25
   2  -6   3   11.03    0.57
   2  -6   3   11.13    0.66
  -3   6  -3    9.14    0.62
   3  -6   3    8.38    1.06
   3  -6   3    8.45    0.47
   3  -6   3    8.96    0.56
  -4   6  -3   30.43    1.89
  -4   6  -3   29.26    1.86
   4  -6   3   30.14    1.81
   4  -6   3   30.37    1.58
   5  -6   3   -0.06    0.04
   5  -6   3   -0.04    0.02
   6  -6   3    1.77    0.20
   6  -6   3    1.83    0.14
   7  -6   3    3.08    0.24
   7  -6   3    3.58    0.31
   8  -6   3    0.00    0.05
   8  -6   3    0.01    0.07
   9  -6   3    0.38    0.13
   9  -6   3    0.09    0.07
   9   5  -3    0.57    0.20
  -9  -5   3    0.46    0.18
  -9  -5   3    1.12    0.26
   8   5  -3    1.76    0.29
  -8  -5   3    1.66    0.30
  -8  -5   3    1.66    0.26
   7   5  -3   -0.12    0.09
  -7  -5   3    0.12    0.10
  -7  -5   3    0.09    0.12
   6   5  -3    5.70    0.55
  -6  -5   3    7.24    0.53
   5   5  -3   18.53    1.36
  -5  -5   3   21.10    1.29
   4   5  -3   10.89    0.85
  -4  -5   3   12.10    0.77
   3   5  -3   12.03    0.90
  -3  -5   3   13.16    0.81
   2   5  -3   65.76    4.19
  -2  -5   3   72.94    3.98
  -2  -5   3   64.72    6.95
  -2  -5   3   63.06    6.97
  -2  -5   3   70.53    4.00
  -2  -5   3   70.32    4.22
   1   5  -3   27.28    2.91
   1   5  -3   28.79    1.78
  -1  -5   3   25.78    2.89
  -1  -5   3   30.00    1.66
  -1  -5   3   25.70    2.89
  -1  -5   3   27.29    1.63
  -1  -5   3   29.53    1.75
   0   5  -3    0.86    0.15
   0   5  -3    0.86    0.20
   0  -5   3    1.13    0.11
   0  -5   3    1.03    0.21
   0  -5   3    1.15    0.08
   0  -5   3    0.94    0.19
   0  -5   3    1.31    0.11
  -1   5  -3    0.00    0.04
  -1   5  -3    0.00    0.06
   1  -5   3    0.00    0.02
   1  -5   3    0.01    0.06
   1  -5   3    0.00    0.02
   1  -5   3    0.01    0.02
  -2   5  -3    0.15    0.07
  -2   5  -3    0.22    0.12
   2  -5   3    0.27    0.05
   2  -5   3    0.26    0.12
   2  -5   3    0.18    0.04
   2  -5   3    0.05    0.03
  -3   5  -3   31.10    1.94
  -3   5  -3   28.88    3.35
   3  -5   3   32.12    1.63
   3  -5   3   32.25    1.86
   3  -5   3   29.89    3.34
  -4   5  -3   14.93    0.96
  -4   5  -3   15.55    0.99
   4  -5   3   14.00    1.74
   4  -5   3   15.52    0.96
   4  -5   3   15.99    0.82
   5  -5   3    7.72    0.57
   5  -5   3    8.72    0.47
   6  -5   3    1.46    0.13
   6  -5   3    1.70    0.19
   7  -5   3    2.60    0.26
   7  -5   3    2.59    0.20
   8  -5   3    0.86    0.12
   9  -5   3    0.92    0.13
   9  -5   3    0.83    0.17
   9   4  -3    1.74    0.28
  -9  -4   3    1.76    0.28
  -9  -4   3    1.36    0.27
   8   4  -3    1.96    0.29
  -8  -4   3    1.68    0.28
  -8  -4   3    1.92    0.27
   7   4  -3    8.31    0.71
  -7  -4   3    9.53    0.74
  -7  -4   3    9.15    0.68
   6   4  -3    0.11    0.10
  -6  -4   3    0.10    0.11
  -6  -4   3    0.16    0.11
   5   4  -3    2.45    0.29
  -5  -4   3    2.27    0.24
   4   4  -3    4.34    0.53
   4   4  -3    5.35    0.43
  -4  -4   3    6.56    0.40
   3   4  -3    5.59    0.70
   3   4  -3    6.62    0.51
  -3  -4   3    6.36    0.71
  -3  -4   3    7.12    0.69
  -3  -4   3    7.03    0.45
   2   4  -3   46.22    3.06
  -2  -4   3   47.60    2.90
  -2  -4   3   52.70    5.05
  -2  -4   3   53.29    2.90
  -2  -4   3   45.39    5.08
   1   4  -3  336.31   19.47
  -1  -4   3  312.57   18.88
  -1  -4   3  315.81   33.12
  -1  -4   3  351.41   18.84
  -1  -4   3  304.01   33.13
   0   4  -3    1.54    0.24
   0   4  -3    1.57    0.18
   0  -4   3    1.44    0.23
   0  -4   3    1.48    0.12
   0  -4   3    1.06    0.22
   0  -4   3    1.36    0.09
   0  -4   3    1.66    0.10
  -1   4  -3   27.50    1.70
  -1   4  -3   23.38    2.86
   1  -4   3   28.71    1.67
   1  -4   3   31.40    1.59
   1  -4   3   26.16    1.58
   1  -4   3   23.31    2.86
  -2   4  -3   38.42    4.65
  -2   4  -3   45.72    2.72
   2  -4   3   46.41    2.73
   2  -4   3   40.88    4.65
   2  -4   3   43.50    2.61
   2  -4   3   49.39    2.60
  -3   4  -3    4.62    0.30
  -3   4  -3    4.07    0.62
  -3   4  -3    4.80    0.34
  -3   4  -3    4.45    0.30
   3  -4   3    5.01    0.32
   3  -4   3    4.57    0.25
   3  -4   3    4.81    0.31
   3  -4   3    4.69    0.62
  -4   4  -3    0.30    0.07
  -4   4  -3    0.35    0.07
  -4   4  -3    0.35    0.18
  -4   4  -3    0.45    0.05
   4  -4   3    0.43    0.08
   4  -4   3    0.34    0.04
   4  -4   3    0.16    0.13
  -5   4  -3    0.26    0.05
   5  -4   3    0.24    0.04
   5  -4   3    0.21    0.14
   5  -4   3    0.41    0.09
   6  -4   3    3.73    0.24
   6  -4   3    3.35    0.30
   7  -4   3    9.94    0.68
   7  -4   3    9.35    0.56
   8  -4   3    0.21    0.10
   8  -4   3    0.13    0.06
   9  -4   3    0.05    0.08
   9  -4   3    0.03    0.06
  10  -4   3    1.98    0.21
  -9  -3   3    2.86    0.34
  -9  -3   3    2.78    0.35
   8   3  -3    0.28    0.14
   8   3  -3    0.36    0.04
  -8  -3   3    0.71    0.19
  -8  -3   3    0.62    0.17
   7   3  -3    9.85    0.75
  -7  -3   3    9.55    0.72
  -7  -3   3   10.16    0.77
   6   3  -3   15.65    1.10
  -6  -3   3   16.14    1.11
  -6  -3   3   15.53    1.04
   5   3  -3   15.06    1.69
   5   3  -3   16.37    1.10
  -5  -3   3   16.63    1.11
  -5  -3   3   16.92    1.05
   4   3  -3    0.10    0.07
   4   3  -3    0.07    0.04
  -4  -3   3    0.06    0.05
  -4  -3   3    0.02    0.04
   3   3  -3    1.07    0.16
   3   3  -3    0.77    0.13
  -3  -3   3    0.88    0.11
  -3  -3   3    0.98    0.13
  -3  -3   3    0.95    0.07
   2   3  -3   12.38    0.92
  -2  -3   3   14.76    0.84
  -2  -3   3   12.11    0.83
  -2  -3   3   13.41    1.48
  -2  -3   3   15.47    1.44
   1   3  -3   17.10    1.07
   1   3  -3   14.08    1.72
  -1  -3   3   17.49    0.96
  -1  -3   3   16.16    0.96
  -1  -3   3   16.79    1.71
  -1  -3   3   15.97    1.73
   0   3  -3   87.18    8.61
   0   3  -3   85.62    5.07
   0  -3   3   81.60    8.60
   0  -3   3   79.81    8.61
  -1   3  -3    2.65    0.36
  -1   3  -3    2.72    0.22
   1  -3   3    2.62    0.36
   1  -3   3    2.30    0.35
  -2   3  -3   19.47    2.40
  -2   3  -3   22.80    1.39
   2  -3   3   23.35    1.39
   2  -3   3   23.48    1.33
   2  -3   3   24.59    1.32
   2  -3   3   18.98    2.40
  -3   3  -3   16.26    0.99
  -3   3  -3   16.46    1.00
  -3   3  -3   14.14    1.78
  -3   3  -3   16.55    1.00
   3  -3   3   15.57    0.84
   3  -3   3   14.73    1.77
   3  -3   3   16.83    0.96
   3  -3   3   16.86    0.98
  -4   3  -3   27.23    1.70
  -4   3  -3   24.51    2.96
  -4   3  -3   28.33    1.73
  -4   3  -3   26.00    1.66
   4  -3   3   29.41    1.44
   4  -3   3   27.42    1.65
   4  -3   3   28.15    1.49
   4  -3   3   26.06    2.95
  -5   3  -3    0.90    0.13
  -5   3  -3    0.85    0.10
   5  -3   3    1.07    0.10
   5  -3   3    0.99    0.08
   5  -3   3    0.95    0.13
   5  -3   3    0.97    0.25
  -6   3  -3    3.98    0.24
  -6   3  -3    3.89    0.35
   6  -3   3    5.23    0.28
   6  -3   3    4.08    0.34
  -7   3  -3    0.45    0.06
  -7   3  -3    0.60    0.13
   7  -3   3    0.42    0.11
   7  -3   3    0.75    0.09
  -8   3  -3   11.36    0.68
   8  -3   3   13.03    0.85
   8  -3   3   12.39    0.71
  -9   3  -3    0.94    0.10
   9  -3   3    0.99    0.13
   9  -3   3    1.15    0.19
 -10   3  -3    0.00    0.04
  10  -3   3    0.00    0.06
   9   2  -3    4.32    0.28
   8   2  -3    1.43    0.13
  -8  -2   3    1.87    0.24
  -8  -2   3    1.68    0.24
   7   2  -3    0.75    0.16
   7   2  -3    0.50    0.07
  -7  -2   3    0.89    0.17
  -7  -2   3    0.82    0.16
   6   2  -3   10.14    0.74
   6   2  -3    9.44    0.57
  -6  -2   3   10.87    0.76
  -6  -2   3   11.26    0.72
   5   2  -3   19.03    1.26
   5   2  -3   21.31    2.00
   5   2  -3   18.28    1.03
  -5  -2   3   19.42    1.27
  -5  -2   3   16.43    2.02
  -5  -2   3   20.09    1.21
  -5  -2   3   18.39    1.09
   4   2  -3    0.92    0.14
   4   2  -3    0.85    0.14
  -4  -2   3    0.77    0.12
  -4  -2   3    0.92    0.16
  -4  -2   3    0.80    0.10
  -4  -2   3    0.92    0.15
   3   2  -3   32.72    2.19
   3   2  -3   32.97    3.62
  -3  -2   3   36.05    2.10
  -3  -2   3   35.85    1.91
  -3  -2   3   37.11    3.63
  -3  -2   3   35.39    2.20
   2   2  -3    0.43    0.09
   2   2  -3    0.26    0.08
  -2  -2   3    0.63    0.07
  -2  -2   3    0.61    0.08
  -2  -2   3    0.40    0.05
   1   2  -3    3.19    0.46
   1   2  -3    4.00    0.31
  -1  -2   3    4.44    0.25
  -1  -2   3    4.13    0.45
  -1  -2   3    4.19    0.24
   0   2  -3   97.98    5.66
   0   2  -3   83.44    9.62
   0  -2   3   95.18    9.63
   0  -2   3   98.52    9.65
  -1   2  -3    1.91    0.16
  -1   2  -3    1.75    0.27
   1  -2   3    1.83    0.27
   1  -2   3    1.84    0.27
  -2   2  -3   79.97    8.92
  -2   2  -3   84.83    5.20
   2  -2   3   93.42    5.04
   2  -2   3   76.52    8.92
   2  -2   3   90.88    5.03
   2  -2   3   90.99    5.03
  -3   2  -3   22.84    1.38
  -3   2  -3   19.88    2.40
  -3   2  -3   22.95    1.39
  -3   2  -3   22.30    1.35
   3  -2   3   22.87    1.34
   3  -2   3   20.26    2.39
   3  -2   3   22.31    1.16
   3  -2   3   22.50    1.16
  -4   2  -3   10.94    0.73
  -4   2  -3   10.31    1.28
   4  -2   3   11.71    0.59
   4  -2   3   11.85    0.62
   4  -2   3   11.45    0.71
   4  -2   3    9.22    1.26
  -5   2  -3    0.60    0.04
  -5   2  -3    0.36    0.17
  -5   2  -3    0.43    0.04
  -5   2  -3    0.26    0.07
   5  -2   3    0.31    0.14
   5  -2   3    0.14    0.06
   5  -2   3    0.35    0.06
   5  -2   3    0.34    0.05
  -6   2  -3   10.24    0.60
  -6   2  -3   10.67    0.75
   6  -2   3   10.54    0.72
   6  -2   3   10.08    1.26
   6  -2   3   10.77    0.60
   6  -2   3   11.17    0.63
  -7   2  -3   13.81    0.75
  -7   2  -3   13.40    0.94
   7  -2   3   13.29    0.89
   7  -2   3   13.04    0.78
   7  -2   3   12.48    0.74
  -8   2  -3    0.06    0.08
  -8   2  -3    0.14    0.05
   8  -2   3    0.25    0.10
   8  -2   3    0.20    0.06
   8  -2   3    0.12    0.07
  -9   2  -3   11.37    0.69
   9  -2   3   10.84    0.69
   9  -2   3   13.02    0.85
   9  -2   3   12.26    0.74
 -10   2  -3    0.13    0.06
  10  -2   3    0.19    0.08
  10  -2   3    0.27    0.10
 -11   2  -3    1.47    0.15
  11  -2   3    1.52    0.21
  -9  -1   3    1.20    0.20
   8   1  -3    0.73    0.10
  -8  -1   3    0.80    0.17
  -8  -1   3    0.70    0.14
  -8  -1   3    0.87    0.17
   7   1  -3    4.06    0.28
  -7  -1   3    4.66    0.38
  -7  -1   3    3.57    0.32
  -7  -1   3    4.39    0.37
   6   1  -3    8.62    0.54
   6   1  -3   10.26    1.04
  -6  -1   3    7.90    1.08
  -6  -1   3    9.83    0.66
  -6  -1   3   10.64    0.69
  -6  -1   3    9.18    0.59
   5   1  -3    9.04    0.54
   5   1  -3   10.79    1.03
  -5  -1   3    8.04    1.05
  -5  -1   3    9.73    0.67
  -5  -1   3    9.26    0.58
  -5  -1   3    8.89    0.63
   4   1  -3    2.00    0.12
   4   1  -3    1.63    0.13
   4   1  -3    1.91    0.20
   4   1  -3    2.29    0.26
  -4  -1   3    2.06    0.21
  -4  -1   3    1.80    0.16
  -4  -1   3    1.95    0.19
  -4  -1   3    1.82    0.27
   3   1  -3    0.31    0.08
   3   1  -3    0.32    0.03
   3   1  -3    0.38    0.08
   3   1  -3    0.33    0.03
  -3  -1   3    0.39    0.09
  -3  -1   3    0.27    0.06
  -3  -1   3    0.39    0.05
  -3  -1   3    0.24    0.07
   2   1  -3   64.22    7.08
  -2  -1   3   65.50    4.05
  -2  -1   3   69.72    3.59
  -2  -1   3   65.45    4.19
  -2  -1   3   79.51    7.09
   1   1  -3   40.23    2.60
   1   1  -3   37.67    4.38
  -1  -1   3   42.15    2.48
  -1  -1   3   42.32    2.60
  -1  -1   3   43.06    2.49
  -1  -1   3   49.29    4.38
   0   1  -3    2.17    0.32
   0   1  -3    3.37    0.22
   0  -1   3    2.81    0.21
   0  -1   3    2.82    0.33
  -1   1  -3   19.39    1.90
  -1   1  -3   17.15    1.09
  -1   1  -3   15.19    1.87
   1  -1   3   17.89    1.89
   1  -1   3   18.14    1.09
   1  -1   3   18.02    1.88
  -2   1  -3    0.07    0.02
  -2   1  -3    0.02    0.04
   2  -1   3    0.05    0.02
   2  -1   3   -0.01    0.03
   2  -1   3    0.06    0.01
   2  -1   3    0.01    0.04
   2  -1   3    0.01    0.01
   2  -1   3    0.09    0.02
  -3   1  -3   97.13    5.89
   3  -1   3   97.70    4.99
   3  -1   3   94.38    5.61
   3  -1   3   94.63    4.99
  -4   1  -3   86.75    9.67
  -4   1  -3   97.39    5.76
  -4   1  -3   98.31    4.99
  -4   1  -3   94.39    5.00
   4  -1   3   97.17    5.01
   4  -1   3   96.11    5.48
   4  -1   3   95.32    4.86
   4  -1   3   79.95    9.65
  -5   1  -3    5.46    0.32
  -5   1  -3    5.45    0.41
  -5   1  -3    4.80    0.70
  -5   1  -3    5.42    0.31
   5  -1   3    4.71    0.69
   5  -1   3    5.63    0.34
   5  -1   3    5.90    0.32
   5  -1   3    5.52    0.40
  -6   1  -3   11.54    0.79
  -6   1  -3   11.00    0.64
  -6   1  -3   10.12    1.32
   6  -1   3   10.30    1.30
   6  -1   3   11.81    0.66
   6  -1   3   11.31    0.63
   6  -1   3   11.74    0.75
  -7   1  -3    4.17    0.37
  -7   1  -3    4.23    0.27
   7  -1   3    3.57    0.57
   7  -1   3    4.01    0.35
   7  -1   3    4.03    0.27
   7  -1   3    4.15    0.29
  -8   1  -3    1.25    0.13
  -8   1  -3    1.52    0.21
   8  -1   3    1.37    0.16
   8  -1   3    1.51    0.20
   8  -1   3    1.55    0.14
  -9   1  -3    0.07    0.06
   9  -1   3    0.17    0.08
   9  -1   3    0.33    0.12
   9  -1   3    0.42    0.09
 -10   1  -3    4.91    0.35
  10  -1   3    5.50    0.40
  10  -1   3    5.05    0.36
 -11   1  -3    5.60    0.38
  11  -1   3    4.90    0.41
   9   0  -3    0.99    0.14
  -9   0   3    1.14    0.19
   8   0  -3    4.51    0.32
  -8   0   3    3.91    0.35
  -8   0   3    4.44    0.37
   7   0  -3    3.61    0.26
  -7   0   3    3.10    0.29
  -7   0   3    3.41    0.31
  -7   0   3    3.62    0.33
   6   0  -3    3.70    0.27
   6   0  -3    4.18    0.49
  -6   0   3    3.65    0.32
  -6   0   3    4.09    0.33
  -6   0   3    3.54    0.30
   5   0  -3    1.05    0.18
   5   0  -3    1.01    0.10
  -5   0   3    0.96    0.12
  -5   0   3    0.90    0.21
  -5   0   3    1.05    0.14
  -5   0   3    0.94    0.14
   4   0  -3   23.46    2.17
   4   0  -3   20.31    1.09
   4   0  -3   20.42    1.14
  -4   0   3   17.56    2.19
  -4   0   3   21.00    1.31
  -4   0   3   20.46    1.27
  -4   0   3   20.47    1.16
   3   0  -3   21.18    1.21
   3   0  -3   22.07    1.23
   3   0  -3   25.46    2.36
   3   0  -3   20.50    1.18
  -3   0   3   22.25    2.37
  -3   0   3   23.74    1.24
  -3   0   3   22.18    1.36
  -3   0   3   23.12    1.42
   2   0  -3    9.29    0.54
   2   0  -3    9.57    0.55
   2   0  -3   10.74    1.06
  -2   0   3    9.32    0.55
  -2   0   3    9.82    0.62
  -2   0   3    9.50    0.65
  -2   0   3   11.16    1.07
   1   0  -3   30.75    3.27
  -1   0   3   36.64    3.26
  -1   0   3   28.81    1.86
  -1   0   3   31.71    1.65
  -1   0   3   29.43    1.93
   0   0  -3   57.02    6.79
   0   0   3   73.18    3.85
   0   0   3   66.06    3.85
   0   0   3   63.05    3.98
   0   0   3   70.10    6.79
  -1   0  -3    4.50    0.62
   1   0   3    5.00    0.62
   1   0   3    5.77    0.34
   1   0   3    5.70    0.35
   1   0   3    6.22    0.33
   1   0   3    5.06    0.35
  -2   0  -3  180.67   17.21
  -2   0  -3  144.37   17.18
  -2   0  -3  160.52   10.37
   2   0   3  162.77   10.12
   2   0   3  167.70   17.20
   2   0   3  171.25   10.27
   2   0   3  188.71    9.77
   2   0   3  164.30   17.20
  -3   0  -3   91.85    9.82
  -3   0  -3   96.22    5.09
  -3   0  -3   99.76    5.09
  -3   0  -3   99.35    5.85
   3   0   3   86.75    9.82
   3   0   3   99.39    5.57
   3   0   3   95.22    5.87
   3   0   3   83.12    9.81
   3   0   3  103.90    5.71
   3   0   3   96.08    4.95
   3   0   3   94.07    5.10
  -4   0  -3   97.85    5.77
  -4   0  -3  100.23    5.60
  -4   0  -3   81.55    4.85
  -4   0  -3   95.91    5.00
  -4   0  -3   88.65    9.66
  -4   0  -3   93.59    5.01
   4   0   3   94.88    5.49
   4   0   3   93.62    5.02
   4   0   3   94.78    4.87
  -5   0  -3    5.03    0.66
  -5   0  -3    4.89    0.28
  -5   0  -3    5.10    0.39
  -5   0  -3    5.19    0.30
   5   0   3    4.65    0.36
   5   0   3    5.19    0.30
   5   0   3    4.73    0.64
   5   0   3    4.88    0.31
   5   0   3    4.96    0.31
  -6   0  -3    1.38    0.18
  -6   0  -3    1.31    0.29
  -6   0  -3    1.32    0.12
  -6   0  -3    1.36    0.10
  -6   0  -3    1.28    0.10
   6   0   3    1.85    0.18
   6   0   3    1.53    0.12
   6   0   3    1.31    0.13
   6   0   3    1.29    0.28
  -7   0  -3   79.15    4.25
  -7   0  -3   81.83    4.93
   7   0   3   83.18    4.27
   7   0   3   77.73    4.68
   7   0   3   76.67    4.13
   7   0   3   72.70    8.18
  -8   0  -3    0.50    0.09
  -8   0  -3    0.33    0.12
   8   0   3    0.37    0.07
   8   0   3    0.47    0.12
   8   0   3    0.39    0.09
  -9   0  -3    1.67    0.25
  -9   0  -3    1.95    0.19
   9   0   3    1.80    0.20
   9   0   3    1.85    0.18
   9   0   3    2.51    0.27
 -10   0  -3    1.93    0.19
  10   0   3    2.04    0.19
  10   0   3    1.95    0.22
 -11   0  -3    3.41    0.26
  11   0   3    2.34    0.26
   9  -1  -3    3.46    0.28
  -9   1   3    3.08    0.32
   8  -1  -3    1.42    0.16
  -8   1   3    1.51    0.20
   7  -1  -3    6.10    0.42
  -7   1   3    6.04    0.45
  -7   1   3    6.46    0.46
  -7   1   3    6.50    0.49
   6  -1  -3    2.99    0.23
  -6   1   3    2.45    0.24
  -6   1   3    3.12    0.27
  -6   1   3    2.82    0.25
   5  -1  -3    2.03    0.28
   5  -1  -3    1.64    0.16
  -5   1   3    2.06    0.18
  -5   1   3    2.11    0.19
  -5   1   3    1.74    0.19
   4  -1  -3    0.59    0.13
   4  -1  -3    0.64    0.08
   4  -1  -3    0.58    0.08
   4  -1  -3    0.60    0.06
  -4   1   3    0.53    0.09
  -4   1   3    0.48    0.09
  -4   1   3    0.52    0.09
  -4   1   3    0.48    0.15
   3  -1  -3    4.16    0.28
   3  -1  -3    4.21    0.25
   3  -1  -3    4.10    0.27
   3  -1  -3    5.00    0.50
  -3   1   3    4.38    0.31
  -3   1   3    4.10    0.30
  -3   1   3    4.03    0.27
  -3   1   3    3.64    0.51
   2  -1  -3   12.18    0.66
   2  -1  -3   12.11    0.69
   2  -1  -3   13.18    1.31
  -2   1   3   12.50    1.32
  -2   1   3   12.29    0.69
  -2   1   3   11.92    0.76
  -2   1   3   11.74    0.78
   1  -1  -3  167.84    8.87
   1  -1  -3  172.90   17.47
   1  -1  -3  167.62    9.13
  -1   1   3  159.98    9.12
  -1   1   3  168.62    9.94
  -1   1   3  192.87   17.48
  -1   1   3  165.67   10.24
   0  -1  -3   23.52    1.29
   0  -1  -3   22.23    2.49
   0  -1  -3   22.25    1.28
   0   1   3   23.81    1.41
   0   1   3   27.95    2.49
   0   1   3   22.50    1.45
   0   1   3   25.04    1.29
   0   1   3   23.69    1.48
  -1  -1  -3   33.03    1.92
  -1  -1  -3   31.14    1.67
  -1  -1  -3   29.76    1.67
   1   1   3   30.24    1.92
   1   1   3   31.73    1.68
   1   1   3   31.05    1.62
   1   1   3   30.80    1.88
   1   1   3   30.09    1.63
   1   1   3   31.52    3.23
   1   1   3   31.67    1.83
  -2  -1  -3   42.24    2.39
  -2  -1  -3   45.26    2.38
  -2  -1  -3   44.23    2.38
  -2  -1  -3   46.09    2.74
   2   1   3   46.00    2.68
   2   1   3   43.96    4.63
   2   1   3   47.18    2.61
   2   1   3   41.78    2.74
   2   1   3   43.46    2.32
   2   1   3   44.08    2.39
  -3  -1  -3   73.15    3.79
  -3  -1  -3   75.39    3.91
  -3  -1  -3   75.86    4.49
  -3  -1  -3   75.71    7.54
   3   1   3   70.91    3.92
   3   1   3   67.12    7.53
   3   1   3   67.81    7.52
   3   1   3   76.68    4.38
   3   1   3   71.53    4.50
   3   1   3   74.31    4.28
   3   1   3   72.40    3.80
  -4  -1  -3    2.55    0.16
  -4  -1  -3    2.66    0.22
  -4  -1  -3    2.46    0.20
  -4  -1  -3    2.78    0.18
  -4  -1  -3    3.03    0.40
   4   1   3    2.75    0.20
   4   1   3    2.70    0.38
   4   1   3    2.88    0.22
   4   1   3    2.58    0.38
   4   1   3    2.87    0.19
   4   1   3    2.68    0.17
   4   1   3    2.77    0.24
  -5  -1  -3    6.08    0.44
  -5  -1  -3    5.80    0.72
  -5  -1  -3    5.50    0.39
  -5  -1  -3    5.57    0.35
  -5  -1  -3    5.64    0.33
   5   1   3    5.78    0.36
   5   1   3    5.30    0.70
   5   1   3    5.98    0.34
   5   1   3    6.09    0.42
   5   1   3    6.11    0.39
   5   1   3    5.13    0.70
  -6  -1  -3    1.49    0.18
  -6  -1  -3    1.29    0.12
  -6  -1  -3    1.27    0.10
  -6  -1  -3    1.13    0.27
  -6  -1  -3    1.11    0.14
   6   1   3    1.28    0.13
   6   1   3    1.30    0.11
   6   1   3    1.16    0.25
   6   1   3    1.50    0.13
   6   1   3    1.39    0.17
  -7  -1  -3   21.77    1.50
  -7  -1  -3   20.98    2.47
  -7  -1  -3   22.27    1.26
   7   1   3   23.45    1.27
   7   1   3   20.74    2.43
   7   1   3   24.10    1.43
   7   1   3   22.98    1.22
  -8  -1  -3   19.05    1.01
  -8  -1  -3   16.87    1.21
   8   1   3   16.65    1.14
   8   1   3   17.82    1.01
   8   1   3   17.41    0.96
   8   1   3   15.78    1.93
  -9  -1  -3   13.99    1.02
  -9  -1  -3   13.78    0.83
   9   1   3   14.19    0.84
   9   1   3   13.26    0.79
 -10  -1  -3    0.44    0.11
  10   1   3    0.40    0.11
 -11  -1  -3    1.66    0.19
  11   1   3    1.64    0.20
   9  -2  -3    0.04    0.07
  -9   2   3    0.07    0.09
   8  -2  -3    1.36    0.17
  -8   2   3    1.29    0.19
   7  -2  -3    1.87    0.20
  -7   2   3    2.52    0.21
  -7   2   3    2.29    0.24
   6  -2  -3    1.24    0.15
  -6   2   3    1.32    0.15
  -6   2   3    1.44    0.17
  -6   2   3    1.31    0.17
   5  -2  -3   34.46    1.99
   5  -2  -3   41.78    3.79
  -5   2   3   34.68    2.21
  -5   2   3   32.86    2.17
  -5   2   3   35.85    2.01
   4  -2  -3    2.27    0.17
   4  -2  -3    2.15    0.17
   4  -2  -3    2.39    0.16
   4  -2  -3    2.51    0.31
  -4   2   3    1.75    0.33
  -4   2   3    1.83    0.19
  -4   2   3    1.63    0.17
  -4   2   3    2.24    0.18
   3  -2  -3    0.99    0.17
   3  -2  -3    0.98    0.09
   3  -2  -3    0.80    0.09
   3  -2  -3    0.99    0.09
  -3   2   3    0.87    0.10
  -3   2   3    0.99    0.11
  -3   2   3    1.20    0.12
  -3   2   3    0.86    0.19
   2  -2  -3   28.49    1.53
   2  -2  -3   32.13    3.01
   2  -2  -3   27.72    1.58
   2  -2  -3   27.89    1.70
  -2   2   3   29.01    1.58
  -2   2   3   27.46    3.03
  -2   2   3   29.30    1.77
  -2   2   3   28.76    1.72
   1  -2  -3    0.37    0.09
   1  -2  -3    0.44    0.04
   1  -2  -3    0.48    0.05
   1  -2  -3    0.43    0.05
  -1   2   3    0.40    0.06
  -1   2   3    0.36    0.06
  -1   2   3    0.40    0.04
  -1   2   3    0.42    0.10
  -1   2   3    0.47    0.06
   0  -2  -3  127.76    7.74
   0  -2  -3  130.22    7.11
   0  -2  -3  133.92    6.91
   0  -2  -3  131.08   13.61
   0   2   3  148.01   13.61
   0   2   3  130.47    7.97
   0   2   3  128.55    8.14
   0   2   3  130.69    7.10
   0   2   3  135.75    7.74
  -1  -2  -3    0.03    0.03
  -1  -2  -3    0.02    0.03
  -1  -2  -3    0.08    0.02
  -1  -2  -3    0.01    0.02
  -1  -2  -3   -0.04    0.03
   1   2   3   -0.05    0.02
   1   2   3   -0.04    0.02
   1   2   3   -0.01    0.03
   1   2   3   -0.04    0.01
   1   2   3   -0.01    0.02
  -2  -2  -3  164.86    9.92
  -2  -2  -3  162.00    8.66
  -2  -2  -3  156.30    9.43
  -2  -2  -3  162.87    8.41
   2   2   3  159.23    8.41
   2   2   3  158.43   16.58
   2   2   3  166.96    9.71
   2   2   3  154.58    9.93
   2   2   3  160.54    8.66
   2   2   3  173.46    9.44
  -3  -2  -3    8.55    0.52
  -3  -2  -3    8.02    0.44
  -3  -2  -3    7.86    0.42
  -3  -2  -3    7.83    0.50
  -3  -2  -3    6.33    0.86
   3   2   3    7.79    0.53
   3   2   3    7.08    0.88
   3   2   3    8.12    0.44
   3   2   3    8.04    0.50
   3   2   3    7.52    0.42
   3   2   3    8.02    0.50
   3   2   3    7.28    0.86
  -4  -2  -3    6.06    0.37
  -4  -2  -3    5.79    0.42
  -4  -2  -3    6.61    0.45
  -4  -2  -3    6.87    0.76
  -4  -2  -3    6.62    0.35
   4   2   3    5.99    0.46
   4   2   3    5.47    0.73
   4   2   3    6.00    0.43
   4   2   3    6.26    0.38
   4   2   3    6.39    0.43
   4   2   3    5.91    0.73
   4   2   3    6.67    0.36
  -5  -2  -3    2.55    0.18
  -5  -2  -3    2.08    0.20
  -5  -2  -3    2.65    0.16
  -5  -2  -3    2.29    0.36
  -5  -2  -3    2.68    0.23
   5   2   3    2.66    0.18
   5   2   3    2.56    0.21
   5   2   3    2.42    0.16
   5   2   3    2.08    0.21
   5   2   3    2.29    0.35
   5   2   3    1.91    0.33
  -6  -2  -3    1.57    0.29
  -6  -2  -3    1.41    0.16
  -6  -2  -3    1.68    0.14
  -6  -2  -3    1.47    0.19
  -6  -2  -3    1.60    0.12
   6   2   3    1.02    0.25
   6   2   3    1.46    0.16
   6   2   3    1.47    0.17
   6   2   3    1.44    0.12
   6   2   3    1.19    0.25
   6   2   3    1.52    0.14
  -7  -2  -3   20.11    1.07
  -7  -2  -3   20.21    1.13
  -7  -2  -3   20.36    1.34
  -7  -2  -3   19.43    2.19
   7   2   3   21.09    1.26
   7   2   3   20.61    1.13
   7   2   3   18.53    2.15
   7   2   3   17.36    2.15
   7   2   3   20.36    1.27
   7   2   3   18.96    1.07
  -8  -2  -3    1.38    0.14
  -8  -2  -3    0.94    0.18
   8   2   3    0.85    0.23
   8   2   3    0.89    0.13
   8   2   3    1.00    0.11
   8   2   3    1.22    0.18
   8   2   3    0.75    0.24
  -9  -2  -3    0.93    0.13
  -9  -2  -3    0.82    0.19
   9   2   3    0.95    0.14
   9   2   3    0.88    0.11
 -10  -2  -3    3.85    0.30
  10   2   3    3.50    0.29
 -11  -2  -3    0.22    0.09
  11   2   3    0.21    0.09
   9  -3  -3    0.83    0.15
  -9   3   3    1.17    0.20
   8  -3  -3   -0.09    0.05
  -8   3   3   -0.02    0.08
   7  -3  -3    1.06    0.15
  -7   3   3    0.88    0.16
   6  -3  -3   10.86    0.69
  -6   3   3   11.81    0.74
  -6   3   3   10.48    0.70
   5  -3  -3    1.32    0.14
   5  -3  -3    1.18    0.12
  -5   3   3    1.45    0.14
  -5   3   3    1.14    0.15
  -5   3   3    1.44    0.16
   4  -3  -3   20.07    1.93
   4  -3  -3   18.35    1.09
   4  -3  -3   17.57    0.97
   4  -3  -3   17.56    1.02
  -4   3   3   15.94    1.11
  -4   3   3   17.36    1.10
  -4   3   3   17.61    1.03
   3  -3  -3    1.44    0.11
   3  -3  -3    1.34    0.13
   3  -3  -3    1.25    0.22
   3  -3  -3    1.54    0.13
  -3   3   3    1.30    0.13
  -3   3   3    1.24    0.25
  -3   3   3    1.97    0.15
  -3   3   3    1.18    0.13
   2  -3  -3   10.99    1.04
   2  -3  -3    9.40    0.52
   2  -3  -3    9.22    0.54
   2  -3  -3    9.33    0.58
  -2   3   3    9.34    0.63
  -2   3   3    9.66    0.61
  -2   3   3    7.63    1.04
  -2   3   3    9.79    0.60
  -2   3   3    9.03    0.54
   1  -3  -3   29.89    1.65
   1  -3  -3   29.94    1.60
   1  -3  -3   30.82    1.79
   1  -3  -3   31.41    3.16
  -1   3   3   30.39    1.80
  -1   3   3   30.71    1.86
  -1   3   3   30.73    1.80
  -1   3   3   30.60    3.18
  -1   3   3   29.72    1.65
  -1   3   3   29.52    1.90
   0  -3  -3    1.06    0.09
   0  -3  -3    1.07    0.08
   0  -3  -3    1.06    0.11
   0  -3  -3    1.35    0.17
   0  -3  -3    1.19    0.09
   0   3   3    1.17    0.10
   0   3   3    0.93    0.10
   0   3   3    1.00    0.10
   0   3   3    1.19    0.08
   0   3   3    1.39    0.18
  -1  -3  -3   41.82    4.50
  -1  -3  -3   43.35    2.70
  -1  -3  -3   44.21    2.35
  -1  -3  -3   42.83    2.28
   1   3   3   42.65    2.65
   1   3   3   43.76    2.34
   1   3   3   49.97    4.50
   1   3   3   39.14    2.70
   1   3   3   44.35    2.57
  -2  -3  -3   16.09    0.87
  -2  -3  -3   16.48    0.90
  -2  -3  -3   16.24    1.00
  -2  -3  -3   16.43    1.04
  -2  -3  -3   13.42    1.72
   2   3   3   15.71    1.05
   2   3   3   16.29    0.90
   2   3   3   18.86    1.72
   2   3   3   15.81    1.02
   2   3   3   17.67    1.00
  -3  -3  -3   59.07    3.50
  -3  -3  -3   59.86    3.10
  -3  -3  -3   57.10    3.20
  -3  -3  -3   62.20    3.68
   3   3   3   59.15    3.51
   3   3   3   54.47    3.69
   3   3   3   61.66    3.61
   3   3   3   61.21    3.20
   3   3   3   58.96    6.11
  -4  -3  -3    1.35    0.11
  -4  -3  -3    1.59    0.15
  -4  -3  -3    1.47    0.23
  -4  -3  -3    1.34    0.15
  -4  -3  -3    1.32    0.10
   4   3   3    1.32    0.11
   4   3   3    1.30    0.09
   4   3   3    1.57    0.15
   4   3   3    1.08    0.15
   4   3   3    1.13    0.14
   4   3   3    1.18    0.20
   4   3   3    1.22    0.22
  -5  -3  -3   14.11    0.92
  -5  -3  -3   15.50    0.79
  -5  -3  -3   14.96    0.98
  -5  -3  -3   14.82    0.82
   5   3   3   14.86    0.94
   5   3   3   14.38    0.93
   5   3   3   14.19    1.56
   5   3   3   14.87    0.82
   5   3   3   13.91    0.78
   5   3   3   12.40    1.56
  -6  -3  -3    2.79    0.40
  -6  -3  -3    2.58    0.27
  -6  -3  -3    2.77    0.21
  -6  -3  -3    2.61    0.25
  -6  -3  -3    2.82    0.19
   6   3   3    2.70    0.26
   6   3   3    2.74    0.25
   6   3   3    2.85    0.20
   6   3   3    2.50    0.38
   6   3   3    2.76    0.18
   6   3   3    2.49    0.38
  -7  -3  -3   12.42    0.69
  -7  -3  -3   12.92    0.73
  -7  -3  -3   12.29    0.82
  -7  -3  -3   13.00    1.41
  -7  -3  -3   12.69    0.88
   7   3   3   13.50    0.84
   7   3   3   11.03    1.36
   7   3   3   10.50    1.36
   7   3   3   12.08    0.71
   7   3   3   11.72    0.68
   7   3   3   12.28    0.83
  -8  -3  -3    2.99    0.26
  -8  -3  -3    3.44    0.24
  -8  -3  -3    3.79    0.36
   8   3   3    3.21    0.25
   8   3   3    3.17    0.22
  -9  -3  -3    0.42    0.16
  -9  -3  -3    0.48    0.10
   9   3   3    0.38    0.09
 -10  -3  -3    0.21    0.09
  10   3   3    0.03    0.06
 -11  -3  -3    1.45    0.18
  11   3   3    1.29    0.16
   8  -4  -3    0.41    0.12
  -8   4   3    0.25    0.12
   7  -4  -3    0.08    0.07
  -7   4   3   -0.04    0.07
   6  -4  -3    0.02    0.06
  -6   4   3    0.16    0.06
  -6   4   3    0.16    0.08
   5  -4  -3    7.92    0.50
   5  -4  -3    7.85    0.47
  -5   4   3    7.44    0.51
  -5   4   3    7.74    0.53
   4  -4  -3    0.56    0.09
   4  -4  -3    0.44    0.09
   4  -4  -3    0.56    0.08
  -4   4   3    0.58    0.09
  -4   4   3    0.48    0.09
  -4   4   3    0.59    0.10
  -4   4   3    0.68    0.11
   3  -4  -3   12.95    1.33
   3  -4  -3   12.48    0.67
   3  -4  -3   11.92    0.74
   3  -4  -3   12.07    0.70
  -3   4   3   11.74    0.76
  -3   4   3   11.09    0.80
  -3   4   3   11.49    0.71
  -3   4   3   11.90    0.76
  -3   4   3   12.09    0.77
   2  -4  -3    1.03    0.10
   2  -4  -3    1.06    0.10
   2  -4  -3    1.36    0.19
   2  -4  -3    0.94    0.09
  -2   4   3    1.06    0.11
  -2   4   3    0.91    0.21
  -2   4   3    1.17    0.12
  -2   4   3    1.03    0.10
  -2   4   3    0.81    0.11
   1  -4  -3    0.15    0.07
   1  -4  -3    0.09    0.03
   1  -4  -3    0.17    0.04
   1  -4  -3    0.13    0.03
  -1   4   3    0.25    0.10
  -1   4   3    0.13    0.04
  -1   4   3    0.11    0.04
  -1   4   3    0.13    0.05
  -1   4   3    0.16    0.04
   0  -4  -3   22.46    1.39
   0  -4  -3   26.75    2.46
   0  -4  -3   22.97    1.24
   0  -4  -3   23.18    1.48
   0  -4  -3   22.70    1.28
   0   4   3   22.61    1.48
   0   4   3   23.80    1.28
   0   4   3   24.25    2.47
   0   4   3   22.67    1.45
   0   4   3   22.54    1.40
  -1  -4  -3   44.85    2.42
  -1  -4  -3   46.51    2.87
  -1  -4  -3   42.32    2.72
  -1  -4  -3   48.09    4.79
  -1  -4  -3   45.30    2.50
  -1  -4  -3   47.94    2.50
   1   4   3   47.42    2.74
   1   4   3   42.98    2.88
   1   4   3   45.30    2.82
   1   4   3   45.94    2.49
   1   4   3   52.52    4.79
  -2  -4  -3   10.01    0.55
  -2  -4  -3    9.90    0.67
  -2  -4  -3    8.91    1.10
  -2  -4  -3   10.26    0.58
   2   4   3   12.20    1.10
   2   4   3    9.48    0.68
   2   4   3   10.13    0.57
   2   4   3   10.80    0.68
   2   4   3   10.46    0.66
  -3  -4  -3   12.28    0.72
  -3  -4  -3   14.57    0.85
  -3  -4  -3   12.56    0.69
  -3  -4  -3   13.68    0.81
  -3  -4  -3   10.39    1.37
   3   4   3   12.62    0.71
   3   4   3   14.79    1.36
   3   4   3   12.92    0.84
   3   4   3   13.03    0.82
   3   4   3   12.05    0.86
  -4  -4  -3    8.08    0.45
  -4  -4  -3    7.68    0.43
  -4  -4  -3    8.16    0.54
  -4  -4  -3    7.93    0.52
  -4  -4  -3    6.17    0.84
   4   4   3    7.41    0.55
   4   4   3    7.49    0.52
   4   4   3    7.31    0.53
   4   4   3    8.09    0.44
   4   4   3    7.61    0.82
   4   4   3    6.86    0.85
  -5  -4  -3   21.30    1.34
  -5  -4  -3   22.03    1.10
  -5  -4  -3   20.40    1.27
  -5  -4  -3   21.44    1.14
   5   4   3   20.58    1.12
   5   4   3   18.82    2.13
   5   4   3   17.03    2.15
   5   4   3   21.95    1.32
   5   4   3   19.62    1.35
  -6  -4  -3    5.13    0.33
  -6  -4  -3    4.48    0.37
  -6  -4  -3    5.06    0.30
  -6  -4  -3    4.72    0.40
   6   4   3    4.60    0.57
   6   4   3    4.49    0.58
   6   4   3    4.94    0.31
   6   4   3    4.49    0.37
   6   4   3    4.57    0.39
  -7  -4  -3    0.40    0.11
  -7  -4  -3    0.27    0.08
  -7  -4  -3    0.21    0.10
  -7  -4  -3    0.29    0.06
   7   4   3    0.32    0.07
   7   4   3    0.27    0.10
  -8  -4  -3    1.91    0.18
  -8  -4  -3    1.46    0.23
  -8  -4  -3    1.61    0.15
   8   4   3    1.79    0.23
   8   4   3    1.41    0.15
  -9  -4  -3    2.48    0.22
   9   4   3    1.97    0.19
 -10  -4  -3    4.47    0.35
 -11  -4  -3    2.18    0.23
   8  -5  -3    0.56    0.14
  -8   5   3    0.61    0.15
   7  -5  -3    1.26    0.17
  -7   5   3    1.14    0.18
   6  -5  -3   -0.06    0.06
  -6   5   3    0.03    0.06
   5  -5  -3    3.58    0.25
   5  -5  -3    3.50    0.27
  -5   5   3    3.51    0.28
  -5   5   3    2.60    0.27
   4  -5  -3    0.54    0.10
   4  -5  -3    0.65    0.09
   4  -5  -3    0.61    0.10
  -4   5   3    0.55    0.11
  -4   5   3    1.19    0.13
   3  -5  -3   72.83    4.28
   3  -5  -3   73.36    3.95
   3  -5  -3   72.81    3.82
  -3   5   3   74.34    4.42
  -3   5   3   70.22    3.96
   2  -5  -3    5.58    0.57
   2  -5  -3    4.00    0.31
   2  -5  -3    4.69    0.30
   2  -5  -3    4.98    0.28
  -2   5   3    4.01    0.30
  -2   5   3    4.45    0.34
  -2   5   3    4.59    0.32
  -2   5   3    4.33    0.34
   1  -5  -3   15.10    1.41
   1  -5  -3   12.75    0.71
   1  -5  -3   12.21    0.80
   1  -5  -3   13.65    0.74
  -1   5   3   11.84    1.44
  -1   5   3   12.81    0.81
  -1   5   3   12.25    0.85
  -1   5   3   13.39    0.74
  -1   5   3   12.71    0.84
   0  -5  -3   12.03    0.64
   0  -5  -3   11.27    0.73
   0  -5  -3   13.51    1.28
   0  -5  -3   11.11    0.78
   0  -5  -3   11.87    0.67
   0   5   3   11.51    0.78
   0   5   3   11.80    0.74
   0   5   3   11.94    1.30
   0   5   3   12.31    0.67
   0   5   3   10.47    0.77
  -1  -5  -3   86.99    8.18
  -1  -5  -3   78.08    4.27
  -1  -5  -3   74.71    4.65
  -1  -5  -3   79.49    4.15
  -1  -5  -3   80.93    4.27
  -1  -5  -3   80.21    4.91
   1   5   3   77.64    4.82
   1   5   3   80.90    4.68
   1   5   3   71.74    4.91
   1   5   3   80.59    4.26
   1   5   3   82.28    8.18
  -2  -5  -3    1.02    0.13
  -2  -5  -3    1.34    0.11
  -2  -5  -3    1.27    0.13
  -2  -5  -3    1.40    0.10
  -2  -5  -3    1.33    0.20
   2   5   3    1.34    0.10
   2   5   3    1.43    0.15
   2   5   3    1.41    0.15
   2   5   3    1.55    0.20
   2   5   3    1.30    0.16
  -3  -5  -3    0.84    0.17
  -3  -5  -3    1.15    0.13
  -3  -5  -3    1.17    0.09
  -3  -5  -3    0.87    0.09
  -3  -5  -3    1.12    0.13
   3   5   3    0.81    0.13
   3   5   3    1.06    0.15
   3   5   3    1.21    0.16
   3   5   3    1.12    0.09
   3   5   3    1.32    0.14
  -4  -5  -3   13.04    0.74
  -4  -5  -3   14.56    0.92
  -4  -5  -3   14.14    0.78
  -4  -5  -3   10.85    1.45
   4   5   3   12.11    0.92
   4   5   3   15.91    1.43
   4   5   3   14.41    0.76
   4   5   3   13.74    0.92
   4   5   3   13.05    0.88
   4   5   3   13.07    1.48
  -5  -5  -3    5.33    0.41
  -5  -5  -3    4.77    0.38
  -5  -5  -3    5.37    0.33
  -5  -5  -3    5.15    0.31
   5   5   3    4.85    0.30
   5   5   3    4.63    0.41
   5   5   3    4.95    0.39
   5   5   3    4.90    0.40
   5   5   3    5.18    0.55
   5   5   3    4.37    0.59
  -6  -5  -3    6.76    0.49
  -6  -5  -3    5.83    0.39
  -6  -5  -3    5.22    0.44
  -6  -5  -3    6.30    0.37
   6   5   3    6.23    0.36
   6   5   3    4.90    0.46
  -7  -5  -3    4.57    0.29
  -7  -5  -3    4.58    0.32
  -7  -5  -3    4.38    0.37
  -7  -5  -3    4.05    0.39
   7   5   3    3.93    0.28
   7   5   3    4.22    0.39
  -8  -5  -3    0.25    0.08
  -8  -5  -3    0.25    0.07
   8   5   3    0.22    0.06
   8   5   3    0.32    0.12
  -9  -5  -3    0.38    0.10
   9   5   3    0.17    0.06
 -10  -5  -3    0.10    0.08
  10   5   3    0.02    0.05
 -11  -5  -3   -0.01    0.07
  11   5   3    0.05    0.06
   7  -6  -3    0.92    0.16
  -7   6   3    1.10    0.18
   6  -6  -3    0.02    0.07
  -6   6   3    0.03    0.07
   5  -6  -3    0.51    0.09
   5  -6  -3    0.54    0.11
  -5   6   3    0.40    0.11
  -5   6   3    0.53    0.11
   4  -6  -3    0.10    0.06
   4  -6  -3    0.01    0.05
   4  -6  -3    0.14    0.06
  -4   6   3    0.18    0.08
  -4   6   3    0.07    0.06
   3  -6  -3    7.23    0.47
   3  -6  -3    7.34    0.42
   3  -6  -3    6.81    0.44
  -3   6   3    7.22    0.51
  -3   6   3    6.31    0.46
   2  -6  -3    8.58    0.58
   2  -6  -3    8.97    0.54
   2  -6  -3    9.05    0.51
  -2   6   3    8.83    0.62
  -2   6   3    9.42    0.56
   1  -6  -3    3.19    0.24
   1  -6  -3    3.24    0.21
   1  -6  -3    3.80    0.43
   1  -6  -3    3.03    0.22
  -1   6   3    3.01    0.27
  -1   6   3    3.10    0.23
   0  -6  -3    8.71    0.64
   0  -6  -3    9.12    0.55
   0  -6  -3    9.61    0.60
   0  -6  -3    9.76    0.53
   0  -6  -3   10.84    1.06
   0   6   3    9.11    0.66
   0   6   3    8.67    1.08
   0   6   3    9.81    0.55
   0   6   3   10.20    0.63
   0   6   3    8.84    0.65
  -1  -6  -3   14.60    0.95
  -1  -6  -3   13.80    0.90
  -1  -6  -3   14.46    0.82
  -1  -6  -3   16.43    1.57
  -1  -6  -3   14.73    0.79
  -1  -6  -3   15.01    0.82
   1   6   3   12.90    0.96
   1   6   3   14.31    0.92
   1   6   3   15.12    0.81
   1   6   3   14.15    0.97
   1   6   3   14.21    1.58
  -2  -6  -3    3.65    0.22
  -2  -6  -3    3.65    0.45
  -2  -6  -3    4.26    0.30
  -2  -6  -3    3.41    0.24
  -2  -6  -3    3.54    0.27
   2   6   3    3.67    0.22
   2   6   3    3.66    0.45
   2   6   3    3.80    0.30
   2   6   3    3.54    0.32
   2   6   3    3.42    0.30
  -3  -6  -3    8.74    0.59
  -3  -6  -3    9.43    0.53
  -3  -6  -3    9.02    0.62
  -3  -6  -3    7.56    0.97
  -3  -6  -3    9.29    0.50
   3   6   3    8.51    0.64
   3   6   3    8.11    0.63
   3   6   3    8.60    0.61
   3   6   3   10.07    0.97
   3   6   3    9.02    0.50
  -4  -6  -3    2.07    0.15
  -4  -6  -3    2.04    0.21
  -4  -6  -3    1.47    0.26
  -4  -6  -3    2.13    0.16
  -4  -6  -3    1.86    0.19
   4   6   3    2.34    0.25
   4   6   3    1.91    0.13
   4   6   3    1.61    0.22
  -5  -6  -3    7.77    0.58
  -5  -6  -3    8.48    0.62
  -5  -6  -3    8.32    0.48
  -5  -6  -3    8.75    0.51
   5   6   3    8.10    0.63
   5   6   3    8.12    0.48
  -6  -6  -3   12.31    0.71
  -6  -6  -3   11.11    0.80
  -6  -6  -3   12.80    0.86
  -6  -6  -3   11.60    0.68
   6   6   3   12.32    0.86
   6   6   3   11.29    0.67
  -7  -6  -3    0.81    0.16
  -7  -6  -3    1.06    0.12
  -7  -6  -3    0.87    0.12
   7   6   3    1.12    0.20
   7   6   3    0.65    0.08
  -8  -6  -3    0.29    0.08
  -8  -6  -3    0.51    0.11
   8   6   3    0.35    0.07
   8   6   3    0.34    0.14
  -9  -6  -3    0.46    0.11
   9   6   3    0.46    0.08
 -10  -6  -3    0.48    0.12
  10   6   3    0.38    0.08
   6  -7  -3    0.12    0.08
  -6   7   3    0.06    0.08
   5  -7  -3    4.48    0.33
  -5   7   3    4.03    0.36
  -5   7   3    3.97    0.33
   4  -7  -3    1.37    0.14
   4  -7  -3    1.31    0.16
  -4   7   3    1.81    0.20
  -4   7   3    1.26    0.17
   3  -7  -3    0.19    0.07
   3  -7  -3    0.24    0.06
   3  -7  -3    0.22    0.07
  -3   7   3    0.19    0.08
  -3   7   3    0.17    0.07
   2  -7  -3    1.45    0.15
   2  -7  -3    1.38    0.14
   2  -7  -3    1.50    0.13
  -2   7   3    1.49    0.15
  -2   7   3    1.62    0.20
   1  -7  -3   -0.09    0.03
   1  -7  -3    0.21    0.07
   1  -7  -3    0.09    0.07
   1  -7  -3    0.06    0.04
  -1   7   3    0.10    0.07
  -1   7   3    0.08    0.05
   0  -7  -3   15.46    0.87
   0  -7  -3   16.21    0.91
   0  -7  -3   15.55    1.06
   0  -7  -3   15.16    0.99
   0  -7  -3   18.09    1.74
   0   7   3   15.79    0.91
   0   7   3   16.10    1.08
  -1  -7  -3    2.64    0.23
  -1  -7  -3    2.38    0.19
  -1  -7  -3    2.97    0.36
  -1  -7  -3    2.61    0.22
  -1  -7  -3    2.60    0.19
  -1  -7  -3    2.59    0.18
   1   7   3    3.02    0.19
   1   7   3    3.11    0.29
   1   7   3    2.16    0.37
  -2  -7  -3   12.78    0.74
  -2  -7  -3   12.78    1.40
  -2  -7  -3   12.83    0.82
  -2  -7  -3   13.90    0.87
  -2  -7  -3   13.30    0.71
   2   7   3   11.94    1.41
   2   7   3   13.49    0.73
   2   7   3   12.19    0.90
  -3  -7  -3    5.02    0.34
  -3  -7  -3    5.35    0.39
  -3  -7  -3    5.81    0.32
  -3  -7  -3    4.84    0.62
  -3  -7  -3    6.12    0.42
   3   7   3    4.17    0.43
   3   7   3    5.68    0.32
   3   7   3    5.22    0.62
  -4  -7  -3    1.41    0.12
  -4  -7  -3    1.22    0.16
  -4  -7  -3    1.63    0.18
  -4  -7  -3    1.56    0.14
   4   7   3    1.38    0.21
   4   7   3    1.31    0.11
  -5  -7  -3    6.47    0.39
  -5  -7  -3    6.10    0.48
  -5  -7  -3    6.96    0.42
   5   7   3    6.44    0.37
   5   7   3    5.47    0.51
  -6  -7  -3    0.14    0.09
  -6  -7  -3    0.19    0.06
  -6  -7  -3    0.26    0.08
   6   7   3    0.06    0.10
   6   7   3    0.20    0.04
  -7  -7  -3    3.95    0.30
  -7  -7  -3    3.54    0.27
  -7  -7  -3    3.75    0.36
   7   7   3    3.63    0.40
   7   7   3    4.05    0.25
  -8  -7  -3    1.34    0.14
  -8  -7  -3    1.10    0.16
   8   7   3    1.26    0.24
   8   7   3    1.17    0.11
  -9  -7  -3    0.58    0.13
   9   7   3    0.64    0.20
   9   7   3    0.62    0.08
 -10  -7  -3    0.45    0.12
  10   7   3    0.58    0.08
   6  -8  -3    0.03    0.08
  -6   8   3    0.11    0.09
   5  -8  -3    0.51    0.12
  -5   8   3    0.22    0.09
   4  -8  -3    3.89    0.30
   4  -8  -3    4.03    0.28
  -4   8   3    3.32    0.35
  -4   8   3    3.37    0.29
   3  -8  -3    0.30    0.08
   3  -8  -3    0.23    0.08
   3  -8  -3    0.07    0.05
  -3   8   3    0.27    0.11
  -3   8   3    0.20    0.08
   2  -8  -3    1.74    0.14
   2  -8  -3    1.87    0.17
   2  -8  -3    1.89    0.17
  -2   8   3    1.30    0.16
  -2   8   3    1.49    0.21
   1  -8  -3    6.18    0.43
   1  -8  -3    6.22    0.39
   1  -8  -3    5.99    0.37
  -1   8   3    6.46    0.50
  -1   8   3    5.74    0.40
   0  -8  -3    0.85    0.11
   0  -8  -3    0.56    0.09
   0  -8  -3    0.46    0.07
   0   8   3    0.68    0.15
   0   8   3    0.83    0.10
  -1  -8  -3    7.42    0.52
  -1  -8  -3    7.18    0.44
  -1  -8  -3    7.95    0.47
  -1  -8  -3    8.46    0.88
  -1  -8  -3    7.47    0.47
   1   8   3    6.83    0.59
   1   8   3    7.98    0.47
  -2  -8  -3    5.62    0.41
  -2  -8  -3    5.44    0.36
  -2  -8  -3    5.64    0.34
  -2  -8  -3    5.78    0.66
   2   8   3    5.32    0.47
   2   8   3    5.52    0.34
  -3  -8  -3   16.95    0.94
  -3  -8  -3   19.23    0.99
  -3  -8  -3   16.13    1.09
   3   8   3   15.59    1.18
   3   8   3   17.49    0.96
  -4  -8  -3    0.57    0.12
  -4  -8  -3    0.74    0.10
  -4  -8  -3    0.57    0.08
   4   8   3    0.63    0.07
   4   8   3    0.57    0.16
  -5  -8  -3    9.94    0.74
  -5  -8  -3   10.90    0.66
  -5  -8  -3   11.38    0.63
   5   8   3   10.66    0.83
   5   8   3   11.19    0.62
  -6  -8  -3    2.54    0.28
  -6  -8  -3    3.24    0.22
  -6  -8  -3    2.68    0.23
   6   8   3    2.18    0.32
   6   8   3    2.75    0.18
  -7  -8  -3    0.18    0.10
  -7  -8  -3    0.26    0.09
  -7  -8  -3    0.20    0.07
   7   8   3    0.16    0.13
   7   8   3    0.23    0.05
  -8  -8  -3    0.14    0.09
  -8  -8  -3    0.26    0.08
   8   8   3    0.39    0.06
   8   8   3    0.42    0.17
  -9  -8  -3    0.54    0.13
   9   8   3    0.44    0.19
   9   8   3    0.45    0.07
   5  -9  -3    2.55    0.25
  -5   9   3    2.30    0.23
   4  -9  -3    0.10    0.07
   4  -9  -3    0.04    0.07
  -4   9   3    0.22    0.09
  -4   9   3    0.00    0.10
   3  -9  -3   10.40    0.63
   3  -9  -3    9.73    0.59
  -3   9   3   10.40    0.76
  -3   9   3    9.51    0.62
   2  -9  -3    1.80    0.17
   2  -9  -3    1.26    0.13
   2  -9  -3    1.54    0.17
  -2   9   3    1.21    0.15
  -2   9   3    1.66    0.24
   1  -9  -3    2.44    0.19
   1  -9  -3    2.60    0.23
   1  -9  -3    2.49    0.21
  -1   9   3    2.83    0.32
  -1   9   3    2.44    0.21
   0  -9  -3    1.17    0.11
   0  -9  -3    0.85    0.11
   0  -9  -3    1.12    0.14
   0   9   3    1.17    0.21
   0   9   3    1.21    0.13
  -1  -9  -3    1.69    0.15
  -1  -9  -3    1.39    0.13
  -1  -9  -3    1.52    0.17
   1   9   3    1.52    0.24
   1   9   3    1.74    0.15
  -2  -9  -3    6.66    0.43
  -2  -9  -3    6.40    0.48
  -2  -9  -3    6.54    0.40
  -2  -9  -3    7.25    0.43
   2   9   3    7.22    0.59
   2   9   3    6.98    0.42
  -3  -9  -3    0.69    0.13
  -3  -9  -3    0.68    0.09
  -3  -9  -3    0.78    0.11
   3   9   3    0.72    0.19
   3   9   3    0.81    0.09
  -4  -9  -3    0.33    0.11
  -4  -9  -3    0.42    0.09
  -4  -9  -3    0.50    0.08
   4   9   3    0.45    0.06
   4   9   3    0.64    0.18
  -5  -9  -3   10.99    0.60
  -5  -9  -3    8.77    0.70
   5   9   3    9.55    0.80
   5   9   3   10.39    0.58
  -6  -9  -3    2.47    0.29
  -6  -9  -3    2.90    0.21
   6   9   3    2.71    0.36
   6   9   3    2.51    0.17
  -7  -9  -3    0.09    0.06
  -7  -9  -3    0.00    0.09
   7   9   3    0.17    0.14
   7   9   3    0.09    0.04
  -8  -9  -3    4.09    0.29
   8   9   3    3.74    0.24
   8   9   3    3.87    0.46
   9   9   3    0.35    0.19
   9   9   3    0.23    0.05
   3 -10  -3    0.57    0.10
  -3  10   3    0.55    0.17
  -3  10   3    0.65    0.10
   2 -10  -3    3.31    0.25
   2 -10  -3    3.83    0.31
  -2  10   3    3.56    0.26
  -2  10   3    3.64    0.40
   1 -10  -3    1.85    0.19
   1 -10  -3    1.32    0.14
  -1  10   3    1.76    0.27
  -1  10   3    1.56    0.15
   0 -10  -3    1.68    0.19
   0 -10  -3    2.11    0.16
   0  10   3    2.18    0.17
   0  10   3    1.52    0.27
  -1 -10  -3    0.64    0.12
  -1 -10  -3    0.50    0.08
   1  10   3    0.51    0.08
   1  10   3    0.63    0.18
  -2 -10  -3    1.31    0.12
  -2 -10  -3    1.30    0.17
   2  10   3    1.14    0.11
   2  10   3    1.04    0.23
  -3 -10  -3    1.23    0.18
  -3 -10  -3    1.46    0.13
   3  10   3    1.32    0.26
   3  10   3    1.38    0.12
  -4 -10  -3    0.42    0.12
  -4 -10  -3    0.49    0.09
   4  10   3    0.63    0.19
   4  10   3    0.55    0.07
  -5 -10  -3    5.03    0.34
  -5 -10  -3    4.86    0.43
   5  10   3    4.57    0.51
   5  10   3    5.45    0.32
  -6 -10  -3    5.50    0.36
  -6 -10  -3    5.80    0.47
   6  10   3    5.26    0.32
   6  10   3    4.14    0.52
  -7 -10  -3    2.14    0.20
   7  10   3    2.78    0.38
   7  10   3    2.04    0.15
  -8 -10  -3    0.28    0.09
   8  10   3    0.16    0.17
   2 -11  -3    1.61    0.16
  -2  11   3    1.89    0.31
   1 -11  -3    0.74    0.11
  -1  11   3    1.01    0.23
   0 -11  -3    1.22    0.16
   0 -11  -3    0.89    0.11
   0  11   3    0.74    0.21
  -1 -11  -3   -0.06    0.06
  -1 -11  -3    0.13    0.05
   1  11   3    0.17    0.13
  -2 -11  -3    0.13    0.08
  -2 -11  -3    0.09    0.05
   2  11   3    0.23    0.15
  -3 -11  -3    1.34    0.14
  -3 -11  -3    1.51    0.21
   3  11   3    1.33    0.29
  -4 -11  -3   -0.07    0.04
  -4 -11  -3    0.00    0.08
   4  11   3    0.03    0.15
  -5 -11  -3    0.03    0.05
  -5 -11  -3    0.18    0.11
   5  11   3   -0.16    0.11
  -6 -11  -3    0.07    0.07
   6  11   3    0.25    0.17
  -1 -12  -3    1.22    0.14
  -1 -12  -3    1.53    0.21
   1  12   3    1.09    0.28
  -2 -12  -3    0.51    0.10
  -2 -12  -3    0.64    0.15
   2  12   3    0.77    0.24
  -3 -12  -3    0.34    0.12
  -3 -12  -3    0.08    0.06
   3  12   3    0.04    0.14
  -4 -12  -3    1.39    0.15
   3  11  -4    0.21    0.15
  -3 -11   4    0.06    0.08
   2  11  -4    0.04    0.13
  -2 -11   4    0.07    0.05
  -2 -11   4    0.00    0.07
   1  11  -4   -0.15    0.11
  -1 -11   4    0.17    0.08
  -1 -11   4    0.05    0.05
   0  11  -4    0.01    0.13
   0 -11   4    0.02    0.04
   0 -11   4   -0.07    0.05
  -1  11  -4    1.14    0.27
   1 -11   4    1.07    0.14
   1 -11   4    1.39    0.13
   2 -11   4    0.81    0.12
   2 -11   4    0.95    0.10
   5  10  -4    0.84    0.25
  -5 -10   4    1.82    0.24
   4  10  -4    0.11    0.15
  -4 -10   4    0.05    0.08
   3  10  -4    0.03    0.14
  -3 -10   4    0.14    0.08
   2  10  -4    0.36    0.18
  -2 -10   4    0.13    0.07
   1  10  -4    0.05    0.12
  -1 -10   4    0.02    0.05
   0  10  -4    0.58    0.21
   0 -10   4    0.60    0.08
   0 -10   4    0.59    0.09
  -1  10  -4    0.20    0.14
   1 -10   4    0.26    0.07
   1 -10   4    0.30    0.06
   2 -10   4    2.59    0.20
   2 -10   4    2.14    0.17
   3 -10   4    1.64    0.13
   3 -10   4    1.53    0.16
   4 -10   4    4.68    0.35
   4 -10   4    4.54    0.29
   5 -10   4    0.72    0.12
   5 -10   4    0.62    0.09
   6   9  -4    0.36    0.19
  -6  -9   4    0.29    0.13
   5   9  -4    0.33    0.17
  -5  -9   4    0.08    0.09
   4   9  -4    1.65    0.30
  -4  -9   4    1.41    0.19
   3   9  -4    0.73    0.21
  -3  -9   4    0.70    0.13
   2   9  -4   -0.18    0.09
  -2  -9   4    0.05    0.06
   1   9  -4    1.55    0.27
  -1  -9   4    1.41    0.14
   0   9  -4    0.07    0.12
   0  -9   4    0.11    0.05
  -1   9  -4    0.31    0.14
   1  -9   4    0.21    0.06
   1  -9   4    0.31    0.05
  -2   9  -4    0.92    0.21
   2  -9   4    0.85    0.10
   2  -9   4    0.99    0.09
   3  -9   4    1.10    0.12
   3  -9   4    0.91    0.09
   4  -9   4    1.09    0.13
   4  -9   4    0.94    0.09
   5  -9   4    1.07    0.11
   5  -9   4    1.37    0.15
   6  -9   4    0.26    0.07
   6  -9   4    0.17    0.08
   7   8  -4    0.12    0.16
  -7  -8   4   -0.01    0.10
   6   8  -4    0.35    0.17
  -6  -8   4    0.36    0.14
   5   8  -4    0.10    0.13
  -5  -8   4    0.00    0.08
   4   8  -4    0.10    0.11
  -4  -8   4    0.15    0.08
   3   8  -4    0.53    0.18
  -3  -8   4    0.22    0.08
   2   8  -4    3.70    0.42
  -2  -8   4    3.92    0.29
   1   8  -4    1.60    0.26
  -1  -8   4    1.78    0.15
   0   8  -4    0.37    0.14
   0  -8   4    0.60    0.07
  -1   8  -4    5.43    0.47
   1  -8   4    4.98    0.34
  -2   8  -4    5.26    0.46
   2  -8   4    5.24    0.35
   2  -8   4    5.02    0.30
   3  -8   4    7.85    0.44
   3  -8   4    7.88    0.51
   4  -8   4    0.04    0.03
   4  -8   4    0.03    0.05
   5  -8   4    0.03    0.04
   5  -8   4   -0.02    0.04
   6  -8   4    3.97    0.33
   6  -8   4    3.84    0.26
   7  -8   4    0.49    0.12
   7  -8   4    0.55    0.09
   8   7  -4    1.01    0.26
  -8  -7   4    0.67    0.25
   7   7  -4    1.10    0.26
  -7  -7   4    0.83    0.20
   6   7  -4    0.31    0.16
  -6  -7   4    0.54    0.14
   5   7  -4    0.84    0.23
  -5  -7   4    0.91    0.17
   4   7  -4    0.52    0.17
  -4  -7   4    0.40    0.11
   3   7  -4    2.62    0.33
  -3  -7   4    2.43    0.22
   2   7  -4    5.89    0.51
  -2  -7   4    5.37    0.37
   1   7  -4    1.42    0.23
  -1  -7   4    1.02    0.10
   0   7  -4    3.31    0.36
   0  -7   4    3.75    0.24
  -1   7  -4    0.00    0.07
  -1   7  -4    0.15    0.13
   1  -7   4    0.09    0.10
   1  -7   4    0.19    0.14
   1  -7   4    0.11    0.04
  -2   7  -4    8.37    0.68
   2  -7   4    9.79    0.58
   2  -7   4    9.21    1.12
  -3   7  -4    3.17    0.31
   3  -7   4    3.42    0.24
   3  -7   4    3.06    0.19
   4  -7   4    0.23    0.07
   4  -7   4    0.20    0.04
   5  -7   4    1.93    0.19
   5  -7   4    1.70    0.13
   6  -7   4    0.90    0.14
   6  -7   4    0.89    0.10
   7  -7   4    4.45    0.35
   7  -7   4    3.62    0.27
   8  -7   4    0.07    0.06
   8  -7   4   -0.03    0.07
   8   6  -4    0.08    0.14
  -8  -6   4    0.01    0.14
  -8  -6   4    0.15    0.14
   7   6  -4    1.68    0.31
  -7  -6   4    2.31    0.29
  -7  -6   4    2.46    0.37
   6   6  -4    0.38    0.17
  -6  -6   4    0.31    0.12
   5   6  -4    3.72    0.42
  -5  -6   4    3.93    0.35
   4   6  -4    0.20    0.11
  -4  -6   4    0.15    0.08
   3   6  -4    9.69    0.74
  -3  -6   4    9.22    0.62
   2   6  -4  106.13    6.75
  -2  -6   4  113.47    6.44
   1   6  -4    5.12    0.46
  -1  -6   4    5.18    0.65
  -1  -6   4    5.70    0.35
   0   6  -4    8.37    0.62
   0   6  -4    8.11    0.96
   0  -6   4    7.49    0.95
   0  -6   4    7.80    0.49
   0  -6   4    7.51    0.94
   0  -6   4    9.42    0.53
  -1   6  -4   25.98    2.96
  -1   6  -4   28.39    1.77
   1  -6   4   27.18    2.95
   1  -6   4   28.46    1.62
   1  -6   4   26.97    2.96
  -2   6  -4    7.17    0.52
  -2   6  -4    6.29    0.87
   2  -6   4    6.68    0.86
   2  -6   4    7.04    0.44
  -3   6  -4    1.87    0.20
   3  -6   4    1.45    0.14
   3  -6   4    1.62    0.10
   3  -6   4    1.15    0.30
   4  -6   4    0.58    0.05
   4  -6   4    0.47    0.09
   5  -6   4    1.39    0.16
   5  -6   4    1.44    0.11
  -6   6  -4    2.48    0.20
   6  -6   4    2.60    0.24
   6  -6   4    2.41    0.18
   7  -6   4    3.13    0.23
   7  -6   4    3.26    0.30
   8  -6   4    4.23    0.30
   8  -6   4    4.51    0.39
   9  -6   4    0.17    0.08
   9  -6   4    0.30    0.12
   8   5  -4    0.76    0.22
  -8  -5   4    1.43    0.29
  -8  -5   4    0.57    0.18
   7   5  -4    0.09    0.12
  -7  -5   4    0.21    0.12
  -7  -5   4    0.19    0.15
   6   5  -4   10.68    0.87
  -6  -5   4   11.99    0.83
  -6  -5   4   11.82    0.91
   5   5  -4    0.66    0.19
  -5  -5   4    0.75    0.15
   4   5  -4    1.99    0.28
  -4  -5   4    2.47    0.23
   3   5  -4   10.82    0.81
  -3  -5   4   10.89    0.71
   2   5  -4    0.38    0.12
  -2  -5   4    0.29    0.06
  -2  -5   4    0.25    0.10
  -2  -5   4    0.47    0.09
   1   5  -4    8.17    0.61
  -1  -5   4    8.26    0.51
  -1  -5   4    7.19    0.89
  -1  -5   4    8.45    0.49
  -1  -5   4    7.25    0.91
  -1  -5   4    8.74    0.55
   0   5  -4   13.79    1.61
   0   5  -4   14.20    0.99
   0  -5   4   16.10    0.88
   0  -5   4   15.09    0.93
   0  -5   4   15.21    0.86
   0  -5   4   13.79    1.61
   0  -5   4   12.99    1.60
  -1   5  -4    0.19    0.11
  -1   5  -4    0.26    0.09
   1  -5   4    0.23    0.04
   1  -5   4    0.18    0.11
   1  -5   4    0.19    0.03
   1  -5   4    0.15    0.10
   1  -5   4    0.25    0.04
  -2   5  -4    9.33    1.30
  -2   5  -4   11.30    0.77
   2  -5   4   11.49    0.69
   2  -5   4   12.69    0.68
   2  -5   4    9.50    1.29
   2  -5   4   11.77    0.72
  -3   5  -4   16.46    1.07
  -3   5  -4   15.45    1.88
   3  -5   4   17.13    1.01
   3  -5   4   16.57    1.87
  -4   5  -4   13.45    0.87
   4  -5   4   13.29    0.71
   4  -5   4   12.89    1.57
   4  -5   4   14.05    0.85
  -5   5  -4    6.41    0.43
  -5   5  -4    6.59    0.44
   5  -5   4    7.36    0.48
   5  -5   4    6.93    0.38
  -6   5  -4    6.33    0.45
   6  -5   4    6.16    0.37
   6  -5   4    6.21    0.46
   7  -5   4    0.10    0.05
   7  -5   4    0.01    0.07
   8  -5   4    0.53    0.14
   8  -5   4    0.61    0.10
   9  -5   4    0.71    0.12
   9  -5   4    1.06    0.19
   9   4  -4    1.32    0.28
  -9  -4   4    1.81    0.30
  -9  -4   4    2.11    0.33
   8   4  -4    0.14    0.14
  -8  -4   4    0.04    0.11
  -8  -4   4    0.11    0.13
   7   4  -4    3.48    0.40
  -7  -4   4    4.19    0.39
  -7  -4   4    4.05    0.43
   6   4  -4   12.17    0.94
  -6  -4   4   13.52    0.97
  -6  -4   4   12.51    0.88
   5   4  -4    0.97    0.20
  -5  -4   4    1.18    0.22
  -5  -4   4    1.48    0.19
   4   4  -4   47.48    3.18
  -4  -4   4   53.43    3.05
   3   4  -4    5.51    0.76
   3   4  -4    6.89    0.55
  -3  -4   4    6.93    0.79
  -3  -4   4    7.49    0.48
  -3  -4   4    8.04    0.75
   2   4  -4    1.59    0.20
   2   4  -4    0.99    0.19
  -2  -4   4    1.39    0.17
  -2  -4   4    1.18    0.11
  -2  -4   4    1.41    0.22
  -2  -4   4    1.26    0.12
   1   4  -4   62.50    3.78
  -1  -4   4   57.44    6.33
  -1  -4   4   66.07    3.56
  -1  -4   4   59.56    6.31
  -1  -4   4   59.87    3.57
   0   4  -4   85.92    5.01
   0   4  -4   86.41    8.49
   0  -4   4   77.36    8.48
   0  -4   4   79.00    8.47
  -1   4  -4   33.94    3.71
  -1   4  -4   36.55    2.19
   1  -4   4   39.11    2.16
   1  -4   4   31.26    3.70
   1  -4   4   33.38    3.71
  -2   4  -4    2.14    0.21
  -2   4  -4    1.65    0.35
   2  -4   4    2.33    0.16
   2  -4   4    2.19    0.15
   2  -4   4    2.45    0.15
   2  -4   4    1.68    0.34
  -3   4  -4   80.05    9.20
  -3   4  -4   90.75    5.35
   3  -4   4   91.93    5.18
   3  -4   4   95.07    5.16
   3  -4   4   82.59    9.19
  -4   4  -4   14.66    0.92
   4  -4   4   13.60    1.67
   4  -4   4   14.89    0.77
   4  -4   4   14.72    0.92
  -5   4  -4    9.38    0.64
  -5   4  -4    9.93    0.66
   5  -4   4   10.49    0.67
   5  -4   4   10.71    0.55
   5  -4   4   10.17    1.24
  -6   4  -4    0.94    0.13
   6  -4   4    1.02    0.09
   6  -4   4    1.17    0.15
  -7   4  -4    1.05    0.15
   7  -4   4    1.25    0.11
   7  -4   4    0.77    0.15
   8  -4   4    0.96    0.17
   8  -4   4    0.77    0.11
   9  -4   4    0.01    0.05
   9  -4   4    0.03    0.08
  10  -4   4    2.05    0.20
  10  -4   4    1.90    0.26
  -9  -3   4    0.12    0.14
  -9  -3   4    0.44    0.17
   8   3  -4    0.98    0.22
  -8  -3   4    0.91    0.20
  -8  -3   4    1.29    0.25
   7   3  -4    0.28    0.14
  -7  -3   4    0.30    0.14
  -7  -3   4    0.13    0.11
   6   3  -4   17.58    1.24
  -6  -3   4   18.64    1.27
  -6  -3   4   18.09    1.19
   5   3  -4    4.34    0.40
  -5  -3   4    3.95    0.35
  -5  -3   4    4.00    0.40
   4   3  -4    1.82    0.27
   4   3  -4    2.36    0.26
  -4  -3   4    2.51    0.27
  -4  -3   4    2.02    0.21
  -4  -3   4    2.05    0.27
   3   3  -4   19.88    1.45
  -3  -3   4   22.14    1.37
  -3  -3   4   23.78    2.33
   2   3  -4    5.60    0.44
   2   3  -4    4.30    0.62
  -2  -3   4    5.89    0.37
  -2  -3   4    6.77    0.61
  -2  -3   4    4.99    0.35
   1   3  -4    1.74    0.19
   1   3  -4    1.35    0.23
  -1  -3   4    1.75    0.11
  -1  -3   4    1.69    0.23
  -1  -3   4    1.71    0.26
   0   3  -4   46.36    2.76
   0  -3   4   44.83    4.65
   0  -3   4   43.03    4.67
  -1   3  -4   27.38    1.66
  -1   3  -4   26.06    2.82
   1  -3   4   25.43    2.82
   1  -3   4   26.69    2.82
  -2   3  -4   10.21    1.22
  -2   3  -4   11.00    0.70
   2  -3   4   11.10    0.66
   2  -3   4    9.95    1.21
   2  -3   4    9.86    1.21
  -3   3  -4    0.95    0.10
  -3   3  -4    0.63    0.21
   3  -3   4    0.75    0.08
   3  -3   4    0.75    0.07
   3  -3   4    0.50    0.19
  -4   3  -4   57.43    3.55
  -4   3  -4   54.58    6.20
  -4   3  -4   58.64    3.61
  -4   3  -4   61.19    3.62
   4  -3   4   54.34    6.18
   4  -3   4   62.50    3.47
   4  -3   4   62.06    3.07
   4  -3   4   58.48    3.48
  -5   3  -4    9.29    0.58
  -5   3  -4    8.83    0.60
   5  -3   4    7.62    1.09
   5  -3   4    8.85    0.60
   5  -3   4    9.44    0.49
  -6   3  -4   12.29    0.80
   6  -3   4   11.03    0.78
   6  -3   4   11.79    0.65
  -7   3  -4    0.11    0.07
   7  -3   4    0.21    0.09
   7  -3   4    0.27    0.06
   8  -3   4    1.12    0.18
   8  -3   4    1.19    0.13
   9  -3   4    0.73    0.16
   9  -3   4    0.97    0.13
  10  -3   4    2.55    0.24
  10  -3   4    3.43    0.34
  -8  -2   4    0.82    0.19
  -8  -2   4    1.15    0.22
  -7  -2   4    3.41    0.35
  -7  -2   4    4.07    0.39
   6   2  -4    3.71    0.37
  -6  -2   4    4.62    0.37
  -6  -2   4    3.42    0.37
   5   2  -4    4.01    0.37
   5   2  -4    4.09    0.50
  -5  -2   4    3.99    0.34
  -5  -2   4    4.33    0.38
   4   2  -4    0.37    0.11
   4   2  -4    0.29    0.09
  -4  -2   4    0.30    0.09
  -4  -2   4    0.30    0.10
  -4  -2   4    0.25    0.08
   3   2  -4    4.46    0.37
   3   2  -4    3.89    0.52
  -3  -2   4    4.95    0.52
  -3  -2   4    4.49    0.28
  -3  -2   4    4.46    0.38
  -3  -2   4    5.25    0.34
   2   2  -4   26.56    3.11
  -2  -2   4   31.30    1.90
  -2  -2   4   32.87    1.79
  -2  -2   4   29.60    1.77
   1   2  -4   94.57    6.23
  -1  -2   4  107.55   10.56
  -1  -2   4  112.17    6.00
  -1  -2   4   99.83    5.98
  -1  -2   4   99.42    6.24
   0   2  -4   21.38    2.67
   0   2  -4   26.23    1.59
   0  -2   4   27.15    2.68
   0  -2   4   26.34    1.60
   0  -2   4   26.54    2.71
  -1   2  -4   53.54    6.40
  -1   2  -4   67.00    6.43
  -1   2  -4   64.82    3.75
   1  -2   4   62.00    3.75
   1  -2   4   60.09    6.42
   1  -2   4   63.58    6.41
  -2   2  -4    2.06    0.16
  -2   2  -4    1.76    0.32
   2  -2   4    1.78    0.16
   2  -2   4    1.87    0.32
   2  -2   4    2.22    0.14
   2  -2   4    1.64    0.31
  -3   2  -4    4.01    0.27
  -3   2  -4    4.26    0.57
   3  -2   4    3.93    0.27
   3  -2   4    4.59    0.28
   3  -2   4    3.95    0.56
   3  -2   4    4.26    0.27
   3  -2   4    3.68    0.55
  -4   2  -4    0.61    0.06
  -4   2  -4    0.64    0.21
  -4   2  -4    0.50    0.06
   4  -2   4    0.50    0.08
   4  -2   4    0.60    0.05
   4  -2   4    0.56    0.19
  -5   2  -4    1.51    0.15
  -5   2  -4    1.29    0.32
   5  -2   4    1.49    0.12
   5  -2   4    1.46    0.16
   5  -2   4    1.76    0.11
   5  -2   4    1.23    0.30
  -6   2  -4   72.19    4.35
   6  -2   4   63.24    7.32
   6  -2   4   73.58    3.67
   6  -2   4   69.46    4.16
  -7   2  -4    0.10    0.07
  -7   2  -4    0.02    0.02
   7  -2   4    0.03    0.04
   7  -2   4    0.08    0.08
  -8   2  -4    0.34    0.11
  -8   2  -4    0.40    0.05
   8  -2   4    0.36    0.12
   8  -2   4    0.33    0.07
  -9   2  -4    5.06    0.32
   9  -2   4    5.48    0.36
   9  -2   4    6.07    0.47
 -10   2  -4    0.01    0.04
  10  -2   4   -0.03    0.05
  10  -2   4   -0.03    0.08
 -11   2  -4    0.02    0.04
  11  -2   4    0.09    0.07
   9   1  -4    0.34    0.06
   8   1  -4    4.55    0.30
  -8  -1   4    5.30    0.44
  -8  -1   4    5.22    0.45
   7   1  -4    4.84    0.31
  -7  -1   4    5.47    0.45
  -7  -1   4    5.44    0.44
   6   1  -4    0.30    0.11
   6   1  -4    0.31    0.05
  -6  -1   4    0.12    0.08
  -6  -1   4    0.22    0.11
   5   1  -4    6.48    0.39
   5   1  -4    7.42    0.78
  -5  -1   4    7.56    0.54
  -5  -1   4    5.87    0.80
  -5  -1   4    7.21    0.50
   4   1  -4    3.93    0.33
   4   1  -4    3.65    0.20
   4   1  -4    3.97    0.45
  -4  -1   4    3.66    0.26
  -4  -1   4    3.31    0.32
  -4  -1   4    3.57    0.46
  -4  -1   4    3.77    0.30
   3   1  -4    6.01    0.69
  -3  -1   4    5.84    0.42
  -3  -1   4    6.62    0.69
  -3  -1   4    5.95    0.46
  -3  -1   4    5.93    0.36
   2   1  -4    3.20    0.27
   2   1  -4    2.91    0.40
  -2  -1   4    3.40    0.19
  -2  -1   4    2.92    0.23
  -2  -1   4    3.71    0.39
  -2  -1   4    3.47    0.28
   1   1  -4   79.17    9.17
   1   1  -4   91.31    5.41
  -1  -1   4   91.34    5.41
  -1  -1   4   92.31    5.21
  -1  -1   4   92.14    5.19
   0   1  -4   24.35    1.45
   0   1  -4   19.50    2.44
   0  -1   4   24.29    2.44
   0  -1   4   24.87    1.45
  -1   1  -4    4.49    0.62
  -1   1  -4    5.45    0.37
   1  -1   4    5.62    0.37
   1  -1   4    5.52    0.66
   1  -1   4    5.77    0.64
  -2   1  -4  100.50   10.46
   2  -1   4   97.98   10.45
   2  -1   4   96.45   10.46
   2  -1   4  105.17    5.90
   2  -1   4  102.18    5.90
   2  -1   4  100.66    6.09
   2  -1   4  105.18    6.21
  -3   1  -4   14.96    0.87
  -3   1  -4   13.44    1.58
   3  -1   4   13.50    0.85
   3  -1   4   13.38    1.57
   3  -1   4   14.83    0.86
   3  -1   4   12.24    1.57
   3  -1   4   14.17    0.86
   3  -1   4   15.07    0.91
  -4   1  -4    0.03    0.08
  -4   1  -4    0.08    0.03
   4  -1   4    0.08    0.09
   4  -1   4    0.09    0.04
   4  -1   4    0.10    0.03
   4  -1   4    0.06    0.02
   4  -1   4    0.14    0.02
   4  -1   4    0.02    0.07
  -5   1  -4    8.04    1.01
  -5   1  -4    7.57    0.55
   5  -1   4    9.20    0.48
   5  -1   4    8.03    0.55
   5  -1   4    8.44    0.45
   5  -1   4    6.37    0.96
  -6   1  -4   39.62    2.18
  -6   1  -4   41.24    2.56
  -6   1  -4   41.98    2.18
   6  -1   4   41.77    2.15
   6  -1   4   36.15    4.31
   6  -1   4   40.46    2.45
   6  -1   4   41.23    2.22
  -7   1  -4   16.01    1.08
  -7   1  -4   15.76    0.87
   7  -1   4   15.12    1.81
   7  -1   4   16.29    0.92
   7  -1   4   14.85    0.87
   7  -1   4   16.49    1.04
  -8   1  -4   12.80    0.75
  -8   1  -4   13.69    0.94
   8  -1   4   14.81    0.81
   8  -1   4   13.25    0.91
   8  -1   4   12.09    0.75
  -9   1  -4    0.82    0.10
   9  -1   4    0.93    0.12
   9  -1   4    0.95    0.18
 -10   1  -4    4.86    0.33
  10  -1   4    5.78    0.47
  10  -1   4    5.07    0.36
 -11   1  -4    1.95    0.17
   9   0  -4    0.43    0.09
   8   0  -4    0.01    0.06
  -8   0   4   -0.03    0.08
   7   0  -4    0.80    0.10
  -7   0   4    0.86    0.16
  -7   0   4    0.73    0.15
  -7   0   4    0.64    0.14
   6   0  -4   35.59    2.06
   6   0  -4   41.43    3.94
  -6   0   4   37.90    2.36
  -6   0   4   34.82    2.10
  -6   0   4   37.38    2.30
   5   0  -4    1.05    0.10
   5   0  -4    1.15    0.19
  -5   0   4    1.12    0.13
  -5   0   4    0.82    0.14
  -5   0   4    0.85    0.21
  -5   0   4    0.97    0.14
   4   0  -4   25.42    1.45
   4   0  -4   28.23    2.79
  -4   0   4   27.36    1.68
  -4   0   4   27.11    1.48
  -4   0   4   24.60    2.81
  -4   0   4   26.39    1.62
   3   0  -4    3.57    0.22
   3   0  -4    3.95    0.24
   3   0  -4    4.48    0.48
  -3   0   4    4.06    0.32
  -3   0   4    4.37    0.30
  -3   0   4    3.96    0.49
  -3   0   4    4.19    0.26
   2   0  -4    3.68    0.46
  -2   0   4    3.85    0.23
  -2   0   4    3.69    0.30
  -2   0   4    3.60    0.27
  -2   0   4    4.56    0.47
   1   0  -4   12.38    1.47
  -1   0   4   13.11    0.83
  -1   0   4   16.31    1.46
  -1   0   4   13.81    0.73
  -1   0   4   12.80    0.88
   0   0   4   21.51    1.33
   0   0   4   24.16    2.36
   0   0   4   23.17    1.32
   0   0   4   21.14    1.39
   1   0   4  116.06    6.61
   1   0   4  108.76    6.95
   1   0   4  107.82   11.67
   1   0   4  125.34    6.62
   1   0   4  109.66    6.82
  -2   0  -4   67.35    4.05
   2   0   4   67.07    3.85
   2   0   4   62.38    6.85
   2   0   4   63.28    6.84
   2   0   4   68.76    3.86
   2   0   4   64.34    4.05
   2   0   4   68.06    3.97
  -3   0  -4   10.12    1.19
  -3   0  -4   11.02    0.66
   3   0   4    9.99    0.55
   3   0   4   11.33    0.64
   3   0   4   10.22    0.55
   3   0   4    9.51    1.18
   3   0   4   10.30    0.68
   3   0   4    9.04    1.17
   3   0   4   10.86    0.63
  -4   0  -4   24.05    1.48
  -4   0  -4   23.75    1.26
  -4   0  -4   22.78    2.55
  -4   0  -4   24.90    1.27
   4   0   4   19.53    2.53
   4   0   4   24.59    1.42
   4   0   4   21.59    2.54
   4   0   4   23.85    1.43
   4   0   4   24.15    1.29
   4   0   4   24.12    1.25
  -5   0  -4    0.37    0.04
  -5   0  -4    0.38    0.04
  -5   0  -4    0.45    0.17
  -5   0  -4    0.43    0.08
   5   0   4    0.41    0.09
   5   0   4    0.40    0.16
   5   0   4    0.28    0.06
   5   0   4    0.40    0.15
   5   0   4    0.27    0.05
  -6   0  -4    8.14    0.47
  -6   0  -4    8.48    0.60
  -6   0  -4    7.75    1.02
   6   0   4    7.15    0.99
   6   0   4    8.25    1.02
   6   0   4    8.97    0.58
   6   0   4    8.29    0.48
   6   0   4    8.64    0.50
  -7   0  -4    8.36    0.50
  -7   0  -4    9.03    0.63
   7   0   4    8.68    0.53
   7   0   4    8.82    0.61
   7   0   4    6.98    1.03
   7   0   4    8.67    0.50
  -8   0  -4    0.14    0.05
  -8   0  -4    0.14    0.09
   8   0   4    0.19    0.09
   8   0   4    0.17    0.05
   8   0   4    0.21    0.07
  -9   0  -4    6.90    0.43
   9   0   4    7.55    0.56
   9   0   4    6.72    0.47
   9   0   4    6.56    0.43
 -10   0  -4   -0.04    0.05
  10   0   4    0.15    0.09
  10   0   4    0.05    0.06
 -11   0  -4    3.70    0.27
  11   0   4    3.41    0.32
   9  -1  -4    0.57    0.11
  -9   1   4    0.67    0.16
   8  -1  -4    0.73    0.12
  -8   1   4    0.95    0.17
   7  -1  -4    0.65    0.11
  -7   1   4    0.56    0.13
  -7   1   4    0.82    0.14
  -7   1   4    0.85    0.16
   6  -1  -4    0.10    0.05
  -6   1   4    0.25    0.09
  -6   1   4    0.16    0.08
  -6   1   4    0.02    0.06
   5  -1  -4   22.55    2.21
   5  -1  -4   19.43    1.16
  -5   1   4   19.41    1.29
  -5   1   4   20.68    1.32
   4  -1  -4    0.43    0.07
   4  -1  -4    0.66    0.14
  -4   1   4    0.47    0.10
  -4   1   4    0.53    0.16
  -4   1   4    0.43    0.08
  -4   1   4    0.76    0.11
   3  -1  -4   36.52    3.54
   3  -1  -4   33.21    1.85
  -3   1   4   34.39    2.10
  -3   1   4   33.37    2.03
  -3   1   4   32.23    3.55
  -3   1   4   33.45    1.86
   2  -1  -4    8.64    0.53
   2  -1  -4    9.70    0.55
   2  -1  -4   10.22    1.06
  -2   1   4   11.10    1.07
  -2   1   4    9.73    0.61
  -2   1   4    8.98    0.64
  -2   1   4    9.78    0.55
   1  -1  -4    8.38    0.48
   1  -1  -4    8.50    0.49
   1  -1  -4    8.35    0.95
  -1   1   4    9.09    0.48
  -1   1   4    8.91    0.57
  -1   1   4    8.94    0.55
   0  -1  -4   35.57    1.90
   0  -1  -4   32.86    3.69
   0  -1  -4   34.57    1.90
   0   1   4   37.53    1.91
   0   1   4   36.37    2.20
   0   1   4   35.33    2.16
   0   1   4   35.69    2.09
   1   1   4   34.60    2.24
   1   1   4   35.50    1.89
   1   1   4   35.68    2.20
   1   1   4   36.37    2.13
   1   1   4   38.25    3.78
   1   1   4   38.78    1.96
   1   1   4   35.10    1.90
  -2  -1  -4   11.80    0.65
  -2  -1  -4   12.39    0.76
  -2  -1  -4   12.21    0.65
   2   1   4   12.45    0.66
   2   1   4   12.04    0.63
   2   1   4   11.91    0.64
   2   1   4   11.03    0.76
   2   1   4   11.85    0.74
   2   1   4   11.91    0.72
  -3  -1  -4   13.51    0.75
  -3  -1  -4   14.21    0.87
  -3  -1  -4   13.91    0.74
   3   1   4   13.21    1.50
   3   1   4   14.00    0.84
   3   1   4   13.84    0.84
   3   1   4   13.93    0.89
   3   1   4   11.91    1.51
   3   1   4   14.43    0.76
   3   1   4   13.21    0.73
  -4  -1  -4   92.17    5.31
  -4  -1  -4   88.70    8.92
  -4  -1  -4   87.68    4.60
  -4  -1  -4   85.63    4.61
   4   1   4   85.76    4.63
   4   1   4   82.70    8.90
   4   1   4   88.99    5.17
   4   1   4   86.20    4.49
   4   1   4   74.95    8.89
   4   1   4   82.74    5.32
   4   1   4   89.12    5.06
  -5  -1  -4   64.59    3.86
  -5  -1  -4   60.89    6.48
  -5  -1  -4   63.09    3.23
  -5  -1  -4   61.78    3.34
   5   1   4   65.13    3.74
   5   1   4   64.07    3.25
   5   1   4   59.75    3.68
   5   1   4   59.34    6.47
   5   1   4   64.89    3.36
   5   1   4   54.91    6.46
  -6  -1  -4    6.69    0.40
  -6  -1  -4    6.98    0.87
  -6  -1  -4    7.39    0.51
   6   1   4    7.08    0.42
   6   1   4    6.99    0.45
   6   1   4    6.81    0.85
   6   1   4    6.76    0.40
   6   1   4    5.87    0.48
   6   1   4    5.42    0.82
  -7  -1  -4   -0.01    0.03
  -7  -1  -4   -0.01    0.10
  -7  -1  -4    0.02    0.06
   7   1   4    0.03    0.04
   7   1   4   -0.02    0.07
   7   1   4    0.02    0.05
   7   1   4    0.03    0.05
   7   1   4   -0.03    0.08
  -8  -1  -4    2.60    0.28
  -8  -1  -4    2.92    0.21
   8   1   4    2.10    0.21
   8   1   4    2.62    0.27
   8   1   4    2.43    0.44
   8   1   4    2.54    0.20
  -9  -1  -4    6.34    0.44
  -9  -1  -4    7.96    0.60
   9   1   4    6.46    0.47
   9   1   4    7.46    0.44
   9   1   4    7.02    0.56
 -10  -1  -4   14.94    0.87
  10   1   4   14.30    0.89
  10   1   4   14.53    0.84
 -11  -1  -4    0.01    0.07
  11   1   4    0.01    0.09
   8  -2  -4    1.30    0.16
  -8   2   4    1.33    0.20
   7  -2  -4    0.53    0.11
  -7   2   4    0.54    0.13
  -7   2   4    0.40    0.10
   6  -2  -4    1.13    0.14
  -6   2   4    1.16    0.17
  -6   2   4    1.21    0.16
  -6   2   4    1.10    0.15
   5  -2  -4    5.25    0.36
  -5   2   4    5.12    0.38
  -5   2   4    5.75    0.41
  -5   2   4    5.30    0.39
   4  -2  -4   17.80    1.77
   4  -2  -4   15.91    0.94
  -4   2   4   16.18    0.95
  -4   2   4   15.66    1.04
  -4   2   4   16.02    1.03
   3  -2  -4   21.07    1.14
   3  -2  -4   24.45    2.27
   3  -2  -4   21.47    1.19
   3  -2  -4   20.88    1.28
  -3   2   4   20.14    1.30
  -3   2   4   21.38    1.20
  -3   2   4   20.89    1.34
  -3   2   4   20.34    2.29
   2  -2  -4    1.81    0.12
   2  -2  -4    2.06    0.26
   2  -2  -4    1.61    0.13
   2  -2  -4    1.78    0.14
  -2   2   4    1.68    0.15
  -2   2   4    1.78    0.15
  -2   2   4    1.55    0.13
  -2   2   4    1.71    0.26
   1  -2  -4   39.51    2.12
   1  -2  -4   37.85    2.05
   1  -2  -4   40.80    4.07
  -1   2   4   36.75    2.43
  -1   2   4   37.55    2.11
  -1   2   4   37.19    2.38
  -1   2   4   45.82    4.07
  -1   2   4   37.96    2.31
   0  -2  -4   18.37    2.06
   0  -2  -4   19.02    1.06
   0  -2  -4   19.06    1.03
   0   2   4   18.87    1.06
   0   2   4   22.34    2.05
   0   2   4   19.20    1.20
   0   2   4   19.70    1.16
   0   2   4   18.76    1.22
   0   2   4   20.09    1.16
  -1  -2  -4   38.25    1.91
  -1  -2  -4   36.32    2.27
  -1  -2  -4   36.44    1.97
  -1  -2  -4   30.91    3.80
   1   2   4   41.80    3.80
   1   2   4   37.73    1.97
   1   2   4   35.58    2.15
   1   2   4   34.80    2.26
   1   2   4   36.86    2.22
  -2  -2  -4   17.06    0.92
  -2  -2  -4   17.43    1.07
  -2  -2  -4   17.30    0.89
  -2  -2  -4   13.76    1.80
   2   2   4   17.50    0.93
   2   2   4   17.25    0.90
   2   2   4   17.51    1.05
   2   2   4   16.02    1.07
   2   2   4   17.10    1.80
   2   2   4   17.48    1.02
  -3  -2  -4   12.78    1.66
  -3  -2  -4   15.53    0.84
  -3  -2  -4   15.66    0.81
  -3  -2  -4   16.74    0.99
   3   2   4   16.51    0.95
   3   2   4   15.43    0.86
   3   2   4   16.11    0.96
   3   2   4   15.14    1.70
   3   2   4   15.16    1.00
   3   2   4   15.27    1.67
   3   2   4   15.33    0.83
  -4  -2  -4    2.88    0.44
  -4  -2  -4    3.90    0.27
  -4  -2  -4    3.49    0.21
  -4  -2  -4    3.47    0.19
  -4  -2  -4    3.51    0.25
   4   2   4    3.16    0.20
   4   2   4    3.09    0.27
   4   2   4    3.62    0.25
   4   2   4    3.37    0.26
   4   2   4    3.29    0.46
   4   2   4    3.48    0.22
   4   2   4    2.90    0.43
  -5  -2  -4    0.58    0.18
  -5  -2  -4    0.86    0.08
  -5  -2  -4    0.82    0.10
  -5  -2  -4    0.65    0.06
  -5  -2  -4    0.45    0.09
   5   2   4    0.95    0.09
   5   2   4    0.42    0.16
   5   2   4    0.49    0.10
   5   2   4    0.65    0.18
   5   2   4    0.47    0.11
   5   2   4    0.58    0.09
   5   2   4    0.69    0.07
  -6  -2  -4   15.69    0.84
  -6  -2  -4   15.78    1.06
  -6  -2  -4   16.80    1.78
  -6  -2  -4   15.78    0.88
  -6  -2  -4   14.97    0.99
   6   2   4   15.35    0.86
   6   2   4   14.06    1.74
   6   2   4   16.42    0.90
   6   2   4   16.80    1.01
   6   2   4   15.59    1.01
   6   2   4   14.77    1.74
  -7  -2  -4   37.44    2.26
  -7  -2  -4   36.69    1.92
  -7  -2  -4   36.23    3.75
   7   2   4   32.97    3.71
   7   2   4   34.29    2.14
   7   2   4   34.35    1.86
   7   2   4   31.27    3.70
  -8  -2  -4    0.77    0.16
  -8  -2  -4    0.88    0.11
   8   2   4    1.00    0.11
   8   2   4    0.76    0.16
   8   2   4    0.68    0.22
   8   2   4    0.76    0.12
  -9  -2  -4    1.81    0.17
  -9  -2  -4    1.49    0.24
   9   2   4    1.46    0.15
   9   2   4    1.78    0.18
 -10  -2  -4    4.51    0.34
  10   2   4    4.86    0.36
 -11  -2  -4    7.51    0.50
   8  -3  -4    0.42    0.11
  -8   3   4    0.55    0.15
   7  -3  -4    3.57    0.29
  -7   3   4    3.56    0.32
  -7   3   4    3.34    0.29
   6  -3  -4    1.95    0.20
  -6   3   4    2.18    0.20
  -6   3   4    2.20    0.23
   5  -3  -4   -0.04    0.04
  -5   3   4    0.11    0.07
  -5   3   4    0.03    0.06
  -5   3   4    0.05    0.05
   4  -3  -4   10.85    0.66
  -4   3   4   11.35    0.68
  -4   3   4   11.07    0.73
  -4   3   4   11.01    0.73
   3  -3  -4    0.31    0.10
   3  -3  -4    0.25    0.06
   3  -3  -4    0.40    0.06
   3  -3  -4    0.41    0.06
  -3   3   4    0.19    0.06
  -3   3   4    0.45    0.07
  -3   3   4    0.19    0.06
   2  -3  -4   42.21    2.27
   2  -3  -4   42.05    2.46
   2  -3  -4   45.93    4.34
   2  -3  -4   41.20    2.19
  -2   3   4   39.88    2.47
  -2   3   4   41.05    4.36
  -2   3   4   39.52    2.60
  -2   3   4   42.01    2.54
  -2   3   4   40.57    2.27
   1  -3  -4   83.22    4.58
   1  -3  -4   85.78    4.44
   1  -3  -4   91.48    8.76
   1  -3  -4   81.45    4.97
  -1   3   4   93.56    8.77
  -1   3   4   86.84    5.13
  -1   3   4   82.19    4.98
  -1   3   4   80.38    5.24
  -1   3   4   83.45    4.57
  -1   3   4   82.76    4.98
   0  -3  -4  135.58    8.29
   0  -3  -4  143.38    7.40
   0  -3  -4  139.17    7.62
   0  -3  -4  137.98   14.58
   0   3   4  137.79    8.73
   0   3   4  141.07    8.29
   0   3   4  139.29    8.54
   0   3   4  165.03   14.59
   0   3   4  141.20    7.61
  -1  -3  -4   11.07    0.68
  -1  -3  -4   10.76    0.59
  -1  -3  -4   10.62    0.61
  -1  -3  -4   11.04    0.71
  -1  -3  -4    9.99    1.19
   1   3   4   10.37    0.71
   1   3   4   10.83    0.68
   1   3   4   13.28    1.19
   1   3   4   10.69    0.70
   1   3   4   11.08    0.61
  -2  -3  -4   18.73    1.16
  -2  -3  -4   19.17    1.04
  -2  -3  -4   19.43    1.01
  -2  -3  -4   19.88    1.21
  -2  -3  -4   15.89    2.02
   2   3   4   19.57    1.04
   2   3   4   19.36    1.16
   2   3   4   21.34    2.01
   2   3   4   19.83    1.19
   2   3   4   17.13    1.21
  -3  -3  -4   13.95    0.73
  -3  -3  -4   14.19    0.86
  -3  -3  -4   13.26    0.76
  -3  -3  -4   14.56    0.89
   3   3   4   13.79    0.86
   3   3   4   13.93    1.48
   3   3   4   11.92    0.90
   3   3   4   14.10    0.88
  -4  -3  -4    0.10    0.07
  -4  -3  -4    0.10    0.02
  -4  -3  -4    0.08    0.05
  -4  -3  -4    0.09    0.03
  -4  -3  -4    0.17    0.05
   4   3   4    0.04    0.04
   4   3   4    0.09    0.04
   4   3   4    0.11    0.09
   4   3   4    0.13    0.06
   4   3   4    0.06    0.03
   4   3   4    0.16    0.08
   4   3   4    0.09    0.03
  -5  -3  -4   41.07    2.52
  -5  -3  -4   42.66    2.17
  -5  -3  -4   41.17    2.10
   5   3   4   40.51    2.46
   5   3   4   38.79    4.17
   5   3   4   39.18    2.10
   5   3   4   39.73    2.54
   5   3   4   38.03    2.40
   5   3   4   41.54    2.18
   5   3   4   35.17    4.19
  -6  -3  -4   27.07    1.41
  -6  -3  -4   27.36    1.47
  -6  -3  -4   27.28    1.72
   6   3   4   23.14    2.82
   6   3   4   26.16    1.41
   6   3   4   26.07    1.64
   6   3   4   25.56    2.82
   6   3   4   27.38    1.67
   6   3   4   27.35    1.47
  -7  -3  -4   18.92    1.20
  -7  -3  -4   18.89    1.97
  -7  -3  -4   18.08    1.00
  -7  -3  -4   17.55    0.95
   7   3   4   19.37    1.15
   7   3   4   15.27    1.91
   7   3   4   17.60    1.00
   7   3   4   14.30    1.91
   7   3   4   17.65    0.96
   7   3   4   17.32    1.14
  -8  -3  -4   23.63    1.46
  -8  -3  -4   20.57    1.21
   8   3   4   20.46    1.16
   8   3   4   22.15    1.22
   8   3   4   19.96    1.37
  -9  -3  -4    0.25    0.08
  -9  -3  -4    0.21    0.12
   9   3   4    0.64    0.11
   9   3   4    0.45    0.08
 -10  -3  -4    0.76    0.13
  10   3   4    0.76    0.13
 -11  -3  -4    0.16    0.08
  11   3   4    0.17    0.08
   8  -4  -4    2.94    0.28
  -8   4   4    2.89    0.31
   7  -4  -4   -0.04    0.06
  -7   4   4    0.04    0.08
   6  -4  -4    3.10    0.27
  -6   4   4    3.21    0.27
  -6   4   4    3.50    0.30
   5  -4  -4    4.47    0.32
  -5   4   4    4.26    0.32
  -5   4   4    3.89    0.33
   4  -4  -4    1.95    0.18
  -4   4   4    1.88    0.18
  -4   4   4    1.66    0.17
  -4   4   4    1.84    0.19
  -4   4   4    1.88    0.18
   3  -4  -4    2.09    0.16
   3  -4  -4    2.25    0.18
   3  -4  -4    2.14    0.18
  -3   4   4    2.21    0.19
  -3   4   4    1.90    0.18
  -3   4   4    2.10    0.19
  -3   4   4    1.76    0.18
   2  -4  -4    9.31    0.51
   2  -4  -4    8.69    0.57
   2  -4  -4    9.06    0.54
   2  -4  -4    9.78    1.01
  -2   4   4    8.99    0.61
  -2   4   4    9.16    0.54
  -2   4   4    8.63    0.58
  -2   4   4    8.18    0.59
  -2   4   4    9.20    0.58
   1  -4  -4   28.66    1.74
   1  -4  -4   28.37    1.60
   1  -4  -4   28.60    1.55
   1  -4  -4   31.37    3.07
  -1   4   4   27.49    1.83
  -1   4   4   27.88    1.74
  -1   4   4   29.24    1.60
  -1   4   4   30.41    1.80
  -1   4   4   30.82    3.09
   0  -4  -4    7.16    0.52
   0  -4  -4    7.92    0.48
   0  -4  -4    8.11    0.85
   0  -4  -4    7.56    0.44
   0  -4  -4    7.40    0.42
   0   4   4    6.97    0.50
   0   4   4    7.09    0.51
   0   4   4    8.51    0.86
   0   4   4    7.68    0.43
   0   4   4    7.09    0.48
  -1  -4  -4   13.38    0.86
  -1  -4  -4   13.71    0.78
  -1  -4  -4   13.23    1.51
  -1  -4  -4   14.42    0.75
  -1  -4  -4   14.41    0.91
   1   4   4   16.61    1.50
   1   4   4   13.69    0.86
   1   4   4   13.74    0.89
   1   4   4   12.68    0.90
   1   4   4   13.97    0.77
  -2  -4  -4   74.70    9.00
  -2  -4  -4   87.66    5.13
  -2  -4  -4   84.87    4.70
  -2  -4  -4   89.38    5.39
  -2  -4  -4   87.41    4.70
  -2  -4  -4   88.10    4.56
   2   4   4   89.44    4.69
   2   4   4   82.20    5.40
   2   4   4   89.88    5.14
   2   4   4   87.62    5.29
   2   4   4  100.93    8.99
  -3  -4  -4    0.78    0.08
  -3  -4  -4    1.04    0.11
  -3  -4  -4    0.80    0.17
  -3  -4  -4    0.91    0.11
  -3  -4  -4    0.89    0.07
   3   4   4    0.83    0.11
   3   4   4    0.70    0.07
   3   4   4    1.21    0.16
   3   4   4    0.91    0.12
   3   4   4    0.76    0.11
  -4  -4  -4    3.10    0.47
  -4  -4  -4    3.87    0.23
  -4  -4  -4    4.28    0.25
  -4  -4  -4    4.04    0.30
  -4  -4  -4    4.04    0.30
   4   4   4    3.50    0.30
   4   4   4    3.93    0.30
   4   4   4    4.01    0.46
   4   4   4    3.62    0.24
   4   4   4    3.55    0.50
   4   4   4    3.58    0.31
  -5  -4  -4    8.68    0.58
  -5  -4  -4    6.49    0.90
  -5  -4  -4    8.45    0.55
  -5  -4  -4    8.11    0.47
  -5  -4  -4    8.45    0.45
   5   4   4    8.30    0.57
   5   4   4    7.81    0.89
   5   4   4    7.29    0.92
   5   4   4    8.70    0.47
   5   4   4    6.77    0.57
   5   4   4    7.04    0.54
  -6  -4  -4   26.42    1.42
  -6  -4  -4   27.80    1.67
  -6  -4  -4   24.88    1.58
  -6  -4  -4   26.19    1.36
   6   4   4   22.82    2.71
   6   4   4   25.88    1.62
   6   4   4   24.17    2.69
   6   4   4   24.38    1.58
   6   4   4   26.03    1.41
  -7  -4  -4    4.24    0.26
  -7  -4  -4    4.29    0.29
  -7  -4  -4    4.62    0.38
   7   4   4    3.97    0.28
   7   4   4    4.63    0.36
   7   4   4    3.68    0.35
   7   4   4    3.29    0.53
  -8  -4  -4    7.65    0.61
  -8  -4  -4    8.05    0.49
   8   4   4    7.10    0.47
  -9  -4  -4   -0.04    0.07
  -9  -4  -4    0.20    0.08
   9   4   4    0.14    0.07
 -10  -4  -4    3.12    0.27
 -11  -4  -4    0.03    0.07
  11   4   4    0.07    0.07
   7  -5  -4    1.18    0.17
  -7   5   4    1.21    0.20
   6  -5  -4    4.59    0.35
  -6   5   4    4.30    0.35
  -6   5   4    4.46    0.37
   5  -5  -4    2.08    0.20
  -5   5   4    1.99    0.20
  -5   5   4    2.18    0.22
   4  -5  -4    2.88    0.24
  -4   5   4    3.37    0.27
  -4   5   4    3.17    0.26
   3  -5  -4   13.53    0.73
   3  -5  -4   12.81    0.76
  -3   5   4   12.39    0.82
  -3   5   4   12.45    0.77
  -3   5   4   13.34    0.85
   2  -5  -4   46.65    2.57
   2  -5  -4   46.64    2.48
   2  -5  -4   46.90    2.78
   2  -5  -4   52.07    4.90
  -2   5   4   43.49    2.78
  -2   5   4   47.51    2.57
  -2   5   4   45.13    2.87
   1  -5  -4    1.16    0.12
   1  -5  -4    1.53    0.22
   1  -5  -4    1.23    0.12
   1  -5  -4    1.26    0.11
  -1   5   4    1.24    0.14
  -1   5   4    1.34    0.13
  -1   5   4    1.33    0.14
  -1   5   4    1.59    0.12
   0  -5  -4    1.71    0.11
   0  -5  -4    1.40    0.15
   0  -5  -4    1.36    0.12
   0  -5  -4    1.63    0.14
   0  -5  -4    1.65    0.24
   0   5   4    1.82    0.12
   0   5   4    1.49    0.25
   0   5   4    1.39    0.15
   0   5   4    1.32    0.14
   0   5   4    1.50    0.16
  -1  -5  -4    9.23    0.63
  -1  -5  -4   10.07    0.55
  -1  -5  -4   10.50    0.58
  -1  -5  -4    9.98    0.67
  -1  -5  -4   10.40    1.11
   1   5   4   10.18    0.57
   1   5   4    8.80    0.67
   1   5   4    9.43    0.67
   1   5   4   10.06    0.65
   1   5   4   11.63    1.12
  -2  -5  -4    5.14    0.32
  -2  -5  -4    5.38    0.33
  -2  -5  -4    5.50    0.38
  -2  -5  -4    5.28    0.31
  -2  -5  -4    4.89    0.63
  -2  -5  -4    5.55    0.39
   2   5   4    4.80    0.40
   2   5   4    5.39    0.32
   2   5   4    5.20    0.40
   2   5   4    5.71    0.39
   2   5   4    6.60    0.63
  -3  -5  -4   85.97    4.55
  -3  -5  -4   84.63    5.22
  -3  -5  -4   83.58    4.97
  -3  -5  -4   84.09    4.41
   3   5   4   87.38    4.54
   3   5   4   80.01    5.13
   3   5   4   81.00    4.98
   3   5   4   96.31    8.68
   3   5   4   75.10    5.23
  -4  -5  -4    3.33    0.52
  -4  -5  -4    4.51    0.26
  -4  -5  -4    4.26    0.33
  -4  -5  -4    4.50    0.35
  -4  -5  -4    3.96    0.28
   4   5   4    4.46    0.36
   4   5   4    3.95    0.35
   4   5   4    4.65    0.27
   4   5   4    4.59    0.35
   4   5   4    5.11    0.51
  -5  -5  -4    0.76    0.10
  -5  -5  -4    0.94    0.09
  -5  -5  -4    0.66    0.18
  -5  -5  -4    1.28    0.15
  -5  -5  -4    0.81    0.13
   5   5   4    0.77    0.14
   5   5   4    0.98    0.09
   5   5   4    0.63    0.18
   5   5   4    1.00    0.16
   5   5   4    0.89    0.15
   5   5   4    1.17    0.16
  -6  -5  -4    6.90    0.39
  -6  -5  -4    6.31    0.49
  -6  -5  -4    7.03    0.52
  -6  -5  -4    7.02    0.42
   6   5   4    6.85    0.50
   6   5   4    6.75    0.75
   6   5   4    5.98    0.50
   6   5   4    5.97    0.78
   6   5   4    6.31    0.40
  -7  -5  -4    0.55    0.08
  -7  -5  -4    0.58    0.10
  -7  -5  -4    0.54    0.14
   7   5   4    0.72    0.15
   7   5   4    0.57    0.08
  -8  -5  -4    0.41    0.13
  -8  -5  -4    0.34    0.08
   8   5   4    0.35    0.07
   8   5   4    0.28    0.12
  -9  -5  -4    0.58    0.12
   9   5   4    0.82    0.11
 -10  -5  -4    0.62    0.12
  10   5   4    0.68    0.11
 -11  -5  -4    0.46    0.11
  11   5   4    0.29    0.08
   7  -6  -4   -0.13    0.07
  -7   6   4    0.15    0.10
   6  -6  -4    0.35    0.11
  -6   6   4    0.53    0.14
   5  -6  -4    4.31    0.34
  -5   6   4    4.38    0.36
  -5   6   4    4.60    0.37
   4  -6  -4    1.21    0.15
  -4   6   4    1.41    0.17
  -4   6   4    1.18    0.16
   3  -6  -4    1.78    0.16
   3  -6  -4    1.91    0.18
  -3   6   4    1.96    0.19
  -3   6   4    2.39    0.22
   2  -6  -4   17.38    0.96
   2  -6  -4   16.44    0.92
   2  -6  -4   16.93    1.03
  -2   6   4   17.37    0.98
  -2   6   4   15.48    1.08
   1  -6  -4    8.92    0.57
   1  -6  -4    8.25    0.53
   1  -6  -4    9.33    1.01
   1  -6  -4    9.31    0.51
  -1   6   4    8.66    0.53
  -1   6   4    8.37    0.61
   0  -6  -4    0.03    0.03
   0  -6  -4    0.09    0.03
   0  -6  -4   -0.03    0.05
   0  -6  -4   -0.01    0.03
   0  -6  -4   -0.05    0.03
   0   6   4    0.02    0.04
   0   6   4   -0.01    0.02
   0   6   4    0.01    0.04
  -1  -6  -4    0.03    0.06
  -1  -6  -4    0.04    0.04
  -1  -6  -4    0.12    0.04
  -1  -6  -4    0.34    0.05
  -1  -6  -4    0.07    0.04
   1   6   4    0.02    0.05
   1   6   4    0.01    0.05
   1   6   4    0.04    0.07
   1   6   4    0.02    0.04
   1   6   4   -0.02    0.02
  -2  -6  -4   41.69    4.66
  -2  -6  -4   42.74    2.67
  -2  -6  -4   47.99    2.81
  -2  -6  -4   45.65    2.36
  -2  -6  -4   45.80    2.44
  -2  -6  -4   44.43    2.44
   2   6   4   49.76    4.67
   2   6   4   43.45    2.69
   2   6   4   43.77    2.78
   2   6   4   40.07    2.82
   2   6   4   46.98    2.43
  -3  -6  -4    3.84    0.30
  -3  -6  -4    3.89    0.23
  -3  -6  -4    3.04    0.45
  -3  -6  -4    3.39    0.29
  -3  -6  -4    3.85    0.25
   3   6   4    3.21    0.29
   3   6   4    3.59    0.32
   3   6   4    4.18    0.23
   3   6   4    3.41    0.32
  -4  -6  -4   35.94    1.99
  -4  -6  -4   38.79    2.06
  -4  -6  -4   33.91    2.27
  -4  -6  -4   39.06    2.38
   4   6   4   42.55    3.90
   4   6   4   35.66    2.29
   4   6   4   36.92    2.37
   4   6   4   36.60    2.04
  -5  -6  -4   -0.02    0.04
  -5  -6  -4    0.01    0.06
  -5  -6  -4   -0.06    0.03
  -5  -6  -4   -0.01    0.06
  -5  -6  -4   -0.02    0.05
   5   6   4    0.17    0.09
   5   6   4    0.04    0.03
   5   6   4    0.05    0.08
   5   6   4    0.08    0.05
  -6  -6  -4   -0.02    0.06
  -6  -6  -4    0.00    0.04
  -6  -6  -4   -0.04    0.06
  -6  -6  -4   -0.02    0.03
   6   6   4    0.04    0.03
   6   6   4   -0.07    0.06
  -7  -6  -4    1.24    0.12
  -7  -6  -4    1.38    0.15
  -7  -6  -4    1.52    0.21
   7   6   4    0.88    0.19
   7   6   4    1.20    0.12
  -8  -6  -4    1.67    0.17
   8   6   4    1.57    0.24
   8   6   4    1.45    0.14
  -9  -6  -4    0.64    0.12
   9   6   4    0.47    0.08
 -10  -6  -4    0.35    0.10
  10   6   4    0.35    0.08
   6  -7  -4   -0.01    0.08
  -6   7   4    0.08    0.09
   5  -7  -4    0.51    0.11
  -5   7   4    0.08    0.08
  -5   7   4    0.31    0.11
   4  -7  -4    4.87    0.35
  -4   7   4    4.87    0.40
  -4   7   4    4.34    0.36
   3  -7  -4    0.04    0.05
   3  -7  -4    0.10    0.06
  -3   7   4   -0.02    0.05
  -3   7   4    0.03    0.06
   2  -7  -4    8.64    0.52
   2  -7  -4    7.90    0.49
   2  -7  -4    8.44    0.56
  -2   7   4    8.49    0.61
  -2   7   4    8.41    0.54
   1  -7  -4    0.68    0.10
   1  -7  -4    0.65    0.09
   1  -7  -4    0.50    0.07
  -1   7   4    0.67    0.10
  -1   7   4    0.63    0.13
   0  -7  -4    1.37    0.17
   0  -7  -4    1.22    0.14
   0  -7  -4    1.50    0.24
   0  -7  -4    1.21    0.12
   0  -7  -4    1.49    0.12
   0   7   4    1.76    0.14
   0   7   4    1.25    0.18
  -1  -7  -4    1.66    0.18
  -1  -7  -4    1.81    0.15
  -1  -7  -4    1.74    0.17
  -1  -7  -4    1.96    0.14
  -1  -7  -4    2.08    0.29
   1   7   4    1.92    0.22
   1   7   4    1.77    0.14
  -2  -7  -4    0.08    0.05
  -2  -7  -4    0.02    0.05
  -2  -7  -4    0.11    0.05
  -2  -7  -4    0.07    0.08
  -2  -7  -4    0.11    0.04
  -2  -7  -4   -0.06    0.04
   2   7   4    0.12    0.09
   2   7   4   -0.04    0.05
   2   7   4    0.15    0.04
  -3  -7  -4    1.76    0.20
  -3  -7  -4    1.88    0.31
  -3  -7  -4    2.07    0.17
  -3  -7  -4    2.35    0.16
  -3  -7  -4    2.34    0.22
   3   7   4    2.24    0.15
   3   7   4    2.58    0.32
   3   7   4    2.38    0.26
  -4  -7  -4    9.13    0.63
  -4  -7  -4    9.03    0.53
  -4  -7  -4    9.27    0.50
  -4  -7  -4    8.23    0.60
   4   7   4    8.29    0.50
   4   7   4    8.29    0.66
  -5  -7  -4    1.77    0.20
  -5  -7  -4    1.37    0.19
  -5  -7  -4    1.57    0.14
  -5  -7  -4    1.47    0.15
   5   7   4    1.65    0.12
   5   7   4    1.40    0.22
  -6  -7  -4    1.04    0.11
  -6  -7  -4    1.34    0.14
  -6  -7  -4    0.92    0.17
   6   7   4    1.02    0.20
   6   7   4    1.21    0.10
  -7  -7  -4    3.76    0.27
  -7  -7  -4    3.24    0.23
   7   7   4    3.20    0.36
   7   7   4    2.96    0.22
  -8  -7  -4   11.01    0.60
  -8  -7  -4   10.27    0.64
   8   7   4    9.50    0.59
   8   7   4    9.60    0.78
  -9  -7  -4    0.10    0.08
   9   7   4    0.07    0.05
   9   7   4    0.15    0.14
 -10  -7  -4    0.03    0.07
  10   7   4    0.04    0.05
   5  -8  -4   -0.01    0.07
  -5   8   4    0.11    0.09
   4  -8  -4    0.04    0.07
  -4   8   4    0.32    0.12
  -4   8   4    0.10    0.08
   3  -8  -4    1.51    0.17
   3  -8  -4    1.28    0.14
  -3   8   4    1.60    0.18
  -3   8   4    1.67    0.22
   2  -8  -4    1.26    0.13
   2  -8  -4    1.27    0.14
  -2   8   4    1.15    0.15
  -2   8   4    1.35    0.20
   1  -8  -4    5.55    0.38
   1  -8  -4    6.11    0.41
   1  -8  -4    5.73    0.35
  -1   8   4    5.75    0.39
  -1   8   4    5.22    0.46
   0  -8  -4    7.99    0.48
   0  -8  -4    7.59    0.52
   0  -8  -4    7.91    0.45
   0   8   4    7.56    0.48
   0   8   4    7.03    0.59
  -1  -8  -4    0.10    0.05
  -1  -8  -4   -0.03    0.07
  -1  -8  -4    0.03    0.04
  -1  -8  -4    0.03    0.05
   1   8   4    0.03    0.07
   1   8   4    0.00    0.04
  -2  -8  -4    1.06    0.22
  -2  -8  -4    1.46    0.16
  -2  -8  -4    1.55    0.13
  -2  -8  -4    1.31    0.13
  -2  -8  -4    1.14    0.11
   2   8   4    1.02    0.19
   2   8   4    1.25    0.11
  -3  -8  -4    1.61    0.14
  -3  -8  -4    1.69    0.18
  -3  -8  -4    1.23    0.12
   3   8   4    1.56    0.23
   3   8   4    1.50    0.12
  -4  -8  -4    9.38    0.55
  -4  -8  -4    8.69    0.66
  -4  -8  -4    9.71    0.58
   4   8   4    8.94    0.73
   4   8   4   10.34    0.55
  -5  -8  -4    3.02    0.24
  -5  -8  -4    3.20    0.22
  -5  -8  -4    2.80    0.29
   5   8   4    3.10    0.36
   5   8   4    3.49    0.21
  -6  -8  -4    2.55    0.28
  -6  -8  -4    2.76    0.23
  -6  -8  -4    2.86    0.21
   6   8   4    2.70    0.19
   6   8   4    2.84    0.34
  -7  -8  -4    4.17    0.31
  -7  -8  -4    4.66    0.29
   7   8   4    3.91    0.42
   7   8   4    3.66    0.26
  -8  -8  -4    0.55    0.12
   8   8   4    0.46    0.07
   8   8   4    0.69    0.20
  -9  -8  -4    0.53    0.12
   9   8   4    0.40    0.07
   9   8   4    0.83    0.22
   4  -9  -4    0.80    0.14
  -4   9   4    0.59    0.13
  -4   9   4    0.57    0.16
   3  -9  -4    0.77    0.13
  -3   9   4    0.70    0.13
  -3   9   4    0.72    0.18
   2  -9  -4    1.08    0.12
   2  -9  -4    1.19    0.15
  -2   9   4    0.94    0.14
  -2   9   4    1.01    0.20
   1  -9  -4    2.83    0.20
   1  -9  -4    2.77    0.23
  -1   9   4    2.63    0.23
  -1   9   4    2.35    0.30
   0  -9  -4    0.69    0.10
   0  -9  -4    0.64    0.11
   0  -9  -4    0.51    0.08
   0   9   4    0.85    0.11
   0   9   4    0.58    0.16
  -1  -9  -4    2.72    0.20
  -1  -9  -4    2.73    0.25
  -1  -9  -4    2.95    0.22
   1   9   4    2.92    0.22
   1   9   4    2.96    0.33
  -2  -9  -4    9.12    0.55
  -2  -9  -4    8.82    0.62
  -2  -9  -4    8.63    0.55
  -2  -9  -4    9.27    0.53
   2   9   4    8.97    0.72
   2   9   4    9.56    0.55
  -3  -9  -4    4.88    0.41
  -3  -9  -4    5.34    0.36
  -3  -9  -4    6.06    0.37
  -3  -9  -4    5.59    0.34
   3   9   4    5.52    0.34
   3   9   4    4.80    0.49
  -4  -9  -4    0.25    0.06
  -4  -9  -4    0.34    0.08
  -4  -9  -4    0.39    0.11
   4   9   4    0.32    0.14
   4   9   4    0.28    0.06
  -5  -9  -4    0.00    0.04
  -5  -9  -4    0.00    0.06
  -5  -9  -4    0.09    0.06
   5   9   4    0.02    0.10
   5   9   4   -0.03    0.03
  -6  -9  -4    2.48    0.22
  -6  -9  -4    2.64    0.20
   6   9   4    2.44    0.17
   6   9   4    2.71    0.35
  -7  -9  -4    1.56    0.18
  -7  -9  -4    1.58    0.15
   7   9   4    1.53    0.12
   7   9   4    1.15    0.26
  -8  -9  -4    4.03    0.30
   8   9   4    3.25    0.22
   8   9   4    3.02    0.41
  -9  -9  -4    0.15    0.08
   9   9   4    0.01    0.04
   9   9   4    0.14    0.15
   3 -10  -4    0.19    0.10
  -3  10   4    0.17    0.14
  -3  10   4    0.11    0.08
   2 -10  -4    0.02    0.06
   2 -10  -4   -0.01    0.06
  -2  10   4    0.03    0.07
  -2  10   4   -0.05    0.09
   1 -10  -4   -0.05    0.04
   1 -10  -4    0.09    0.07
  -1  10   4    0.07    0.07
  -1  10   4    0.13    0.12
   0 -10  -4    0.54    0.10
   0 -10  -4    0.38    0.08
   0  10   4    1.07    0.21
   0  10   4    0.70    0.11
  -1 -10  -4    1.00    0.12
  -1 -10  -4    0.83    0.10
  -1 -10  -4    1.08    0.15
   1  10   4    1.08    0.12
   1  10   4    0.73    0.20
  -2 -10  -4   -0.02    0.05
  -2 -10  -4   -0.03    0.04
  -2 -10  -4    0.00    0.06
   2  10   4    0.09    0.05
   2  10   4   -0.10    0.08
  -3 -10  -4    6.67    0.54
  -3 -10  -4    7.58    0.45
  -3 -10  -4    7.53    0.48
  -3 -10  -4    7.46    0.48
   3  10   4    7.66    0.46
   3  10   4    7.33    0.65
  -4 -10  -4    5.98    0.39
  -4 -10  -4    5.06    0.46
  -4 -10  -4    5.62    0.36
   4  10   4    5.52    0.56
   4  10   4    6.14    0.36
  -5 -10  -4    1.12    0.14
  -5 -10  -4    1.00    0.12
   5  10   4    1.08    0.10
   5  10   4    1.36    0.27
  -6 -10  -4    3.01    0.22
   6  10   4    2.83    0.20
   6  10   4    2.63    0.38
  -7 -10  -4    0.49    0.10
   7  10   4    0.33    0.19
   7  10   4    0.25    0.05
   8  10   4    0.10    0.16
   8  10   4    0.07    0.04
   1 -11  -4    0.54    0.10
  -1  11   4    0.65    0.20
  -1  11   4    0.53    0.10
   0 -11  -4    0.35    0.08
   0  11   4    0.34    0.16
   0  11   4    0.28    0.08
  -1 -11  -4    0.01    0.05
   1  11   4   -0.01    0.10
   1  11   4    0.04    0.06
  -2 -11  -4    0.20    0.06
   2  11   4    0.17    0.06
   2  11   4    0.19    0.14
  -3 -11  -4    0.13    0.06
   3  11   4    0.00    0.11
   3  11   4    0.15    0.06
  -4 -11  -4    1.39    0.14
   4  11   4    1.38    0.13
   4  11   4    1.18    0.28
  -5 -11  -4   -0.06    0.05
   5  11   4   -0.16    0.12
   5  11   4   -0.02    0.04
  -6 -11  -4    0.02    0.05
   6  11   4    0.01    0.04
   6  11   4   -0.10    0.12
   1  11  -5    0.25    0.19
  -1 -11   5    0.21    0.07
  -1 -11   5    0.13    0.08
   0  11  -5    0.10    0.15
   0 -11   5    0.30    0.07
   0 -11   5    0.27    0.08
  -1  11  -5    0.16    0.16
   1 -11   5    0.11    0.07
   1 -11   5    0.14    0.06
   2 -11   5    0.89    0.10
   4  10  -5   -0.09    0.12
  -4 -10   5    0.09    0.09
   3  10  -5    0.31    0.17
  -3 -10   5    0.23    0.10
   2  10  -5    1.37    0.30
  -2 -10   5    1.46    0.17
   1  10  -5    1.36    0.28
  -1 -10   5    1.17    0.14
   0  10  -5    0.05    0.14
   0 -10   5    0.08    0.06
  -1  10  -5    0.18    0.14
   1 -10   5    0.23    0.06
   1 -10   5    0.26    0.07
   2 -10   5    1.50    0.15
   2 -10   5    1.55    0.13
   3 -10   5    0.18    0.05
   3 -10   5    0.25    0.07
   4 -10   5    0.06    0.04
   4 -10   5    0.02    0.05
   5   9  -5    0.69    0.23
  -5  -9   5    0.70    0.17
   4   9  -5    0.00    0.11
  -4  -9   5    0.06    0.08
   3   9  -5    1.79    0.33
  -3  -9   5    2.51    0.24
   2   9  -5    1.50    0.29
  -2  -9   5    1.59    0.17
   1   9  -5    0.61    0.20
  -1  -9   5    0.31    0.08
   0   9  -5    7.78    0.64
   0  -9   5    6.98    0.47
  -1   9  -5    0.14    0.13
   1  -9   5    0.30    0.06
  -2   9  -5    0.03    0.10
   2  -9   5   -0.01    0.03
   2  -9   5    0.01    0.04
   3  -9   5    1.20    0.10
   3  -9   5    1.33    0.13
   4  -9   5    0.25    0.07
   4  -9   5    0.11    0.04
   5  -9   5    0.71    0.08
   5  -9   5    0.84    0.12
   6  -9   5    0.53    0.11
   6  -9   5    0.53    0.08
   6   8  -5    2.34    0.39
  -6  -8   5    2.87    0.32
   5   8  -5    0.21    0.13
  -5  -8   5    0.20    0.11
   4   8  -5    1.05    0.25
  -4  -8   5    1.24    0.18
   3   8  -5    2.36    0.33
  -3  -8   5    2.02    0.21
   2   8  -5    4.44    0.49
  -2  -8   5    5.24    0.36
   1   8  -5    4.19    0.43
  -1  -8   5    3.57    0.26
   0   8  -5    0.58    0.17
   0  -8   5    0.81    0.09
  -1   8  -5    4.57    0.44
   1  -8   5    4.40    0.29
  -2   8  -5    6.63    0.54
   2  -8   5    6.24    0.41
   3  -8   5    0.11    0.05
   3  -8   5    0.07    0.03
   4  -8   5    2.56    0.17
   4  -8   5    2.69    0.22
   5  -8   5    0.07    0.06
   5  -8   5   -0.02    0.03
   6  -8   5    0.48    0.08
   6  -8   5    0.55    0.12
   7  -8   5    0.18    0.09
   7  -8   5    0.19    0.06
   7   7  -5    1.79    0.32
  -7  -7   5    1.74    0.27
  -7  -7   5    1.21    0.31
   6   7  -5    0.42    0.19
  -6  -7   5    0.33    0.14
   5   7  -5    2.94    0.40
  -5  -7   5    3.37    0.33
   4   7  -5    3.75    0.43
  -4  -7   5    4.09    0.35
   3   7  -5    0.15    0.12
  -3  -7   5    0.27    0.09
   2   7  -5   12.87    1.02
  -2  -7   5   14.45    0.87
   1   7  -5    2.83    0.32
  -1  -7   5    2.31    0.18
   0   7  -5    0.06    0.08
   0  -7   5    0.12    0.03
  -1   7  -5    4.40    0.38
   1  -7   5    3.72    0.24
   1  -7   5    3.19    0.52
  -2   7  -5    2.61    0.29
   2  -7   5    2.62    0.45
   2  -7   5    2.69    0.19
  -3   7  -5   17.88    1.21
   3  -7   5   18.15    0.95
   3  -7   5   17.99    1.10
   4  -7   5    0.11    0.06
   4  -7   5    0.17    0.03
   5  -7   5    0.26    0.08
   5  -7   5    0.22    0.04
   6  -7   5    0.89    0.14
   6  -7   5    0.86    0.09
   7  -7   5   -0.07    0.06
   7  -7   5   -0.05    0.04
   8  -7   5    0.10    0.09
   8  -7   5    0.06    0.06
   7   6  -5    0.99    0.26
  -7  -6   5    1.02    0.22
  -7  -6   5    0.87    0.26
   6   6  -5    0.58    0.20
  -6  -6   5    0.88    0.24
  -6  -6   5    0.96    0.19
   5   6  -5    2.73    0.36
  -5  -6   5    3.25    0.31
   4   6  -5    2.42    0.33
  -4  -6   5    2.48    0.25
   3   6  -5    5.74    0.53
  -3  -6   5    6.27    0.44
   2   6  -5   25.77    1.85
  -2  -6   5   29.43    1.68
   1   6  -5   55.21    3.60
  -1  -6   5   59.11    3.37
   0   6  -5    4.88    0.45
   0  -6   5    4.48    0.65
   0  -6   5    4.65    0.65
   0  -6   5    5.63    0.35
   0  -6   5    5.54    0.32
  -1   6  -5    0.98    0.26
  -1   6  -5    1.13    0.18
   1  -6   5    1.21    0.27
   1  -6   5    0.89    0.08
   1  -6   5    0.91    0.24
   1  -6   5    1.31    0.10
  -2   6  -5    2.60    0.49
  -2   6  -5    3.66    0.31
   2  -6   5    2.99    0.50
   2  -6   5    3.37    0.22
   2  -6   5    2.80    0.48
  -3   6  -5    1.93    0.22
   3  -6   5    2.25    0.41
   3  -6   5    2.07    0.17
   4  -6   5    2.81    0.17
   4  -6   5    3.19    0.24
   5  -6   5    0.49    0.05
   5  -6   5    0.42    0.10
   6  -6   5    0.11    0.06
   6  -6   5    0.13    0.04
   7  -6   5    3.35    0.24
   7  -6   5    3.72    0.32
   8  -6   5    0.15    0.07
   8  -6   5    0.24    0.10
   9  -6   5    1.00    0.18
   9  -6   5    0.74    0.12
   8   5  -5    0.30    0.19
  -8  -5   5    0.43    0.18
  -8  -5   5    0.27    0.18
   7   5  -5    0.02    0.12
  -7  -5   5    0.11    0.15
  -7  -5   5    0.03    0.10
   6   5  -5    6.88    0.66
  -6  -5   5    8.13    0.71
  -6  -5   5    9.25    0.65
   5   5  -5    0.79    0.19
  -5  -5   5    0.44    0.13
  -5  -5   5    1.05    0.23
   4   5  -5    0.43    0.15
  -4  -5   5    0.68    0.13
   3   5  -5    3.36    0.38
  -3  -5   5    4.06    0.31
   2   5  -5    0.02    0.07
  -2  -5   5    0.00    0.04
   1   5  -5   27.88    1.73
  -1  -5   5   26.21    2.78
  -1  -5   5   25.96    1.56
  -1  -5   5   24.41    2.81
  -1  -5   5   27.56    1.55
   0   5  -5    0.67    0.14
   0  -5   5    0.51    0.15
   0  -5   5    0.56    0.17
  -1   5  -5    0.23    0.09
  -1   5  -5    0.17    0.12
   1  -5   5    0.27    0.14
   1  -5   5    0.30    0.14
  -2   5  -5    0.28    0.10
  -2   5  -5    0.64    0.21
   2  -5   5    0.54    0.06
   2  -5   5    0.56    0.06
   2  -5   5    0.65    0.21
   2  -5   5    0.72    0.06
   2  -5   5    0.72    0.22
  -3   5  -5    1.08    0.15
   3  -5   5    1.22    0.29
   3  -5   5    1.40    0.12
   4  -5   5    0.27    0.07
   4  -5   5    0.30    0.03
   5  -5   5    8.28    0.58
   5  -5   5    8.62    0.47
   6  -5   5    3.95    0.25
   6  -5   5    4.25    0.34
   7  -5   5    0.30    0.10
   7  -5   5    0.89    0.09
   8  -5   5    2.09    0.17
   8  -5   5    1.67    0.23
   9  -5   5    0.02    0.06
   9  -5   5   -0.01    0.08
   8   4  -5    1.09    0.25
  -8  -4   5    1.12    0.23
  -8  -4   5    0.94    0.24
   7   4  -5    2.38    0.33
  -7  -4   5    2.39    0.35
  -7  -4   5    2.78    0.32
   6   4  -5    0.72    0.19
  -6  -4   5    0.55    0.15
  -6  -4   5    0.94    0.22
   5   4  -5    0.81    0.19
  -5  -4   5    0.62    0.18
  -5  -4   5    0.83    0.15
   4   4  -5    0.42    0.14
  -4  -4   5    0.53    0.16
  -4  -4   5    0.35    0.10
   3   4  -5    3.30    0.32
   3   4  -5    2.09    0.33
  -3  -4   5    3.09    0.24
  -3  -4   5    2.71    0.31
   2   4  -5   22.70    1.59
  -2  -4   5   22.68    2.58
  -2  -4   5   25.45    1.46
  -2  -4   5   25.35    2.53
   1   4  -5    2.50    0.27
  -1  -4   5    2.44    0.17
  -1  -4   5    2.70    0.35
  -1  -4   5    2.43    0.38
  -1  -4   5    2.91    0.17
   0   4  -5    0.23    0.09
   0  -4   5    0.43    0.13
   0  -4   5    0.23    0.12
  -1   4  -5    0.25    0.13
  -1   4  -5    0.37    0.10
   1  -4   5    0.33    0.15
   1  -4   5    0.30    0.13
  -2   4  -5    5.66    0.42
  -2   4  -5    5.50    0.74
   2  -4   5    5.91    0.36
   2  -4   5    5.76    0.75
   2  -4   5    5.30    0.74
  -3   4  -5    3.58    0.29
  -3   4  -5    3.46    0.55
   3  -4   5    3.99    0.24
   3  -4   5    3.73    0.56
   3  -4   5    3.23    0.54
   3  -4   5    3.85    0.26
  -4   4  -5    0.23    0.06
   4  -4   5    0.18    0.06
   4  -4   5    0.07    0.11
   5  -4   5   17.69    0.93
   5  -4   5   17.30    1.10
  -6   4  -5    2.84    0.21
  -6   4  -5    2.81    0.20
   6  -4   5    3.21    0.19
   6  -4   5    2.92    0.27
  -7   4  -5    8.68    0.61
   7  -4   5    9.08    0.64
   7  -4   5    9.03    0.52
   8  -4   5    5.21    0.35
   8  -4   5    5.83    0.46
   9  -4   5    2.84    0.23
   9  -4   5    2.89    0.31
  10  -4   5    0.44    0.10
  10  -4   5    0.14    0.11
  -8  -3   5    0.17    0.13
  -8  -3   5    0.40    0.16
   7   3  -5   -0.07    0.10
  -7  -3   5    0.13    0.14
  -7  -3   5    0.08    0.10
   6   3  -5    5.19    0.47
  -6  -3   5    4.50    0.47
  -6  -3   5    5.30    0.44
   5   3  -5    2.25    0.30
  -5  -3   5    2.86    0.27
  -5  -3   5    2.69    0.32
   4   3  -5    5.20    0.46
  -4  -3   5    5.89    0.49
  -4  -3   5    5.23    0.41
   3   3  -5    0.10    0.07
   3   3  -5    0.22    0.09
  -3  -3   5    0.26    0.10
  -3  -3   5    0.34    0.08
  -3  -3   5    0.37    0.08
   2   3  -5    0.60    0.15
   2   3  -5    0.87    0.15
  -2  -3   5    0.72    0.09
  -2  -3   5    0.95    0.14
  -2  -3   5    0.74    0.08
  -2  -3   5    0.76    0.15
   1   3  -5    0.71    0.14
   1   3  -5    0.58    0.16
  -1  -3   5    1.00    0.16
  -1  -3   5    0.76    0.14
  -1  -3   5    0.96    0.07
  -1  -3   5    0.81    0.06
  -1  -3   5    0.81    0.19
   0   3  -5    0.40    0.10
   0   3  -5    0.44    0.14
   0  -3   5    0.43    0.13
   0  -3   5    0.39    0.14
  -1   3  -5   35.49    2.19
   1  -3   5   32.80    3.73
   1  -3   5   37.26    3.73
  -2   3  -5   27.57    1.67
  -2   3  -5   26.92    2.90
   2  -3   5   25.62    2.90
   2  -3   5   27.03    2.90
  -3   3  -5    8.19    1.02
  -3   3  -5    8.20    0.55
   3  -3   5    8.89    0.51
   3  -3   5    8.49    0.50
   3  -3   5    8.06    0.55
   3  -3   5    7.62    1.01
   3  -3   5    7.69    1.01
  -4   3  -5   26.15    3.04
  -4   3  -5   27.98    1.69
   4  -3   5   27.75    3.04
   4  -3   5   29.50    1.65
   4  -3   5   26.69    3.03
   4  -3   5   26.18    1.69
   4  -3   5   29.45    1.67
  -5   3  -5    0.31    0.03
   5  -3   5    0.48    0.21
   5  -3   5    0.49    0.09
   5  -3   5    0.39    0.04
  -6   3  -5    1.00    0.11
  -6   3  -5    1.00    0.10
   6  -3   5    0.99    0.15
   6  -3   5    1.18    0.09
  -7   3  -5    9.70    0.69
   7  -3   5    9.95    0.57
   7  -3   5   10.70    0.71
   8  -3   5    3.63    0.25
   8  -3   5    3.18    0.33
   9  -3   5    3.65    0.27
   9  -3   5    3.75    0.36
  10  -3   5    0.04    0.10
  10  -3   5   -0.07    0.05
  -8  -2   5    1.65    0.26
  -8  -2   5    1.24    0.23
  -7  -2   5   26.43    1.73
  -7  -2   5   25.04    1.66
   6   2  -5    0.91    0.19
  -6  -2   5    0.75    0.16
  -6  -2   5    1.06    0.20
   5   2  -5   18.19    1.14
  -5  -2   5   15.78    1.06
  -5  -2   5   15.05    1.12
   4   2  -5    0.00    0.05
   4   2  -5   -0.05    0.06
  -4  -2   5   -0.01    0.07
  -4  -2   5   -0.01    0.04
  -4  -2   5    0.01    0.05
   3   2  -5    6.61    0.52
   3   2  -5    5.52    0.77
  -3  -2   5    7.09    0.47
  -3  -2   5    6.87    0.53
  -3  -2   5    7.95    0.77
   2   2  -5    0.27    0.10
   2   2  -5    0.30    0.09
  -2  -2   5    0.29    0.06
  -2  -2   5    0.41    0.09
  -2  -2   5    0.23    0.05
  -2  -2   5    0.30    0.10
   1   2  -5    0.47    0.11
   1   2  -5    0.37    0.12
  -1  -2   5    0.45    0.05
  -1  -2   5    0.44    0.10
  -1  -2   5    0.40    0.10
  -1  -2   5    0.41    0.04
   0   2  -5   20.50    1.30
   0  -2   5   20.78    2.17
   0  -2   5   19.78    1.30
   0  -2   5   20.18    2.21
  -1   2  -5   20.21    2.60
  -1   2  -5   25.05    1.53
   1  -2   5   25.74    1.53
   1  -2   5   26.60    2.63
   1  -2   5   25.03    2.65
  -2   2  -5   81.06    7.90
  -2   2  -5   76.36    4.58
   2  -2   5   76.54    7.88
   2  -2   5   75.18    4.58
   2  -2   5   69.79    7.88
  -3   2  -5  134.55    8.16
  -3   2  -5  134.40   14.04
   3  -2   5  138.13    7.91
   3  -2   5  135.07    8.15
   3  -2   5  128.84   14.03
   3  -2   5  154.19    7.92
   3  -2   5  123.90   14.03
  -4   2  -5   13.05    1.51
   4  -2   5   11.33    1.49
   4  -2   5   11.37    1.49
   4  -2   5   13.88    0.81
   4  -2   5   13.43    0.79
   4  -2   5   13.22    0.79
  -5   2  -5    1.60    0.13
   5  -2   5    1.75    0.17
   5  -2   5    1.62    0.11
   5  -2   5    1.01    0.30
  -6   2  -5   16.51    1.06
   6  -2   5   15.35    1.89
   6  -2   5   17.18    1.06
   6  -2   5   16.37    0.89
  -7   2  -5   17.59    1.18
   7  -2   5   17.88    0.98
   7  -2   5   18.04    1.16
   8  -2   5    3.98    0.28
   8  -2   5    4.68    0.39
   9  -2   5    0.66    0.11
   9  -2   5    1.12    0.19
  10  -2   5    1.31    0.23
  10  -2   5    1.34    0.16
  11  -2   5    0.08    0.07
  -8  -1   5    0.04    0.10
  -8  -1   5    0.02    0.10
  -7  -1   5    0.31    0.12
  -7  -1   5    0.07    0.10
  -6  -1   5    3.83    0.36
  -6  -1   5    3.99    0.38
   5   1  -5    0.21    0.10
  -5  -1   5    0.24    0.13
  -5  -1   5    0.28    0.09
  -5  -1   5    0.13    0.10
   4   1  -5    7.84    0.90
  -4  -1   5    8.51    0.60
  -4  -1   5    7.32    0.90
  -4  -1   5    8.30    0.56
   3   1  -5    4.92    0.65
   3   1  -5    5.73    0.44
  -3  -1   5    5.71    0.44
  -3  -1   5    6.07    0.65
  -3  -1   5    5.80    0.40
   2   1  -5   10.04    1.31
  -2  -1   5   11.83    0.76
  -2  -1   5   12.49    0.65
  -2  -1   5   11.05    0.82
  -2  -1   5   14.47    1.31
   1   1  -5   19.23    2.40
  -1  -1   5   22.75    1.44
  -1  -1   5   26.43    2.39
  -1  -1   5   22.33    1.34
  -1  -1   5   22.78    1.36
   0   1  -5   55.62    3.53
   0  -1   5   55.04    3.39
   0  -1   5   56.79    3.54
   0  -1   5   58.50    6.00
   0  -1   5   63.21    3.38
  -1   1  -5   13.46    0.83
   1  -1   5   12.35    1.41
   1  -1   5   13.12    1.46
   1  -1   5   12.43    0.82
  -2   1  -5    4.27    0.67
   2  -1   5    5.59    0.36
   2  -1   5    5.54    0.38
   2  -1   5    5.97    0.34
   2  -1   5    5.04    0.71
   2  -1   5    5.88    0.34
   2  -1   5    5.95    0.34
   2  -1   5    5.36    0.70
  -3   1  -5   17.13    1.88
   3  -1   5   16.97    1.03
   3  -1   5   17.12    1.01
   3  -1   5   17.79    1.00
   3  -1   5   14.58    1.86
   3  -1   5   16.25    1.87
  -4   1  -5   58.29    6.15
  -4   1  -5   59.78    3.59
   4  -1   5   60.45    3.44
   4  -1   5   60.98    3.51
   4  -1   5   56.53    3.04
   4  -1   5   62.12    3.45
   4  -1   5   54.20    6.13
   4  -1   5   60.69    3.04
   4  -1   5   50.66    6.12
  -5   1  -5    0.34    0.17
  -5   1  -5    0.42    0.06
   5  -1   5    0.32    0.05
   5  -1   5    0.38    0.17
   5  -1   5    0.29    0.04
   5  -1   5    0.32    0.08
   5  -1   5    0.30    0.16
  -6   1  -5    0.02    0.04
   6  -1   5    0.06    0.03
   6  -1   5   -0.02    0.10
   6  -1   5    0.03    0.05
  -7   1  -5   13.39    0.87
   7  -1   5   12.24    0.85
   7  -1   5   12.05    0.70
  -8   1  -5    0.00    0.05
  -8   1  -5    0.02    0.02
   8  -1   5    0.02    0.04
   8  -1   5    0.05    0.07
  -9   1  -5    0.11    0.04
   9  -1   5    0.18    0.06
   9  -1   5    0.22    0.11
 -10   1  -5    0.57    0.07
  10  -1   5    0.35    0.15
  10  -1   5    0.62    0.11
 -11   1  -5    1.56    0.12
  11  -1   5    1.07    0.16
   8   0  -5    0.27    0.06
  -8   0   5    0.21    0.12
  -8   0   5    0.39    0.13
   7   0  -5    0.48    0.07
  -7   0   5    0.37    0.12
  -7   0   5    0.61    0.15
   6   0  -5    5.63    0.35
  -6   0   5    6.04    0.47
  -6   0   5    6.32    0.48
   5   0  -5    0.22    0.11
   5   0  -5    0.16    0.04
  -5   0   5    0.10    0.07
  -5   0   5    0.28    0.10
   4   0  -5    8.56    0.95
   4   0  -5    8.56    0.46
  -4   0   5    8.17    0.57
  -4   0   5    8.16    0.96
  -4   0   5    7.66    0.60
   3   0  -5    7.42    0.87
  -3   0   5    8.29    0.87
  -3   0   5    7.19    0.51
  -3   0   5    8.14    0.55
  -3   0   5    7.12    0.45
   2   0  -5  109.36   11.97
  -2   0   5  117.18    6.24
  -2   0   5  119.18    6.82
  -2   0   5  120.39    7.05
   1   0  -5    0.48    0.13
  -1   0   5    0.69    0.13
  -1   0   5    0.65    0.10
  -1   0   5    0.68    0.05
  -1   0   5    0.60    0.07
   0   0   5   58.45    3.64
   0   0   5   59.18    3.77
   0   0   5   65.08    3.63
   0   0   5   65.89    6.42
   1   0   5   19.85    2.04
   1   0   5   18.54    1.18
   1   0   5   18.94    1.12
   1   0   5   18.69    1.18
  -2   0  -5    4.88    0.69
   2   0   5    6.27    0.71
   2   0   5    6.37    0.37
   2   0   5    5.46    0.37
   2   0   5    6.08    0.38
   2   0   5    5.53    0.35
   2   0   5    5.50    0.73
  -3   0  -5    0.09    0.08
  -3   0  -5    0.02    0.01
   3   0   5    0.03    0.06
   3   0   5   -0.01    0.05
   3   0   5    0.07    0.01
   3   0   5    0.06    0.03
   3   0   5    0.07    0.02
   3   0   5    0.01    0.02
   3   0   5    0.05    0.01
  -4   0  -5    9.06    1.09
  -4   0  -5    9.23    0.59
   4   0   5    8.31    1.07
   4   0   5    9.56    0.50
   4   0   5    8.24    1.08
   4   0   5    9.00    0.52
   4   0   5    9.00    0.58
   4   0   5    9.34    0.56
  -5   0  -5    2.52    0.45
  -5   0  -5    2.45    0.21
   5   0   5    2.92    0.19
   5   0   5    2.99    0.20
   5   0   5    1.99    0.41
   5   0   5    2.55    0.23
   5   0   5    2.86    0.18
   5   0   5    3.01    0.45
  -6   0  -5   12.01    0.67
  -6   0  -5   12.86    0.67
  -6   0  -5   12.54    0.83
  -6   0  -5   11.96    1.46
   6   0   5   12.66    0.82
   6   0   5   10.80    1.43
   6   0   5   12.60    0.69
   6   0   5   13.17    0.72
   6   0   5   11.30    1.45
  -7   0  -5    2.40    0.16
  -7   0  -5    2.31    0.23
   7   0   5    2.89    0.21
   7   0   5    2.32    0.43
   7   0   5    2.15    0.17
   7   0   5    2.36    0.25
  -8   0  -5    0.00    0.05
  -8   0  -5    0.01    0.03
   8   0   5   -0.01    0.06
   8   0   5    0.04    0.04
  -9   0  -5    1.79    0.14
   9   0   5    1.80    0.17
   9   0   5    1.80    0.24
 -10   0  -5    0.14    0.05
  10   0   5    0.14    0.07
  10   0   5   -0.05    0.09
 -11   0  -5    0.30    0.07
  11   0   5    0.35    0.10
   8  -1  -5    1.68    0.16
   7  -1  -5    1.14    0.13
  -7   1   5    1.29    0.20
  -7   1   5    1.04    0.16
   6  -1  -5    1.11    0.13
  -6   1   5    1.89    0.21
  -6   1   5    1.56    0.19
   5  -1  -5    4.15    0.27
  -5   1   5    4.28    0.35
  -5   1   5    3.77    0.31
  -5   1   5    3.88    0.34
   4  -1  -5    3.06    0.37
   4  -1  -5    2.44    0.18
  -4   1   5    2.26    0.24
  -4   1   5    2.26    0.23
  -4   1   5    2.48    0.21
   3  -1  -5    5.57    0.35
   3  -1  -5    6.28    0.70
  -3   1   5    5.75    0.43
  -3   1   5    6.50    0.72
  -3   1   5    5.98    0.42
  -3   1   5    5.61    0.37
   2  -1  -5    0.15    0.03
   2  -1  -5    0.20    0.03
   2  -1  -5    0.20    0.09
  -2   1   5    0.14    0.08
  -2   1   5    0.16    0.05
  -2   1   5    0.20    0.07
  -2   1   5    0.18    0.04
   1  -1  -5  109.06   11.70
  -1   1   5  115.82    6.09
  -1   1   5  113.33    6.65
  -1   1   5  116.86    6.86
   0  -1  -5   10.09    1.36
   0   1   5   11.89    0.80
   0   1   5   13.31    0.77
   0   1   5   12.38    0.69
   0   1   5   14.93    1.36
  -1  -1  -5   27.41    3.38
   1   1   5   31.58    2.00
   1   1   5   32.12    1.97
   1   1   5   35.82    3.38
   1   1   5   32.69    1.90
   1   1   5   34.04    1.69
   1   1   5   31.58    1.90
   1   1   5   32.65    1.69
  -2  -1  -5   24.88    1.51
  -2  -1  -5   20.01    2.57
   2   1   5   25.23    1.28
   2   1   5   25.49    1.48
   2   1   5   22.67    1.51
   2   1   5   24.54    1.27
   2   1   5   25.13    1.44
   2   1   5   25.80    2.59
  -3  -1  -5   32.90    1.97
   3   1   5   32.20    1.73
   3   1   5   29.83    3.39
   3   1   5   31.75    1.92
   3   1   5   30.47    3.36
   3   1   5   32.74    1.89
   3   1   5   31.50    1.67
  -4  -1  -5   19.69    1.01
  -4  -1  -5   19.07    1.19
  -4  -1  -5   19.09    1.02
  -4  -1  -5   14.95    2.04
   4   1   5   17.63    2.08
   4   1   5   18.33    1.00
   4   1   5   19.01    2.07
   4   1   5   19.58    1.16
   4   1   5   19.37    1.05
   4   1   5   19.90    1.16
  -5  -1  -5    9.69    0.64
  -5  -1  -5    9.16    0.53
  -5  -1  -5   10.23    1.16
  -5  -1  -5    9.81    0.53
   5   1   5    9.47    0.53
   5   1   5   10.21    0.56
   5   1   5    9.83    0.61
   5   1   5    8.03    1.12
   5   1   5    9.23    1.13
   5   1   5    9.57    0.64
  -6  -1  -5   12.31    0.68
  -6  -1  -5   12.09    0.83
  -6  -1  -5   12.13    1.45
   6   1   5   12.03    0.68
   6   1   5   12.55    0.72
   6   1   5   11.43    1.42
   6   1   5   12.75    0.78
   6   1   5   11.94    0.81
   6   1   5   12.12    1.43
  -7  -1  -5    1.56    0.18
  -7  -1  -5    1.39    0.11
   7   1   5    1.37    0.14
   7   1   5    1.18    0.12
   7   1   5    1.37    0.18
   7   1   5    1.16    0.30
  -8  -1  -5    1.17    0.11
  -8  -1  -5    1.34    0.18
   8   1   5    1.08    0.12
   8   1   5    1.10    0.14
   8   1   5    1.02    0.18
  -9  -1  -5    4.02    0.26
   9   1   5    4.13    0.31
   9   1   5    3.36    0.27
   9   1   5    3.83    0.37
 -10  -1  -5    4.67    0.30
  10   1   5    3.98    0.31
  10   1   5    4.33    0.34
 -11  -1  -5    1.03    0.12
  11   1   5    0.88    0.16
   8  -2  -5    0.17    0.08
  -8   2   5    0.12    0.11
   7  -2  -5    5.21    0.38
  -7   2   5    5.90    0.43
  -7   2   5    5.22    0.43
   6  -2  -5    8.24    0.51
  -6   2   5    8.15    0.59
  -6   2   5    7.85    0.58
  -6   2   5    8.08    0.56
   5  -2  -5   10.03    0.62
  -5   2   5   11.38    0.66
  -5   2   5    9.65    0.69
  -5   2   5   10.10    0.70
   4  -2  -5   14.51    0.90
  -4   2   5   17.08    0.93
  -4   2   5   16.42    1.01
  -4   2   5   15.63    1.03
   3  -2  -5    5.86    0.64
   3  -2  -5    5.17    0.33
  -3   2   5    4.94    0.33
  -3   2   5    5.14    0.38
  -3   2   5    4.90    0.38
   2  -2  -5    1.65    0.14
   2  -2  -5    2.10    0.29
  -2   2   5    2.06    0.18
  -2   2   5    1.93    0.17
  -2   2   5    2.05    0.29
  -2   2   5    1.99    0.14
   1  -2  -5    0.35    0.04
   1  -2  -5    0.52    0.12
   1  -2  -5    0.25    0.04
  -1   2   5    0.36    0.07
  -1   2   5    0.29    0.04
  -1   2   5    0.43    0.11
  -1   2   5    0.36    0.06
   0  -2  -5    1.95    0.28
   0  -2  -5    1.94    0.12
   0  -2  -5    1.53    0.12
   0   2   5    1.88    0.15
   0   2   5    2.11    0.15
   0   2   5    1.97    0.12
   0   2   5    1.81    0.16
   0   2   5    2.13    0.26
  -1  -2  -5   75.42    4.25
  -1  -2  -5   80.99    4.25
   1   2   5   83.07    4.25
   1   2   5   76.13    4.87
   1   2   5   81.36    4.63
   1   2   5   78.30    4.77
  -2  -2  -5    0.98    0.09
  -2  -2  -5    1.31    0.09
  -2  -2  -5    1.23    0.11
  -2  -2  -5    0.91    0.20
   2   2   5    1.65    0.22
   2   2   5    1.24    0.10
   2   2   5    1.29    0.12
   2   2   5    1.07    0.10
   2   2   5    1.27    0.11
  -3  -2  -5    0.04    0.03
  -3  -2  -5    0.04    0.06
  -3  -2  -5    0.11    0.02
  -3  -2  -5    0.05    0.02
   3   2   5    0.00    0.02
   3   2   5    0.01    0.04
   3   2   5    0.06    0.04
   3   2   5    0.02    0.02
   3   2   5    0.05    0.03
   3   2   5    0.01    0.07
   3   2   5    0.00    0.02
  -4  -2  -5    2.35    0.16
  -4  -2  -5    2.85    0.16
  -4  -2  -5    1.87    0.36
  -4  -2  -5    2.95    0.18
  -4  -2  -5    2.64    0.21
   4   2   5    2.54    0.17
   4   2   5    2.66    0.22
   4   2   5    2.77    0.38
   4   2   5    2.17    0.39
   4   2   5    2.83    0.20
   4   2   5    2.71    0.18
  -5  -2  -5    0.26    0.03
  -5  -2  -5    0.40    0.05
  -5  -2  -5    0.17    0.06
   5   2   5    0.17    0.06
   5   2   5    0.31    0.06
   5   2   5    0.19    0.04
   5   2   5    0.17    0.12
   5   2   5    0.24    0.06
   5   2   5    0.21    0.12
  -6  -2  -5    0.26    0.05
  -6  -2  -5    0.26    0.08
  -6  -2  -5    0.28    0.15
   6   2   5    0.27    0.07
   6   2   5    0.24    0.07
   6   2   5    0.20    0.05
   6   2   5    0.19    0.08
   6   2   5    0.11    0.11
   6   2   5    0.21    0.13
  -7  -2  -5   10.87    1.23
  -7  -2  -5   10.26    0.58
  -7  -2  -5   10.71    0.72
   7   2   5   10.37    0.61
   7   2   5   10.09    0.57
   7   2   5    8.46    0.68
   7   2   5    8.64    1.17
   7   2   5    9.29    1.19
  -8  -2  -5    1.41    0.13
  -8  -2  -5    1.72    0.21
   8   2   5    1.04    0.18
   8   2   5    1.67    0.14
   8   2   5    1.95    0.17
   8   2   5    1.18    0.31
  -9  -2  -5   16.09    1.09
  -9  -2  -5   15.57    0.88
   9   2   5   15.68    0.91
   9   2   5   13.64    0.85
 -10  -2  -5    1.96    0.18
  10   2   5    2.42    0.22
  10   2   5    1.98    0.18
 -11  -2  -5   16.43    0.94
  11   2   5   15.46    0.97
   8  -3  -5    0.14    0.09
  -8   3   5    0.21    0.13
   7  -3  -5    0.10    0.07
  -7   3   5    0.24    0.11
  -7   3   5    0.19    0.08
   6  -3  -5    4.77    0.35
  -6   3   5    4.71    0.39
  -6   3   5    5.27    0.39
   5  -3  -5    4.22    0.32
  -5   3   5    4.85    0.37
  -5   3   5    4.33    0.35
  -5   3   5    4.68    0.35
   4  -3  -5    3.15    0.23
  -4   3   5    3.04    0.25
  -4   3   5    3.15    0.27
  -4   3   5    2.87    0.25
   3  -3  -5   82.12    4.32
  -3   3   5   77.87    4.83
  -3   3   5   79.48    4.71
   2  -3  -5    2.12    0.18
   2  -3  -5    2.73    0.35
  -2   3   5    2.34    0.20
  -2   3   5    2.51    0.20
  -2   3   5    2.53    0.18
   1  -3  -5    0.63    0.08
   1  -3  -5    0.65    0.08
   1  -3  -5    0.65    0.15
   1  -3  -5    0.87    0.07
  -1   3   5    0.76    0.09
  -1   3   5    0.71    0.09
  -1   3   5    0.50    0.06
  -1   3   5    0.75    0.16
  -1   3   5    0.67    0.09
   0  -3  -5    3.35    0.21
   0  -3  -5    3.05    0.23
   0  -3  -5    3.07    0.19
   0  -3  -5    3.01    0.42
   0   3   5    3.32    0.24
   0   3   5    3.85    0.42
   0   3   5    3.24    0.20
   0   3   5    3.47    0.25
  -1  -3  -5   64.33    3.97
  -1  -3  -5   67.75    3.46
  -1  -3  -5   64.17    3.35
  -1  -3  -5   57.01    6.64
   1   3   5   74.54    6.63
   1   3   5   65.43    3.45
   1   3   5   62.35    3.77
   1   3   5   59.67    3.97
   1   3   5   62.51    3.88
  -2  -3  -5   60.73    3.08
  -2  -3  -5   58.72    3.18
  -2  -3  -5   57.14    3.65
   2   3   5   58.07    3.48
   2   3   5   59.10    3.18
   2   3   5   58.46    3.58
   2   3   5   53.74    3.65
   2   3   5   66.24    6.11
  -3  -3  -5    4.36    0.27
  -3  -3  -5    4.66    0.32
  -3  -3  -5    3.70    0.55
  -3  -3  -5    4.78    0.32
  -3  -3  -5    4.62    0.25
   3   3   5    4.30    0.34
   3   3   5    4.36    0.32
   3   3   5    4.84    0.32
   3   3   5    4.61    0.28
   3   3   5    4.62    0.55
  -4  -3  -5   28.33    1.46
  -4  -3  -5   28.35    1.51
  -4  -3  -5   27.96    1.75
  -4  -3  -5   26.31    1.68
   4   3   5   28.60    1.47
   4   3   5   28.26    2.94
   4   3   5   28.13    1.52
   4   3   5   26.48    1.69
   4   3   5   28.22    1.72
   4   3   5   25.98    2.98
  -5  -3  -5   22.95    1.20
  -5  -3  -5   21.98    1.39
  -5  -3  -5   23.53    1.25
  -5  -3  -5   24.13    1.47
   5   3   5   22.63    1.43
   5   3   5   22.48    1.22
   5   3   5   22.19    2.44
   5   3   5   21.79    1.41
   5   3   5   20.56    2.46
   5   3   5   23.78    1.26
  -6  -3  -5    0.06    0.05
  -6  -3  -5    0.06    0.04
   6   3   5    0.08    0.09
   6   3   5    0.06    0.06
   6   3   5    0.00    0.04
   6   3   5    0.02    0.09
   6   3   5   -0.03    0.05
   6   3   5    0.10    0.04
  -7  -3  -5    0.87    0.10
  -7  -3  -5    1.28    0.17
   7   3   5    0.74    0.23
   7   3   5    1.06    0.25
   7   3   5    1.29    0.15
   7   3   5    1.02    0.10
   7   3   5    0.92    0.12
   7   3   5    0.80    0.15
  -8  -3  -5    1.06    0.18
  -8  -3  -5    1.12    0.12
   8   3   5    0.84    0.25
   8   3   5    1.15    0.19
   8   3   5    1.13    0.13
   8   3   5    0.96    0.11
  -9  -3  -5   18.05    1.21
  -9  -3  -5   16.85    0.99
   9   3   5   17.20    0.96
   9   3   5   16.43    1.00
 -10  -3  -5    2.96    0.24
  10   3   5    3.21    0.27
 -11  -3  -5    0.02    0.06
  11   3   5    0.10    0.08
   7  -4  -5    1.07    0.16
  -7   4   5    1.10    0.19
   6  -4  -5    0.01    0.06
  -6   4   5    0.07    0.07
  -6   4   5    0.06    0.08
   5  -4  -5    1.36    0.16
  -5   4   5    1.24    0.15
  -5   4   5    1.26    0.18
   4  -4  -5    1.77    0.17
  -4   4   5    1.56    0.17
  -4   4   5    1.38    0.17
  -4   4   5    1.73    0.17
  -4   4   5    1.48    0.17
   3  -4  -5   20.92    1.14
  -3   4   5   20.77    1.23
  -3   4   5   19.33    1.25
  -3   4   5   18.47    1.22
   2  -4  -5    4.29    0.29
   2  -4  -5    4.39    0.53
   2  -4  -5    4.02    0.26
  -2   4   5    4.45    0.29
  -2   4   5    3.99    0.31
  -2   4   5    4.12    0.31
  -2   4   5    4.12    0.31
   1  -4  -5    1.01    0.10
   1  -4  -5    0.80    0.09
   1  -4  -5    0.93    0.19
   1  -4  -5    1.00    0.09
  -1   4   5    1.26    0.12
  -1   4   5    0.71    0.10
  -1   4   5    0.98    0.09
   0  -4  -5    0.00    0.03
   0  -4  -5    0.01    0.02
   0  -4  -5    0.04    0.03
   0  -4  -5    0.01    0.04
   0   4   5    0.05    0.04
   0   4   5    0.02    0.05
   0   4   5    0.07    0.03
   0   4   5    0.00    0.03
  -1  -4  -5    5.02    0.62
  -1  -4  -5    4.73    0.36
  -1  -4  -5    4.92    0.35
  -1  -4  -5    4.98    0.29
  -1  -4  -5    4.81    0.31
   1   4   5    5.98    0.60
   1   4   5    5.26    0.30
   1   4   5    5.18    0.35
   1   4   5    4.66    0.36
   1   4   5    4.89    0.36
  -2  -4  -5   22.24    1.16
  -2  -4  -5   21.97    1.20
  -2  -4  -5   21.29    1.39
  -2  -4  -5   21.02    1.33
   2   4   5   24.73    2.31
   2   4   5   22.05    1.20
   2   4   5   21.80    1.33
   2   4   5   21.28    1.37
   2   4   5   19.97    1.40
  -3  -4  -5    3.17    0.53
  -3  -4  -5    4.74    0.27
  -3  -4  -5    4.67    0.27
  -3  -4  -5    4.81    0.25
  -3  -4  -5    4.28    0.32
  -3  -4  -5    4.47    0.32
   3   4   5    4.63    0.33
   3   4   5    3.78    0.32
   3   4   5    4.21    0.27
   3   4   5    4.16    0.34
   3   4   5    5.04    0.53
  -4  -4  -5   15.59    0.82
  -4  -4  -5   14.40    0.78
  -4  -4  -5   15.06    0.93
  -4  -4  -5   14.42    0.96
   4   4   5   14.38    0.95
   4   4   5   13.91    1.64
   4   4   5   14.81    1.58
   4   4   5   14.65    0.82
   4   4   5   13.97    0.93
  -5  -4  -5    0.37    0.06
  -5  -4  -5    0.37    0.09
  -5  -4  -5    0.38    0.15
  -5  -4  -5    0.43    0.05
  -5  -4  -5    0.45    0.09
   5   4   5    0.47    0.17
   5   4   5    0.38    0.12
   5   4   5    0.44    0.10
   5   4   5    0.51    0.11
   5   4   5    0.41    0.07
  -6  -4  -5   45.89    2.29
  -6  -4  -5   45.81    2.38
  -6  -4  -5   43.36    2.76
   6   4   5   42.92    4.55
   6   4   5   38.23    4.58
   6   4   5   45.72    2.71
   6   4   5   41.61    2.64
  -7  -4  -5    9.33    0.64
  -7  -4  -5    8.40    0.51
   7   4   5    7.43    1.01
   7   4   5    8.73    0.52
   7   4   5    8.75    0.49
   7   4   5    8.11    0.99
   7   4   5    8.04    0.61
   7   4   5    8.37    0.61
  -8  -4  -5    0.73    0.10
  -8  -4  -5    0.69    0.15
   8   4   5    0.60    0.08
   8   4   5    0.51    0.09
   8   4   5    0.59    0.14
  -9  -4  -5    0.48    0.15
  -9  -4  -5    0.42    0.09
   9   4   5    0.35    0.07
   9   4   5    0.33    0.09
 -10  -4  -5    4.94    0.36
  10   4   5    5.18    0.36
 -11  -4  -5    0.05    0.07
  11   4   5    0.06    0.07
   7  -5  -5    1.12    0.17
  -7   5   5    0.79    0.18
   6  -5  -5    0.37    0.10
  -6   5   5    0.72    0.15
  -6   5   5    0.35    0.10
   5  -5  -5    0.11    0.07
  -5   5   5   -0.08    0.05
  -5   5   5    0.08    0.07
   4  -5  -5    1.52    0.16
  -4   5   5    1.73    0.19
  -4   5   5    1.39    0.17
   3  -5  -5    5.26    0.37
  -3   5   5    5.58    0.41
  -3   5   5    6.36    0.40
  -3   5   5    5.24    0.40
   2  -5  -5    1.91    0.17
   2  -5  -5    2.17    0.16
  -2   5   5    1.73    0.18
  -2   5   5    2.00    0.19
  -2   5   5    2.17    0.18
   1  -5  -5    0.41    0.13
   1  -5  -5    0.25    0.06
   1  -5  -5    0.45    0.07
   1  -5  -5    0.32    0.06
  -1   5   5    0.28    0.07
  -1   5   5    0.28    0.06
  -1   5   5    0.17    0.06
   0  -5  -5   27.29    1.50
   0  -5  -5   29.71    2.89
   0  -5  -5   27.35    1.45
   0  -5  -5   26.10    1.63
   0   5   5   27.62    1.49
   0   5   5   25.90    1.70
   0   5   5   26.22    1.64
  -1  -5  -5    0.09    0.03
  -1  -5  -5    0.07    0.05
  -1  -5  -5    0.02    0.04
  -1  -5  -5    0.04    0.03
  -1  -5  -5    0.05    0.06
   1   5   5    0.00    0.03
   1   5   5    0.02    0.05
   1   5   5    0.00    0.04
   1   5   5    0.03    0.03
   1   5   5    0.02    0.05
  -2  -5  -5    0.49    0.06
  -2  -5  -5    0.52    0.15
  -2  -5  -5    0.45    0.09
  -2  -5  -5    0.61    0.09
  -2  -5  -5    0.51    0.06
   2   5   5    0.58    0.10
   2   5   5    0.42    0.09
   2   5   5    0.59    0.06
   2   5   5    0.60    0.13
   2   5   5    0.48    0.09
  -3  -5  -5    0.02    0.05
  -3  -5  -5    0.09    0.08
  -3  -5  -5    0.00    0.03
  -3  -5  -5    0.09    0.05
  -3  -5  -5    0.15    0.03
  -3  -5  -5    0.08    0.04
   3   5   5    0.03    0.05
   3   5   5    0.05    0.05
   3   5   5    0.09    0.06
   3   5   5    0.08    0.05
   3   5   5    0.05    0.03
  -4  -5  -5    6.45    0.92
  -4  -5  -5    7.91    0.55
  -4  -5  -5    7.96    0.47
  -4  -5  -5    7.79    0.56
  -4  -5  -5    9.09    0.45
   4   5   5    6.88    0.58
   4   5   5    8.11    0.47
   4   5   5    7.67    0.56
   4   5   5    9.49    0.90
   4   5   5    8.17    0.58
  -5  -5  -5   68.66    4.16
  -5  -5  -5   67.97    3.61
  -5  -5  -5   62.22    3.97
  -5  -5  -5   69.80    3.49
   5   5   5   68.76    3.60
   5   5   5   59.82    6.95
   5   5   5   69.87    6.89
   5   5   5   67.17    4.10
   5   5   5   64.44    3.98
  -6  -5  -5    0.82    0.10
  -6  -5  -5    0.73    0.13
  -6  -5  -5    0.51    0.07
   6   5   5    0.74    0.09
   6   5   5    0.60    0.19
   6   5   5    0.89    0.17
   6   5   5    0.50    0.13
   6   5   5    0.50    0.13
  -7  -5  -5   51.52    2.72
  -7  -5  -5   53.58    3.17
   7   5   5   45.40    3.08
   7   5   5   47.97    2.70
  -8  -5  -5   -0.02    0.05
  -8  -5  -5   -0.05    0.08
   8   5   5    0.03    0.08
   8   5   5    0.08    0.05
  -9  -5  -5    0.40    0.14
  -9  -5  -5    0.14    0.07
   9   5   5    0.40    0.08
 -10  -5  -5    0.35    0.09
  10   5   5    0.31    0.08
 -11  -5  -5    0.82    0.14
  11   5   5    0.90    0.13
   6  -6  -5    0.01    0.08
  -6   6   5   -0.04    0.08
   5  -6  -5    0.98    0.15
  -5   6   5    1.26    0.17
  -5   6   5    1.20    0.18
   4  -6  -5   -0.06    0.05
  -4   6   5    0.00    0.06
  -4   6   5    0.12    0.08
   3  -6  -5    0.06    0.06
  -3   6   5   -0.03    0.05
  -3   6   5    0.10    0.07
   2  -6  -5   10.73    0.65
  -2   6   5   10.26    0.73
  -2   6   5   11.33    0.66
   1  -6  -5    3.13    0.20
   1  -6  -5    2.56    0.21
  -1   6   5    2.71    0.23
  -1   6   5    2.74    0.21
  -1   6   5    2.83    0.26
   0  -6  -5    0.00    0.06
   0  -6  -5    0.05    0.04
   0  -6  -5   -0.02    0.03
   0  -6  -5    0.06    0.04
   0   6   5   -0.01    0.04
   0   6   5    0.11    0.04
   0   6   5    0.04    0.05
  -1  -6  -5   13.94    0.77
  -1  -6  -5   13.98    1.50
  -1  -6  -5   13.03    0.85
  -1  -6  -5   13.90    0.74
  -1  -6  -5   13.10    0.91
   1   6   5   13.14    0.90
   1   6   5   13.22    0.87
   1   6   5   13.75    0.76
  -2  -6  -5   38.36    4.32
  -2  -6  -5   42.80    2.25
  -2  -6  -5   41.49    2.59
  -2  -6  -5   41.71    2.17
  -2  -6  -5   39.30    2.47
   2   6   5   40.77    2.48
   2   6   5   47.57    4.31
   2   6   5   35.99    2.60
   2   6   5   40.49    2.57
   2   6   5   43.04    2.24
  -3  -6  -5    2.04    0.15
  -3  -6  -5    2.09    0.16
  -3  -6  -5    1.79    0.19
  -3  -6  -5    1.63    0.30
  -3  -6  -5    2.17    0.20
  -3  -6  -5    2.10    0.14
   3   6   5    1.86    0.22
   3   6   5    2.28    0.28
   3   6   5    1.69    0.20
   3   6   5    1.76    0.14
   3   6   5    1.72    0.21
  -4  -6  -5    6.01    0.34
  -4  -6  -5    4.33    0.39
  -4  -6  -5    5.55    0.41
  -4  -6  -5    4.08    0.64
  -4  -6  -5    5.70    0.32
   4   6   5    5.27    0.42
   4   6   5    5.31    0.43
   4   6   5    6.30    0.63
   4   6   5    5.18    0.32
  -5  -6  -5    0.14    0.10
  -5  -6  -5    0.24    0.05
  -5  -6  -5    0.12    0.05
  -5  -6  -5    0.30    0.09
  -5  -6  -5    0.10    0.07
   5   6   5    0.13    0.12
   5   6   5    0.14    0.09
   5   6   5    0.26    0.09
   5   6   5    0.11    0.04
   5   6   5    0.14    0.09
  -6  -6  -5   10.36    0.56
  -6  -6  -5    9.50    0.59
  -6  -6  -5   10.74    0.73
   6   6   5    9.42    0.58
   6   6   5    9.62    0.73
  -7  -6  -5   -0.03    0.04
  -7  -6  -5    0.09    0.07
   7   6   5    0.01    0.04
   7   6   5    0.07    0.08
  -8  -6  -5    3.17    0.32
  -8  -6  -5    2.34    0.22
   8   6   5    2.44    0.30
   8   6   5    2.49    0.20
  -9  -6  -5    3.73    0.28
   9   6   5    3.45    0.26
 -10  -6  -5   -0.04    0.06
  10   6   5    0.05    0.05
 -11  -6  -5    1.16    0.16
  11   6   5    1.31    0.14
   5  -7  -5    2.81    0.27
  -5   7   5    3.34    0.31
  -5   7   5    3.13    0.30
   4  -7  -5    1.05    0.15
  -4   7   5    1.03    0.17
  -4   7   5    1.41    0.18
   3  -7  -5    1.76    0.18
  -3   7   5    1.61    0.19
  -3   7   5    1.61    0.20
   2  -7  -5    0.12    0.06
  -2   7   5    0.06    0.06
  -2   7   5    0.11    0.08
   1  -7  -5    1.13    0.13
   1  -7  -5    1.24    0.11
  -1   7   5    1.32    0.14
  -1   7   5    0.89    0.15
   0  -7  -5   23.52    1.28
   0  -7  -5   23.36    1.34
   0   7   5   23.15    1.54
   0   7   5   25.13    1.34
  -1  -7  -5   21.86    1.18
  -1  -7  -5   23.40    2.36
  -1  -7  -5   21.71    1.43
  -1  -7  -5   21.29    1.22
  -1  -7  -5   22.01    1.35
   1   7   5   21.30    1.22
   1   7   5   21.57    1.43
  -2  -7  -5   44.67    2.69
  -2  -7  -5   45.51    2.45
  -2  -7  -5   44.92    2.82
  -2  -7  -5   42.48    4.69
  -2  -7  -5   45.45    2.37
   2   7   5   42.04    2.80
   2   7   5   47.86    2.44
  -3  -7  -5   18.57    2.34
  -3  -7  -5   22.31    1.22
  -3  -7  -5   22.22    1.18
  -3  -7  -5   21.65    1.22
  -3  -7  -5   21.11    1.36
  -3  -7  -5   23.25    1.43
   3   7   5   21.46    1.21
   3   7   5   21.25    1.44
   3   7   5   24.70    2.33
  -4  -7  -5    0.26    0.10
  -4  -7  -5    0.26    0.13
  -4  -7  -5    0.33    0.06
  -4  -7  -5    0.33    0.10
  -4  -7  -5    0.31    0.07
   4   7   5    0.23    0.11
   4   7   5    0.30    0.05
   4   7   5    0.31    0.11
  -5  -7  -5   35.00    2.10
  -5  -7  -5   31.64    1.79
  -5  -7  -5   33.07    1.73
   5   7   5   29.18    2.08
   5   7   5   32.75    1.77
  -6  -7  -5    4.96    0.40
  -6  -7  -5    4.17    0.31
  -6  -7  -5    4.87    0.29
   6   7   5    4.59    0.29
   6   7   5    4.12    0.42
  -7  -7  -5    3.07    0.24
   7   7   5    3.07    0.21
   7   7   5    2.70    0.33
  -8  -7  -5    1.40    0.15
   8   7   5    0.97    0.11
   8   7   5    0.97    0.22
  -9  -7  -5    0.02    0.06
   9   7   5    0.02    0.05
 -10  -7  -5    2.82    0.26
   5  -8  -5    0.04    0.07
  -5   8   5   -0.06    0.07
   4  -8  -5    2.37    0.23
  -4   8   5    1.90    0.25
  -4   8   5    1.95    0.23
   3  -8  -5    3.85    0.31
  -3   8   5    4.22    0.37
  -3   8   5    3.72    0.32
   2  -8  -5    0.08    0.06
  -2   8   5    0.07    0.07
  -2   8   5    0.03    0.07
   1  -8  -5    0.57    0.10
   1  -8  -5    0.53    0.08
  -1   8   5    0.36    0.11
  -1   8   5    0.51    0.10
   0  -8  -5    0.44    0.07
   0  -8  -5    0.39    0.08
   0   8   5    0.38    0.08
   0   8   5    0.46    0.13
  -1  -8  -5    2.27    0.17
  -1  -8  -5    2.08    0.18
   1   8   5    2.22    0.26
   1   8   5    2.54    0.19
  -2  -8  -5    2.56    0.18
  -2  -8  -5    2.73    0.20
  -2  -8  -5    2.43    0.38
  -2  -8  -5    2.19    0.23
   2   8   5    2.11    0.27
   2   8   5    2.72    0.19
  -3  -8  -5   19.08    1.04
  -3  -8  -5   19.13    1.04
  -3  -8  -5   16.57    1.16
  -3  -8  -5   18.99    1.00
   3   8   5   16.42    1.24
   3   8   5   18.53    1.02
  -4  -8  -5    1.76    0.14
  -4  -8  -5    1.89    0.16
  -4  -8  -5    1.97    0.22
   4   8   5    1.71    0.14
   4   8   5    1.86    0.26
  -5  -8  -5   10.16    0.61
  -5  -8  -5   10.81    0.57
   5   8   5    8.51    0.75
   5   8   5    9.67    0.57
  -6  -8  -5    2.11    0.18
  -6  -8  -5    2.36    0.17
   6   8   5    1.71    0.14
   6   8   5    2.03    0.29
  -7  -8  -5    5.08    0.34
   7   8   5    4.65    0.47
   7   8   5    4.28    0.29
  -8  -8  -5    0.24    0.09
   8   8   5    0.16    0.05
   8   8   5    0.13    0.13
  -9  -8  -5    0.41    0.11
   9   8   5    0.31    0.07
   9   8   5    0.08    0.14
   4  -9  -5    1.75    0.22
  -4   9   5    2.17    0.28
  -4   9   5    2.09    0.24
   3  -9  -5    0.14    0.09
  -3   9   5    0.21    0.12
  -3   9   5    0.17    0.09
   2  -9  -5   12.53    0.76
  -2   9   5   12.06    0.77
  -2   9   5   12.13    0.90
   1  -9  -5   -0.02    0.05
  -1   9   5    0.05    0.09
  -1   9   5   -0.09    0.05
   0  -9  -5    7.35    0.50
   0  -9  -5    7.85    0.47
   0   9   5    8.10    0.64
   0   9   5    8.60    0.52
  -1  -9  -5    0.36    0.07
  -1  -9  -5    0.21    0.07
   1   9   5    0.28    0.07
   1   9   5    0.26    0.12
  -2  -9  -5    0.00    0.04
  -2  -9  -5   -0.08    0.03
   2   9   5    0.00    0.04
   2   9   5   -0.03    0.07
  -3  -9  -5    0.03    0.05
  -3  -9  -5    0.10    0.06
  -3  -9  -5    0.04    0.04
   3   9   5    0.05    0.04
   3   9   5    0.01    0.09
  -4  -9  -5   -0.04    0.04
  -4  -9  -5    0.00    0.05
  -4  -9  -5    0.03    0.04
   4   9   5    0.06    0.04
   4   9   5    0.01    0.09
  -5  -9  -5    0.94    0.12
  -5  -9  -5    0.95    0.10
   5   9   5    1.07    0.22
   5   9   5    0.68    0.08
  -6  -9  -5    0.20    0.08
  -6  -9  -5    0.33    0.07
   6   9   5    0.39    0.16
   6   9   5    0.20    0.05
  -7  -9  -5    0.30    0.09
   7   9   5    0.41    0.17
   7   9   5    0.20    0.05
  -8  -9  -5    3.76    0.30
   8   9   5    3.62    0.44
   8   9   5    3.77    0.25
  -9  -9  -5    0.29    0.10
   9   9   5    0.16    0.05
   9   9   5    0.19    0.17
   2 -10  -5    0.10    0.08
  -2  10   5    0.07    0.08
  -2  10   5    0.51    0.16
   1 -10  -5    8.00    0.51
  -1  10   5    7.60    0.65
  -1  10   5    7.20    0.51
   0 -10  -5    0.04    0.07
   0  10   5    0.06    0.11
   0  10   5    0.00    0.06
  -1 -10  -5    3.02    0.23
  -1 -10  -5    2.63    0.20
   1  10   5    2.70    0.23
   1  10   5    2.62    0.34
  -2 -10  -5    0.21    0.07
  -2 -10  -5    0.33    0.07
   2  10   5    0.22    0.13
   2  10   5    0.21    0.07
  -3 -10  -5    0.28    0.08
  -3 -10  -5    0.35    0.07
   3  10   5    0.31    0.15
   3  10   5    0.23    0.06
  -4 -10  -5    0.07    0.05
  -4 -10  -5    0.07    0.06
  -4 -10  -5    0.03    0.06
   4  10   5    0.13    0.13
   4  10   5    0.01    0.04
  -5 -10  -5    0.04    0.05
  -5 -10  -5    0.02    0.06
   5  10   5    0.12    0.13
   5  10   5    0.04    0.04
  -6 -10  -5    4.05    0.30
   6  10   5    3.86    0.45
   6  10   5    3.52    0.24
  -7 -10  -5    0.32    0.10
   7  10   5   -0.06    0.13
   7  10   5    0.09    0.05
  -8 -10  -5    0.09    0.08
   8  10   5    0.16    0.17
   8  10   5    0.11    0.05
   0 -11  -5    0.80    0.14
   0  11   5    0.86    0.23
   0  11   5    0.90    0.13
  -1 -11  -5    1.22    0.16
   1  11   5    1.41    0.16
   1  11   5    1.15    0.26
  -2 -11  -5    0.59    0.11
   2  11   5    0.35    0.18
   2  11   5    0.58    0.10
  -3 -11  -5    1.53    0.14
  -3 -11  -5    1.74    0.17
   3  11   5    1.19    0.27
   3  11   5    1.32    0.14
  -4 -11  -5    0.25    0.08
  -4 -11  -5    0.07    0.08
   4  11   5    0.08    0.06
   4  11   5    0.17    0.15
  -5 -11  -5    0.06    0.07
  -5 -11  -5    0.04    0.07
   5  11   5    0.01    0.05
   5  11   5    0.20    0.16
  -6 -11  -5    0.01    0.07
   6  11   5    0.00    0.04
   6  11   5   -0.11    0.14
   3  10  -6    0.90    0.26
  -3 -10   6    1.36    0.19
   2  10  -6    0.09    0.14
  -2 -10   6    0.01    0.07
   1  10  -6    0.54    0.20
  -1 -10   6    0.54    0.10
   0  10  -6    0.55    0.20
   0 -10   6    0.59    0.10
  -1  10  -6    1.17    0.27
   1 -10   6    1.08    0.12
   2 -10   6    2.26    0.16
   2 -10   6    2.06    0.18
   3 -10   6    2.64    0.22
   3 -10   6    2.61    0.18
   4 -10   6    0.05    0.04
   4 -10   6    0.04    0.05
   4   9  -6   -0.04    0.11
  -4  -9   6    0.05    0.10
   3   9  -6    8.68    0.78
  -3  -9   6    9.27    0.65
   2   9  -6    0.98    0.26
  -2  -9   6    0.97    0.14
   1   9  -6    0.97    0.23
  -1  -9   6    1.05    0.12
   0   9  -6    0.52    0.18
   0  -9   6    0.34    0.07
  -1   9  -6    0.08    0.12
   1  -9   6    0.15    0.05
   2  -9   6    8.68    0.55
   3  -9   6   -0.01    0.03
   3  -9   6    0.01    0.04
   4  -9   6    0.03    0.03
   4  -9   6    0.03    0.05
   5  -9   6    1.27    0.11
   5  -9   6    1.30    0.15
   5   8  -6    0.17    0.16
  -5  -8   6    0.24    0.12
   4   8  -6    0.18    0.15
  -4  -8   6    0.70    0.15
   3   8  -6    4.01    0.45
  -3  -8   6    3.47    0.31
   2   8  -6   35.12    2.45
  -2  -8   6   38.39    2.24
   1   8  -6    0.70    0.21
  -1  -8   6    1.08    0.11
   0   8  -6    0.00    0.09
   0  -8   6    0.16    0.04
  -1   8  -6    1.48    0.25
   1  -8   6    1.58    0.13
  -2   8  -6    0.94    0.20
   2  -8   6    0.96    0.10
   3  -8   6    0.59    0.08
   4  -8   6    2.23    0.19
   4  -8   6    1.99    0.13
   5  -8   6    0.42    0.10
   5  -8   6    0.43    0.06
   6  -8   6    4.74    0.30
   6  -8   6    4.83    0.38
   7  -8   6    0.10    0.08
   7  -8   6   -0.03    0.05
   6   7  -6    2.06    0.35
  -6  -7   6    2.05    0.29
  -6  -7   6    2.19    0.38
   5   7  -6    0.76    0.22
  -5  -7   6    0.77    0.24
  -5  -7   6    1.11    0.19
   4   7  -6    0.32    0.16
  -4  -7   6    0.30    0.11
   3   7  -6    4.55    0.47
  -3  -7   6    4.11    0.34
   2   7  -6    4.17    0.45
  -2  -7   6    4.25    0.31
   1   7  -6    1.69    0.28
  -1  -7   6    2.23    0.17
   0   7  -6    6.07    0.55
   0  -7   6    6.62    0.40
  -1   7  -6    1.12    0.20
   1  -7   6    1.03    0.09
  -2   7  -6    0.12    0.09
   2  -7   6    0.00    0.03
   3  -7   6    4.52    0.31
   4  -7   6    0.95    0.07
   4  -7   6    1.07    0.13
   5  -7   6    0.17    0.07
   5  -7   6    0.18    0.04
   6  -7   6    1.15    0.16
   6  -7   6    1.07    0.10
   7  -7   6    2.42    0.18
   7  -7   6    1.88    0.23
   8  -7   6    0.54    0.10
   8  -7   6    0.42    0.13
   7   6  -6    2.71    0.38
  -7  -6   6    2.19    0.32
  -7  -6   6    2.66    0.41
   6   6  -6    4.59    0.51
  -6  -6   6    4.49    0.53
  -6  -6   6    5.32    0.47
   5   6  -6    1.81    0.31
  -5  -6   6    2.13    0.34
  -5  -6   6    1.83    0.25
   4   6  -6    2.34    0.34
  -4  -6   6    2.25    0.35
  -4  -6   6    3.13    0.28
   3   6  -6    1.28    0.25
  -3  -6   6    1.89    0.19
   2   6  -6    4.86    0.48
  -2  -6   6    5.45    0.37
   1   6  -6    2.76    0.33
  -1  -6   6    3.05    0.21
   0   6  -6    8.60    0.64
   0  -6   6    8.92    0.50
   0  -6   6    7.43    0.48
  -1   6  -6   10.23    0.78
  -1   6  -6   11.39    1.30
   1  -6   6   10.17    1.27
   1  -6   6   11.14    1.29
  -2   6  -6    8.88    0.65
   2  -6   6    8.88    0.54
   2  -6   6    8.22    1.09
  -3   6  -6    8.30    0.61
   3  -6   6    8.46    0.54
   4  -6   6    1.84    0.17
   5  -6   6   -0.01    0.02
   5  -6   6   -0.02    0.05
   6  -6   6    4.18    0.35
   6  -6   6    4.26    0.26
   7  -6   6    0.06    0.07
   7  -6   6   -0.04    0.04
   8  -6   6    9.21    0.68
   8  -6   6    9.18    0.55
   9  -6   6    2.46    0.22
   9  -6   6    2.58    0.29
   7   5  -6    2.05    0.33
  -7  -5   6    1.97    0.35
  -7  -5   6    2.16    0.30
   6   5  -6    1.97    0.32
  -6  -5   6    2.47    0.29
  -6  -5   6    1.69    0.32
   5   5  -6    2.27    0.34
  -5  -5   6    2.96    0.30
  -5  -5   6    3.33    0.40
   4   5  -6    5.68    0.56
  -4  -5   6    7.17    0.60
  -4  -5   6    6.56    0.49
   3   5  -6    1.86    0.27
  -3  -5   6    2.01    0.20
  -3  -5   6    1.74    0.28
   2   5  -6    1.69    0.25
  -2  -5   6    1.89    0.17
   1   5  -6    2.24    0.27
  -1  -5   6    2.30    0.15
  -1  -5   6    1.89    0.15
  -1  -5   6    1.97    0.35
   0   5  -6    1.95    0.24
   0  -5   6    1.57    0.28
   0  -5   6    1.37    0.30
  -1   5  -6    0.10    0.08
   1  -5   6   -0.02    0.09
   1  -5   6    0.07    0.10
  -2   5  -6   14.40    0.91
  -2   5  -6   12.86    1.55
   2  -5   6   13.31    1.55
   2  -5   6   12.51    1.55
  -3   5  -6    8.88    0.62
   3  -5   6    9.03    0.55
   3  -5   6    8.10    1.10
   4  -5   6    7.73    0.51
   5  -5   6    8.81    0.61
   5  -5   6    9.21    0.49
   6  -5   6    0.75    0.08
   6  -5   6    0.96    0.14
   7  -5   6    4.28    0.28
   7  -5   6    4.38    0.37
   8  -5   6    0.55    0.09
   8  -5   6    0.43    0.13
   9  -5   6    2.94    0.32
   9  -5   6    2.70    0.23
   7   4  -6    4.27    0.48
  -7  -4   6    4.55    0.51
  -7  -4   6    4.91    0.46
   6   4  -6    1.80    0.29
  -6  -4   6    2.23    0.27
  -6  -4   6    1.83    0.31
   5   4  -6    2.37    0.32
  -5  -4   6    2.54    0.34
  -5  -4   6    2.71    0.28
   4   4  -6    2.94    0.35
  -4  -4   6    2.86    0.36
  -4  -4   6    3.48    0.30
   3   4  -6    5.42    0.48
  -3  -4   6    5.16    0.40
  -3  -4   6    5.57    0.49
   2   4  -6    0.33    0.11
   2   4  -6    0.27    0.12
  -2  -4   6    0.43    0.16
  -2  -4   6    0.43    0.13
  -2  -4   6    0.58    0.09
   1   4  -6    3.39    0.55
   1   4  -6    4.14    0.38
  -1  -4   6    4.90    0.29
  -1  -4   6    4.32    0.28
  -1  -4   6    4.85    0.55
  -1  -4   6    4.98    0.41
  -1  -4   6    4.36    0.59
   0   4  -6    1.59    0.21
   0  -4   6    1.48    0.30
   0  -4   6    1.51    0.27
  -1   4  -6   -0.01    0.05
   1  -4   6    0.27    0.14
   1  -4   6    0.12    0.10
  -2   4  -6    5.92    0.78
  -2   4  -6    6.17    0.44
   2  -4   6    5.42    0.77
   2  -4   6    5.76    0.77
  -3   4  -6   15.26    1.04
   3  -4   6   14.88    1.85
   3  -4   6   16.45    0.96
   3  -4   6   16.91    0.96
   3  -4   6   15.20    1.04
   3  -4   6   17.16    0.97
  -4   4  -6   13.74    0.89
   4  -4   6   14.63    0.87
   4  -4   6   13.10    1.64
   5  -4   6    8.26    0.56
   5  -4   6    8.09    0.44
   6  -4   6   65.23    3.37
   6  -4   6   63.52    3.85
   7  -4   6    0.07    0.07
   7  -4   6    0.14    0.05
   8  -4   6    0.58    0.09
   8  -4   6    0.58    0.14
   9  -4   6    0.32    0.13
   9  -4   6    0.15    0.07
  10  -4   6   -0.05    0.09
  10  -4   6   -0.06    0.05
  -8  -3   6    0.02    0.13
  -8  -3   6    0.35    0.15
  -7  -3   6    2.18    0.29
  -7  -3   6    2.29    0.34
   6   3  -6    1.25    0.24
  -6  -3   6    1.44    0.22
  -6  -3   6    1.93    0.29
   5   3  -6   -0.05    0.08
  -5  -3   6    0.17    0.12
  -5  -3   6    0.04    0.07
   4   3  -6    0.39    0.15
  -4  -3   6    0.67    0.17
  -4  -3   6    0.56    0.12
   3   3  -6    0.08    0.08
   3   3  -6    0.12    0.08
  -3  -3   6    0.06    0.06
  -3  -3   6    0.25    0.10
   2   3  -6   14.78    1.13
  -2  -3   6   18.48    1.80
  -2  -3   6   16.38    1.04
   1   3  -6    1.12    0.25
   1   3  -6    1.79    0.21
  -1  -3   6    1.88    0.14
  -1  -3   6    1.60    0.21
  -1  -3   6    1.64    0.11
  -1  -3   6    2.03    0.26
  -1  -3   6    1.85    0.32
   0   3  -6    7.40    1.03
   0   3  -6    9.97    0.66
   0  -3   6    9.23    1.09
   0  -3   6   10.45    0.67
   0  -3   6    9.16    1.04
  -1   3  -6   14.02    0.91
   1  -3   6   13.91    1.53
   1  -3   6   13.94    0.91
   1  -3   6   12.22    1.54
  -2   3  -6    8.38    0.57
   2  -3   6    8.20    1.00
   2  -3   6    8.16    0.56
   2  -3   6    7.76    1.01
  -3   3  -6    0.70    0.23
  -3   3  -6    0.91    0.11
   3  -3   6    0.63    0.06
   3  -3   6    0.77    0.06
   3  -3   6    0.74    0.10
   3  -3   6    0.57    0.22
   3  -3   6    0.88    0.24
  -4   3  -6    3.48    0.25
   4  -3   6    3.34    0.24
   4  -3   6    3.56    0.25
   4  -3   6    3.17    0.54
   4  -3   6    3.30    0.23
   5  -3   6    7.37    0.39
   5  -3   6    7.25    0.50
   6  -3   6   26.21    1.37
   6  -3   6   25.22    1.60
  -7   3  -6    1.94    0.16
   7  -3   6    1.97    0.15
   7  -3   6    2.39    0.24
   8  -3   6    2.62    0.29
   8  -3   6    2.75    0.21
   9  -3   6    0.20    0.07
   9  -3   6    0.31    0.13
  10  -3   6    0.07    0.07
  10  -3   6    0.13    0.12
  -8  -2   6    0.54    0.18
  -8  -2   6    0.75    0.20
  -7  -2   6    2.12    0.28
  -7  -2   6    2.35    0.32
  -6  -2   6    3.79    0.41
  -6  -2   6    4.07    0.38
   5   2  -6    0.04    0.09
  -5  -2   6    0.06    0.10
  -5  -2   6    0.17    0.09
   4   2  -6    0.02    0.07
   4   2  -6    0.01    0.08
  -4  -2   6    0.09    0.09
  -4  -2   6    0.08    0.07
   3   2  -6    4.81    0.72
   3   2  -6    6.06    0.50
  -3  -2   6    6.39    0.51
  -3  -2   6    7.21    0.72
  -3  -2   6    6.50    0.45
   2   2  -6    0.25    0.09
   2   2  -6    0.17    0.09
  -2  -2   6    0.31    0.07
  -2  -2   6    0.13    0.08
  -2  -2   6    0.24    0.08
   1   2  -6   27.51    1.84
  -1  -2   6   27.60    1.70
  -1  -2   6   28.38    1.73
  -1  -2   6   29.12    1.85
  -1  -2   6   32.73    3.05
   0   2  -6    0.26    0.12
   0   2  -6    0.25    0.08
   0  -2   6    0.12    0.10
   0  -2   6    0.32    0.11
   0  -2   6    0.19    0.07
  -1   2  -6   26.59    1.67
  -1   2  -6   22.46    2.83
   1  -2   6   27.75    1.67
   1  -2   6   29.65    2.86
   1  -2   6   26.58    2.88
  -2   2  -6   21.47    2.84
  -2   2  -6   29.02    1.66
   2  -2   6   29.02    1.66
   2  -2   6   25.83    2.90
   2  -2   6   27.61    2.88
  -3   2  -6    6.59    0.87
   3  -2   6    6.77    0.41
   3  -2   6    5.95    0.86
   3  -2   6    7.44    0.41
   3  -2   6    6.22    0.85
   3  -2   6    6.22    0.45
  -4   2  -6    0.43    0.19
   4  -2   6    0.31    0.17
   4  -2   6    0.42    0.19
   4  -2   6    0.27    0.05
   4  -2   6    0.39    0.05
   4  -2   6    0.40    0.07
   5  -2   6    5.87    0.88
   5  -2   6    6.83    0.46
   5  -2   6    6.83    0.36
  -6   2  -6    6.83    0.42
  -6   2  -6    6.16    0.42
   6  -2   6    6.09    0.47
   6  -2   6    6.34    0.37
  -7   2  -6    0.08    0.04
   7  -2   6    0.04    0.03
   7  -2   6    0.10    0.07
   8  -2   6    0.64    0.14
   8  -2   6    0.40    0.08
   9  -2   6    2.91    0.32
   9  -2   6    3.02    0.23
  10  -2   6    0.27    0.13
  10  -2   6    0.04    0.06
  11  -2   6   -0.08    0.10
  11  -2   6    0.02    0.07
  -8  -1   6    0.07    0.11
  -8  -1   6    0.21    0.13
  -7  -1   6    0.61    0.17
  -7  -1   6    0.72    0.18
  -6  -1   6    2.86    0.31
  -6  -1   6    3.24    0.34
  -5  -1   6    1.53    0.23
  -5  -1   6    1.39    0.19
   4   1  -6    0.69    0.17
  -4  -1   6    0.66    0.12
  -4  -1   6    0.78    0.16
   3   1  -6    2.90    0.48
  -3  -1   6    3.87    0.34
  -3  -1   6    4.42    0.49
  -3  -1   6    4.27    0.31
   2   1  -6    1.30    0.26
  -2  -1   6    1.49    0.15
  -2  -1   6    1.83    0.24
  -2  -1   6    1.53    0.19
   1   1  -6    0.78    0.18
  -1  -1   6    1.15    0.17
  -1  -1   6    0.73    0.07
  -1  -1   6    0.64    0.08
  -1  -1   6    0.73    0.13
   0  -1   6   43.79    2.68
   0  -1   6   47.50    2.67
   0  -1   6   47.71    4.76
   0  -1   6   43.40    2.81
   1  -1   6   75.09    3.94
   1  -1   6   62.12    7.05
   1  -1   6   69.12    7.01
   1  -1   6   64.01    4.10
   1  -1   6   65.76    3.93
  -2   1  -6    3.82    0.63
   2  -1   6    5.42    0.36
   2  -1   6    4.86    0.66
   2  -1   6    5.64    0.32
   2  -1   6    5.90    0.72
   2  -1   6    4.98    0.31
  -3   1  -6    0.12    0.10
   3  -1   6    0.43    0.06
   3  -1   6    0.39    0.05
   3  -1   6    0.11    0.11
   3  -1   6    0.35    0.15
   3  -1   6    0.42    0.05
  -4   1  -6   20.15    2.28
   4  -1   6   19.96    2.27
   4  -1   6   18.32    2.27
   4  -1   6   20.78    1.24
   4  -1   6   22.13    1.24
   4  -1   6   20.17    1.23
  -5   1  -6    0.02    0.02
   5  -1   6    0.02    0.02
   5  -1   6    0.05    0.04
   5  -1   6    0.02    0.09
  -6   1  -6    0.44    0.07
   6  -1   6    0.33    0.05
   6  -1   6    0.19    0.07
   6  -1   6    0.43    0.20
  -7   1  -6    0.61    0.10
   7  -1   6    0.70    0.14
   7  -1   6    0.91    0.09
  -8   1  -6    1.26    0.15
   8  -1   6    0.93    0.11
   8  -1   6    1.08    0.18
   9  -1   6   -0.05    0.08
   9  -1   6   -0.03    0.04
  10  -1   6    3.85    0.30
  10  -1   6    4.34    0.42
  11  -1   6    1.12    0.15
  11  -1   6    1.24    0.24
  -8   0   6    1.40    0.21
  -7   0   6    1.31    0.22
  -7   0   6    1.24    0.21
  -6   0   6    7.05    0.54
  -6   0   6    6.45    0.53
  -5   0   6    0.84    0.17
  -5   0   6    1.23    0.18
   4   0  -6    9.58    1.18
  -4   0   6   10.82    0.75
  -4   0   6   11.39    0.72
   3   0  -6    2.08    0.34
  -3   0   6    2.08    0.23
  -3   0   6    2.65    0.35
  -3   0   6    2.57    0.22
   2   0  -6    3.53    0.52
  -2   0   6    3.99    0.34
  -2   0   6    4.00    0.31
  -2   0   6    5.11    0.52
   1   0  -6    0.17    0.09
  -1   0   6    0.17    0.08
  -1   0   6    0.08    0.04
  -1   0   6    0.12    0.03
  -1   0   6    0.08    0.05
   0   0   6   62.57    3.66
   0   0   6   59.66    3.67
   0   0   6   57.45    3.81
   0   0   6   70.43    6.48
   0   0   6   62.86    3.26
   1   0   6   15.35    1.06
   1   0   6   15.66    1.01
   1   0   6   17.61    1.84
   1   0   6   18.94    1.01
   2   0   6   39.38    2.11
   2   0   6   35.30    2.09
   2   0   6   34.32    2.18
   2   0   6   35.56    3.78
   2   0   6   33.32    3.82
   3   0   6    0.74    0.09
   3   0   6    0.82    0.08
   3   0   6    0.78    0.20
   3   0   6    0.51    0.20
   3   0   6    0.71    0.07
  -4   0  -6    2.36    0.16
   4   0   6    2.24    0.16
   4   0   6    2.43    0.42
   4   0   6    2.45    0.19
   4   0   6    2.23    0.14
   4   0   6    2.28    0.13
   4   0   6    2.10    0.38
  -5   0  -6    3.47    0.25
  -5   0  -6    3.41    0.54
   5   0   6    3.75    0.56
   5   0   6    3.62    0.24
   5   0   6    3.41    0.28
   5   0   6    3.61    0.22
   5   0   6    3.36    0.54
  -6   0  -6    0.40    0.07
   6   0   6    0.32    0.18
   6   0   6    0.27    0.09
   6   0   6    0.34    0.06
  -7   0  -6    7.86    0.56
   7   0   6    8.12    0.58
  -8   0  -6    2.15    0.21
   8   0   6    1.70    0.22
   8   0   6    1.64    0.15
  -9   0  -6    7.54    0.43
   9   0   6    7.92    0.61
   9   0   6    7.79    0.48
 -10   0  -6    4.17    0.25
  10   0   6    4.35    0.31
  10   0   6    4.41    0.42
  11   0   6    3.93    0.30
   7  -1  -6    0.16    0.05
  -7   1   6    0.09    0.10
  -7   1   6    0.16    0.09
   6  -1  -6   -0.03    0.03
  -6   1   6   -0.04    0.07
  -6   1   6   -0.05    0.06
   5  -1  -6    0.33    0.05
  -5   1   6    0.29    0.10
  -5   1   6    0.29    0.10
   4  -1  -6   41.03    2.28
  -4   1   6   43.17    2.64
  -4   1   6   43.15    2.56
   3  -1  -6    6.43    0.36
   3  -1  -6    6.79    0.80
  -3   1   6    7.14    0.47
  -3   1   6    6.55    0.49
   2  -1  -6    7.15    0.89
  -2   1   6    8.68    0.89
  -2   1   6    7.76    0.51
  -2   1   6    7.38    0.54
  -2   1   6    7.36    0.44
   1  -1  -6   50.37    5.78
  -1   1   6   57.45    2.99
  -1   1   6   58.26    3.40
  -1   1   6   56.30    3.28
   0   1   6   26.11    1.64
   0   1   6   28.85    1.49
   0   1   6   27.36    1.71
  -1  -1  -6    3.09    0.54
   1   1   6    4.71    0.25
   1   1   6    4.32    0.29
   1   1   6    4.61    0.32
   1   1   6    4.68    0.25
   1   1   6    4.94    0.55
   1   1   6    4.18    0.29
  -2  -1  -6    4.14    0.62
   2   1   6    5.02    0.63
   2   1   6    5.21    0.28
   2   1   6    5.41    0.35
   2   1   6    5.16    0.28
   2   1   6    5.15    0.33
  -3  -1  -6    4.41    0.70
  -3  -1  -6    6.08    0.38
   3   1   6    5.54    0.76
   3   1   6    5.85    0.31
   3   1   6    6.00    0.38
   3   1   6    5.83    0.38
   3   1   6    6.15    0.35
   3   1   6    5.76    0.32
  -4  -1  -6    2.90    0.50
  -4  -1  -6    3.90    0.26
   4   1   6    3.72    0.22
   4   1   6    3.84    0.27
   4   1   6    3.20    0.51
   4   1   6    3.84    0.25
   4   1   6    3.82    0.24
   4   1   6    3.54    0.54
  -5  -1  -6   13.63    0.87
   5   1   6   13.93    0.84
   5   1   6   13.47    1.55
   5   1   6   11.08    1.54
   5   1   6   13.57    0.86
   5   1   6   13.68    0.74
   5   1   6   13.81    0.77
  -6  -1  -6   13.85    0.74
  -6  -1  -6   14.29    0.89
  -6  -1  -6   13.27    0.73
   6   1   6   11.76    1.57
   6   1   6   13.77    0.79
   6   1   6   12.82    0.88
   6   1   6   13.80    0.75
  -7  -1  -6    0.37    0.04
  -7  -1  -6    0.32    0.08
   7   1   6    0.31    0.06
   7   1   6    0.36    0.19
   7   1   6    0.21    0.08
  -8  -1  -6    0.33    0.10
  -8  -1  -6    0.23    0.04
   8   1   6    0.35    0.07
   8   1   6    0.39    0.11
  -9  -1  -6    0.09    0.04
   9   1   6    0.16    0.06
   9   1   6    0.08    0.09
 -10  -1  -6    0.84    0.09
  10   1   6    0.69    0.11
  10   1   6    1.04    0.20
 -11  -1  -6    3.68    0.25
  11   1   6    4.09    0.30
   7  -2  -6    0.16    0.07
  -7   2   6    0.34    0.11
   6  -2  -6    0.28    0.07
  -6   2   6    0.42    0.12
  -6   2   6    0.48    0.11
   5  -2  -6    1.20    0.13
  -5   2   6    1.11    0.16
  -5   2   6    1.98    0.21
   4  -2  -6    2.43    0.19
  -4   2   6    2.74    0.25
  -4   2   6    2.68    0.25
  -4   2   6    2.93    0.23
   3  -2  -6   18.96    1.11
  -3   2   6   19.68    1.13
  -3   2   6   19.82    1.28
  -3   2   6   21.75    1.25
   2  -2  -6   22.23    1.23
   2  -2  -6   22.85    2.40
  -2   2   6   21.44    1.36
  -2   2   6   22.32    1.23
  -2   2   6   22.60    1.41
   1  -2  -6    8.71    0.50
   1  -2  -6    8.04    0.49
   1  -2  -6    8.35    1.01
  -1   2   6    9.01    0.59
  -1   2   6    8.87    0.50
  -1   2   6    8.62    0.57
  -1   2   6   10.92    1.01
   0  -2  -6   11.70    0.64
   0  -2  -6   11.06    0.63
   0  -2  -6    9.46    1.28
   0   2   6   14.03    1.28
   0   2   6   11.45    0.71
   0   2   6   11.11    0.71
   0   2   6   11.84    0.64
   0   2   6   11.72    0.75
  -1  -2  -6    1.50    0.10
  -1  -2  -6    1.51    0.10
  -1  -2  -6    1.45    0.27
   1   2   6    1.50    0.14
   1   2   6    2.14    0.26
   1   2   6    1.53    0.13
   1   2   6    1.53    0.11
  -2  -2  -6   33.13    2.01
  -2  -2  -6   30.97    1.73
   2   2   6   30.80    1.96
   2   2   6   33.64    3.39
   2   2   6   32.65    1.75
   2   2   6   31.89    1.91
  -3  -2  -6   12.13    0.69
  -3  -2  -6   12.51    0.69
  -3  -2  -6   13.05    0.81
   3   2   6   12.10    0.71
   3   2   6   13.01    1.41
   3   2   6   12.68    0.68
   3   2   6   13.16    0.79
   3   2   6   12.57    0.80
  -4  -2  -6    5.12    0.29
  -4  -2  -6    3.78    0.63
  -4  -2  -6    5.25    0.29
  -4  -2  -6    5.14    0.35
   4   2   6    5.18    0.35
   4   2   6    4.57    0.68
   4   2   6    4.92    0.36
   4   2   6    5.20    0.65
   4   2   6    5.56    0.32
   4   2   6    5.01    0.30
  -5  -2  -6   10.85    0.57
  -5  -2  -6    9.96    0.68
  -5  -2  -6    8.03    1.18
  -5  -2  -6   11.03    0.58
   5   2   6    9.77    1.20
   5   2   6   11.42    0.61
   5   2   6   10.52    0.69
   5   2   6   10.02    0.57
   5   2   6   10.77    0.67
   5   2   6    9.05    1.22
  -6  -2  -6    3.22    0.26
  -6  -2  -6    3.03    0.19
   6   2   6    2.93    0.22
   6   2   6    2.86    0.27
   6   2   6    2.96    0.49
   6   2   6    3.13    0.24
   6   2   6    2.56    0.46
   6   2   6    3.12    0.21
  -7  -2  -6   11.43    0.71
  -7  -2  -6   10.32    0.56
   7   2   6    8.52    1.19
   7   2   6    9.04    0.56
   7   2   6    9.34    0.60
   7   2   6   10.13    0.70
  -8  -2  -6   -0.03    0.03
  -8  -2  -6    0.04    0.06
   8   2   6    0.13    0.05
   8   2   6    0.10    0.06
   8   2   6   -0.05    0.06
  -9  -2  -6    1.96    0.16
   9   2   6    1.88    0.17
   9   2   6    1.79    0.24
   9   2   6    2.06    0.20
 -10  -2  -6    0.73    0.09
  10   2   6    0.58    0.12
  10   2   6    0.69    0.18
  10   2   6    0.55    0.10
 -11  -2  -6    2.66    0.21
  11   2   6    2.60    0.26
  11   2   6    2.83    0.23
   7  -3  -6    0.21    0.08
  -7   3   6    0.37    0.14
  -7   3   6    0.24    0.10
   6  -3  -6    5.04    0.36
  -6   3   6    5.70    0.42
  -6   3   6    4.98    0.40
   5  -3  -6    1.16    0.14
  -5   3   6    1.28    0.17
  -5   3   6    1.04    0.16
  -5   3   6    1.08    0.15
   4  -3  -6    1.06    0.13
  -4   3   6    1.38    0.16
  -4   3   6    1.13    0.15
  -4   3   6    1.48    0.17
   3  -3  -6   11.66    0.70
  -3   3   6   11.88    0.78
  -3   3   6   12.04    0.79
  -3   3   6   11.95    0.71
   2  -3  -6    1.52    0.14
  -2   3   6    1.68    0.16
  -2   3   6    1.76    0.14
  -2   3   6    1.40    0.16
   1  -3  -6   12.77    1.41
   1  -3  -6   13.25    0.72
  -1   3   6   12.21    0.79
  -1   3   6   12.58    0.71
  -1   3   6   12.90    0.80
  -1   3   6   12.31    0.82
   0  -3  -6    1.01    0.22
   0  -3  -6    1.41    0.11
   0   3   6    1.56    0.13
   0   3   6    1.53    0.22
   0   3   6    1.15    0.10
   0   3   6    1.28    0.13
  -1  -3  -6    5.78    0.83
  -1  -3  -6    6.76    0.41
  -1  -3  -6    7.32    0.42
   1   3   6    7.65    0.47
   1   3   6    7.90    0.42
   1   3   6    7.47    0.48
  -2  -3  -6    0.92    0.07
  -2  -3  -6    0.63    0.18
  -2  -3  -6    0.81    0.08
  -2  -3  -6    0.76    0.10
   2   3   6    1.03    0.08
   2   3   6    0.70    0.09
   2   3   6    1.06    0.11
   2   3   6    0.85    0.17
  -3  -3  -6   21.33    1.29
  -3  -3  -6   20.22    1.11
  -3  -3  -6   18.48    1.12
   3   3   6   19.41    1.24
   3   3   6   20.73    1.12
   3   3   6   20.26    1.27
   3   3   6   22.01    2.19
  -4  -3  -6   11.22    0.60
  -4  -3  -6    8.19    1.22
  -4  -3  -6   11.10    0.72
   4   3   6   11.51    0.60
   4   3   6   10.59    0.70
   4   3   6   10.35    1.28
   4   3   6   10.84    0.71
   4   3   6   11.34    0.63
   4   3   6   11.47    1.23
  -5  -3  -6    2.52    0.21
  -5  -3  -6    1.81    0.37
  -5  -3  -6    2.70    0.16
  -5  -3  -6    2.33    0.16
   5   3   6    2.61    0.18
   5   3   6    2.45    0.23
   5   3   6    2.11    0.36
   5   3   6    1.94    0.39
   5   3   6    2.46    0.17
   5   3   6    2.43    0.21
  -6  -3  -6   13.79    0.88
  -6  -3  -6   13.35    0.73
   6   3   6   11.88    1.51
   6   3   6   12.51    1.48
   6   3   6   12.00    0.86
   6   3   6   13.35    0.76
   6   3   6   14.05    0.86
   6   3   6   12.44    0.72
  -7  -3  -6    0.40    0.10
  -7  -3  -6    0.28    0.06
   7   3   6    0.35    0.08
   7   3   6    0.15    0.09
   7   3   6    0.32    0.06
   7   3   6    0.26    0.16
  -8  -3  -6    0.97    0.10
  -8  -3  -6    1.06    0.16
   8   3   6    0.72    0.16
   8   3   6    0.53    0.23
   8   3   6    0.82    0.10
   8   3   6    0.94    0.12
  -9  -3  -6    6.73    0.42
   9   3   6    7.19    0.46
   9   3   6    6.07    0.41
   9   3   6    6.56    0.54
 -10  -3  -6    2.14    0.19
  10   3   6    2.14    0.22
  10   3   6    2.50    0.20
 -11  -3  -6    0.18    0.07
  11   3   6    0.15    0.08
   7  -4  -6    1.15    0.16
  -7   4   6    1.14    0.21
   6  -4  -6    0.44    0.10
  -6   4   6    0.75    0.16
  -6   4   6    0.53    0.12
   5  -4  -6    9.02    0.58
  -5   4   6    9.05    0.61
  -5   4   6    9.04    0.63
   4  -4  -6    0.42    0.09
  -4   4   6    0.28    0.09
  -4   4   6    0.41    0.10
  -4   4   6    0.51    0.10
  -4   4   6    0.25    0.09
   3  -4  -6    0.72    0.10
  -3   4   6    0.72    0.12
  -3   4   6    0.65    0.11
  -3   4   6    0.88    0.12
  -3   4   6    0.55    0.10
   2  -4  -6    4.37    0.31
  -2   4   6    4.38    0.35
  -2   4   6    4.73    0.35
  -2   4   6    5.14    0.32
  -2   4   6    4.97    0.35
   1  -4  -6    3.14    0.42
   1  -4  -6    2.94    0.21
  -1   4   6    2.78    0.23
  -1   4   6    2.61    0.23
  -1   4   6    2.98    0.20
   0  -4  -6    2.97    0.43
   0  -4  -6    3.24    0.21
   0   4   6    3.32    0.25
   0   4   6    3.14    0.20
   0   4   6    2.86    0.23
  -1  -4  -6   21.13    1.15
  -1  -4  -6   18.69    2.24
  -1  -4  -6   21.65    1.11
   1   4   6   21.51    1.27
   1   4   6   20.44    1.31
   1   4   6   21.28    1.15
  -2  -4  -6   44.70    2.35
  -2  -4  -6   44.18    2.42
  -2  -4  -6   42.90    2.79
   2   4   6   49.74    4.66
   2   4   6   43.59    2.74
   2   4   6   44.69    2.42
   2   4   6   43.50    2.66
  -3  -4  -6    6.83    1.02
  -3  -4  -6    9.60    0.61
  -3  -4  -6    9.37    0.51
  -3  -4  -6    8.99    0.49
   3   4   6    8.81    0.52
   3   4   6   11.17    1.03
   3   4   6    8.68    0.60
   3   4   6    8.20    0.60
  -4  -4  -6   28.24    1.70
  -4  -4  -6   24.96    1.46
   4   4   6   25.56    1.64
   4   4   6   26.62    1.68
   4   4   6   26.95    1.47
   4   4   6   28.33    2.84
  -5  -4  -6    1.40    0.11
  -5  -4  -6    1.02    0.26
  -5  -4  -6    1.66    0.16
   5   4   6    1.31    0.30
   5   4   6    1.40    0.16
   5   4   6    1.59    0.26
   5   4   6    1.64    0.13
   5   4   6    1.28    0.17
  -6  -4  -6    0.05    0.04
  -6  -4  -6    0.08    0.06
   6   4   6    0.18    0.06
   6   4   6    0.18    0.08
   6   4   6    0.05    0.10
   6   4   6    0.24    0.09
   6   4   6    0.15    0.10
  -7  -4  -6    3.47    0.31
  -7  -4  -6    3.61    0.24
   7   4   6    3.29    0.48
   7   4   6    3.48    0.25
   7   4   6    3.35    0.53
   7   4   6    3.59    0.31
   7   4   6    3.29    0.23
   7   4   6    2.95    0.31
  -8  -4  -6   19.85    1.29
  -8  -4  -6   19.12    1.07
   8   4   6   17.43    1.24
   8   4   6   18.12    1.04
   8   4   6   19.89    1.09
  -9  -4  -6    0.03    0.05
   9   4   6   -0.01    0.04
   9   4   6    0.07    0.06
 -10  -4  -6    5.73    0.39
  10   4   6    5.86    0.41
 -11  -4  -6    0.06    0.07
  11   4   6   -0.01    0.06
   6  -5  -6    1.86    0.21
  -6   5   6    2.27    0.23
  -6   5   6    2.13    0.26
   5  -5  -6    0.04    0.06
  -5   5   6    0.05    0.07
  -5   5   6   -0.01    0.08
   4  -5  -6    6.65    0.46
  -4   5   6    7.08    0.51
  -4   5   6    7.02    0.49
   3  -5  -6    0.19    0.07
  -3   5   6    0.14    0.07
  -3   5   6    0.22    0.08
  -3   5   6    0.13    0.07
   2  -5  -6    7.19    0.45
  -2   5   6    7.04    0.50
  -2   5   6    6.84    0.48
  -2   5   6    7.17    0.45
   1  -5  -6    5.23    0.34
  -1   5   6    5.12    0.39
  -1   5   6    4.94    0.37
  -1   5   6    5.32    0.33
   0  -5  -6    7.79    0.96
   0  -5  -6    8.13    0.49
   0   5   6    8.54    0.48
   0   5   6    8.67    0.55
   0   5   6    7.91    0.57
  -1  -5  -6   15.03    1.81
  -1  -5  -6   16.92    0.89
  -1  -5  -6   16.34    0.93
   1   5   6   17.51    0.92
   1   5   6   16.22    1.03
   1   5   6   16.84    1.07
  -2  -5  -6    7.22    0.43
  -2  -5  -6    7.31    0.51
  -2  -5  -6    5.33    0.83
  -2  -5  -6    7.50    0.40
   2   5   6    7.40    0.42
   2   5   6    6.84    0.49
   2   5   6    8.67    0.83
   2   5   6    6.54    0.50
  -3  -5  -6    4.99    0.28
  -3  -5  -6    3.54    0.59
  -3  -5  -6    4.73    0.36
  -3  -5  -6    4.99    0.30
   3   5   6    4.70    0.36
   3   5   6    4.96    0.37
   3   5   6    5.29    0.58
   3   5   6    4.72    0.29
  -4  -5  -6   40.34    2.55
  -4  -5  -6   39.41    2.20
  -4  -5  -6   40.49    2.13
  -4  -5  -6   39.89    2.20
   4   5   6   45.92    4.23
   4   5   6   40.77    2.21
   4   5   6   38.40    2.45
   4   5   6   38.33    2.51
  -5  -5  -6    0.60    0.11
  -5  -5  -6    0.39    0.17
  -5  -5  -6    0.71    0.08
   5   5   6    0.64    0.15
   5   5   6    0.75    0.14
   5   5   6    0.78    0.09
   5   5   6    0.70    0.14
   5   5   6    0.67    0.22
  -6  -5  -6   11.66    0.76
  -6  -5  -6    8.24    1.22
  -6  -5  -6   12.11    0.63
   6   5   6   10.66    0.63
   6   5   6    9.82    0.74
   6   5   6   11.88    0.77
   6   5   6   11.54    1.21
   6   5   6    9.29    1.25
  -7  -5  -6    3.45    0.26
  -7  -5  -6    4.21    0.35
   7   5   6    3.06    0.33
   7   5   6    3.83    0.35
   7   5   6    4.09    0.27
  -8  -5  -6    0.02    0.04
  -8  -5  -6    0.16    0.09
   8   5   6    0.10    0.05
  -9  -5  -6    3.24    0.25
   9   5   6    3.23    0.25
 -10  -5  -6   -0.02    0.05
  10   5   6    0.06    0.06
 -11  -5  -6    0.51    0.11
  11   5   6    0.58    0.11
   5  -6  -6    0.61    0.13
  -5   6   6    0.85    0.15
  -5   6   6    0.85    0.16
   4  -6  -6    2.88    0.25
  -4   6   6    2.76    0.27
  -4   6   6    2.54    0.26
   3  -6  -6    0.77    0.12
  -3   6   6    0.70    0.13
  -3   6   6    0.76    0.13
   2  -6  -6    2.27    0.21
  -2   6   6    2.80    0.26
  -2   6   6    2.88    0.23
   1  -6  -6    0.10    0.05
  -1   6   6    0.13    0.06
  -1   6   6    0.11    0.07
  -1   6   6    0.13    0.05
   0  -6  -6    2.83    0.22
   0   6   6    2.55    0.26
   0   6   6    3.31    0.25
   0   6   6    2.95    0.21
  -1  -6  -6   -0.04    0.05
  -1  -6  -6    0.01    0.04
   1   6   6   -0.07    0.05
   1   6   6    0.03    0.05
   1   6   6    0.05    0.03
  -2  -6  -6    1.57    0.13
  -2  -6  -6    1.45    0.28
  -2  -6  -6    1.46    0.16
  -2  -6  -6    1.53    0.12
   2   6   6    1.61    0.19
   2   6   6    1.47    0.17
   2   6   6    1.44    0.12
  -3  -6  -6    0.36    0.05
  -3  -6  -6    0.43    0.09
  -3  -6  -6    0.17    0.11
  -3  -6  -6    0.29    0.06
   3   6   6    0.45    0.06
   3   6   6    0.27    0.10
   3   6   6    0.42    0.10
  -4  -6  -6   48.90    2.67
  -4  -6  -6   51.24    2.76
  -4  -6  -6   50.36    2.76
  -4  -6  -6   50.66    3.18
   4   6   6   49.83    3.15
   4   6   6   57.52    5.27
   4   6   6   45.80    3.05
  -5  -6  -6   11.36    0.67
  -5  -6  -6   11.15    0.79
   5   6   6   10.93    0.66
   5   6   6   13.06    1.27
   5   6   6   11.08    1.36
   5   6   6   11.49    0.82
   5   6   6   11.25    0.80
  -6  -6  -6   30.81    1.73
  -6  -6  -6   31.48    2.01
   6   6   6   31.46    2.01
  -7  -6  -6    0.19    0.09
  -7  -6  -6    0.21    0.07
   7   6   6    0.09    0.05
   7   6   6    0.10    0.09
  -8  -6  -6    2.87    0.22
  -8  -6  -6    3.07    0.31
   8   6   6    2.68    0.31
   8   6   6    2.64    0.21
  -9  -6  -6    0.32    0.09
   9   6   6    0.08    0.05
 -10  -6  -6    0.02    0.06
  10   6   6    0.04    0.05
   5  -7  -6    1.20    0.17
  -5   7   6    1.15    0.20
  -5   7   6    1.30    0.20
   4  -7  -6    0.04    0.06
  -4   7   6    0.21    0.10
  -4   7   6    0.09    0.08
   3  -7  -6   11.52    0.68
  -3   7   6   10.10    0.75
  -3   7   6   10.30    0.69
   2  -7  -6    1.05    0.13
  -2   7   6    0.92    0.14
  -2   7   6    1.04    0.16
   1  -7  -6   11.45    0.70
  -1   7   6   11.24    0.81
  -1   7   6   12.10    0.71
   0  -7  -6    0.93    0.11
   0   7   6    0.65    0.09
   0   7   6    0.70    0.14
  -1  -7  -6    0.49    0.08
  -1  -7  -6    0.27    0.09
   1   7   6    0.31    0.06
   1   7   6    0.38    0.11
  -2  -7  -6    0.04    0.06
  -2  -7  -6    0.06    0.04
  -2  -7  -6    0.13    0.05
   2   7   6    0.07    0.04
   2   7   6    0.14    0.08
  -3  -7  -6    0.10    0.05
  -3  -7  -6    0.05    0.04
  -3  -7  -6    0.04    0.06
  -3  -7  -6    0.06    0.09
   3   7   6    0.05    0.04
   3   7   6    0.04    0.07
  -4  -7  -6   16.28    1.05
  -4  -7  -6   16.24    0.85
  -4  -7  -6   12.58    1.72
  -4  -7  -6   16.21    0.89
  -4  -7  -6   16.12    0.89
   4   7   6   15.65    0.88
   4   7   6   15.91    1.08
  -5  -7  -6    0.63    0.13
  -5  -7  -6    0.59    0.09
   5   7   6    0.64    0.08
   5   7   6    0.70    0.16
  -6  -7  -6    1.04    0.16
  -6  -7  -6    0.87    0.11
   6   7   6    0.89    0.10
   6   7   6    0.79    0.18
  -7  -7  -6    7.96    0.57
  -7  -7  -6    7.05    0.45
   7   7   6    6.67    0.58
   7   7   6    6.74    0.43
  -8  -7  -6    1.83    0.18
   8   7   6    2.02    0.28
   8   7   6    1.78    0.16
  -9  -7  -6    0.07    0.07
   9   7   6   -0.01    0.04
 -10  -7  -6    2.46    0.22
  10   7   6    2.12    0.19
   4  -8  -6    0.15    0.09
  -4   8   6    0.15    0.10
  -4   8   6    0.21    0.11
   3  -8  -6   -0.10    0.05
  -3   8   6    0.05    0.08
  -3   8   6   -0.05    0.08
   2  -8  -6    3.62    0.28
  -2   8   6    2.96    0.33
  -2   8   6    3.56    0.30
   1  -8  -6    3.22    0.27
  -1   8   6    3.69    0.28
  -1   8   6    3.42    0.34
   0  -8  -6    0.65    0.10
   0   8   6    0.64    0.10
   0   8   6    0.40    0.13
  -1  -8  -6    7.69    0.49
  -1  -8  -6    7.78    0.59
   1   8   6    7.44    0.60
   1   8   6    8.26    0.49
  -2  -8  -6   12.38    0.86
  -2  -8  -6   11.67    0.72
   2   8   6   12.89    0.71
   2   8   6   11.87    0.88
  -3  -8  -6   12.49    0.81
  -3  -8  -6   10.87    0.67
   3   8   6   11.71    0.66
   3   8   6   10.28    0.83
  -4  -8  -6    0.01    0.05
  -4  -8  -6   -0.05    0.06
  -4  -8  -6    0.11    0.05
   4   8   6    0.11    0.10
   4   8   6    0.06    0.04
  -5  -8  -6    5.36    0.34
  -5  -8  -6    5.16    0.34
   5   8   6    4.61    0.46
   5   8   6    4.67    0.31
  -6  -8  -6    0.15    0.07
   6   8   6    0.03    0.04
   6   8   6    0.15    0.12
  -7  -8  -6    2.11    0.19
   7   8   6    2.11    0.30
   7   8   6    2.03    0.16
  -8  -8  -6    3.65    0.28
   8   8   6    3.78    0.42
   8   8   6    3.51    0.25
  -9  -8  -6    0.08    0.07
   9   8   6    0.10    0.05
   3  -9  -6    0.08    0.08
  -3   9   6    0.13    0.11
  -3   9   6    0.12    0.09
   2  -9  -6    1.46    0.18
  -2   9   6    1.37    0.23
  -2   9   6    1.69    0.20
   1  -9  -6    3.82    0.30
  -1   9   6    4.25    0.32
  -1   9   6    3.45    0.38
   0  -9  -6    8.97    0.58
   0   9   6    9.71    0.72
   0   9   6    9.10    0.59
  -1  -9  -6    3.92    0.29
   1   9   6    3.83    0.39
   1   9   6    3.68    0.28
  -2  -9  -6   12.31    0.72
   2   9   6   12.91    0.72
   2   9   6   10.47    0.88
  -3  -9  -6    0.10    0.06
   3   9   6    0.10    0.10
   3   9   6    0.20    0.06
  -4  -9  -6    3.43    0.25
   4   9   6    2.96    0.37
   4   9   6    3.31    0.23
  -5  -9  -6    0.03    0.06
  -5  -9  -6   -0.01    0.05
   5   9   6    0.09    0.12
   5   9   6    0.00    0.03
  -6  -9  -6    0.27    0.09
   6   9   6    0.60    0.18
   6   9   6    0.42    0.07
  -7  -9  -6    1.73    0.18
   7   9   6    1.59    0.14
   7   9   6    1.78    0.30
  -8  -9  -6    1.49    0.17
   8   9   6    1.46    0.28
   8   9   6    1.35    0.13
  -9  -9  -6    2.45    0.23
   9   9   6    2.15    0.18
   9   9   6    2.18    0.35
   1 -10  -6    1.07    0.16
  -1  10   6    1.25    0.17
  -1  10   6    0.92    0.22
   0 -10  -6    0.10    0.08
   0  10   6   -0.01    0.06
   0  10   6    0.02    0.10
  -1 -10  -6    0.81    0.13
   1  10   6    1.12    0.23
   1  10   6    1.10    0.14
  -2 -10  -6   -0.07    0.05
   2  10   6   -0.01    0.10
   2  10   6    0.01    0.05
  -3 -10  -6    4.60    0.33
   3  10   6    4.98    0.32
   3  10   6    4.06    0.47
  -4 -10  -6    1.21    0.14
   4  10   6    0.97    0.24
   4  10   6    1.15    0.12
  -5 -10  -6    0.73    0.11
  -5 -10  -6    0.60    0.11
   5  10   6    0.53    0.18
   5  10   6    0.49    0.08
  -6 -10  -6    3.98    0.30
   6  10   6    3.60    0.25
   6  10   6    4.19    0.47
  -7 -10  -6    0.08    0.08
   7  10   6   -0.04    0.04
   7  10   6   -0.01    0.14
  -1 -11  -6    1.56    0.18
   1  11   6    1.35    0.17
   1  11   6    1.79    0.31
  -2 -11  -6    1.46    0.18
   2  11   6    2.14    0.19
   2  11   6    1.55    0.30
  -3 -11  -6   -0.03    0.06
   3  11   6    0.01    0.06
   3  11   6   -0.03    0.10
  -4 -11  -6    1.89    0.20
   4  11   6    2.80    0.38
   4  11   6    2.26    0.19
  -5 -11  -6    1.96    0.19
  -5 -11  -6    1.56    0.18
   5  11   6    1.66    0.15
   5  11   6    1.71    0.33
   1  10  -7    0.30    0.19
  -1 -10   7    0.28    0.09
   0  10  -7    3.22    0.43
   0 -10   7    3.67    0.28
   1 -10   7    0.01    0.05
   2 -10   7    1.26    0.13
   3   9  -7    0.14    0.14
  -3  -9   7    0.07    0.09
   2   9  -7    0.22    0.16
  -2  -9   7    0.18    0.09
   1   9  -7    3.88    0.46
   0   9  -7    1.02    0.24
   0  -9   7    0.91    0.11
  -1   9  -7    4.04    0.46
   1  -9   7    4.39    0.30
   2  -9   7    2.89    0.21
   3  -9   7    1.90    0.16
   4  -9   7    0.09    0.06
   5  -9   7    0.07    0.06
   5  -9   7    0.08    0.04
   4   8  -7    0.61    0.22
  -4  -8   7    0.70    0.24
  -4  -8   7    1.10    0.19
   3   8  -7    0.40    0.18
  -3  -8   7    0.26    0.12
   2   8  -7   19.01    1.40
  -2  -8   7   19.51    1.21
   1   8  -7    3.12    0.38
  -1  -8   7    2.70    0.22
   0   8  -7    2.40    0.33
   0  -8   7    2.56    0.18
  -1   8  -7    0.72    0.19
   1  -8   7    0.52    0.07
  -2   8  -7    4.26    0.42
   2  -8   7    4.03    0.27
   3  -8   7    1.12    0.11
   4  -8   7    0.48    0.09
   5  -8   7    0.93    0.08
   5  -8   7    0.81    0.12
   6  -8   7    0.02    0.07
   6  -8   7    0.05    0.04
   5   7  -7    0.46    0.20
  -5  -7   7    0.53    0.16
  -5  -7   7    0.54    0.22
   4   7  -7    4.22    0.50
  -4  -7   7    5.58    0.43
  -4  -7   7    4.11    0.51
   3   7  -7    4.35    0.49
  -3  -7   7    4.96    0.53
  -3  -7   7    5.27    0.41
   2   7  -7    0.60    0.19
  -2  -7   7    0.36    0.10
   1   7  -7    5.06    0.50
  -1  -7   7    5.27    0.35
   0   7  -7    0.96    0.21
  -1   7  -7    2.25    0.29
   1  -7   7    2.07    0.14
  -2   7  -7    2.49    0.29
   2  -7   7    2.39    0.17
   3  -7   7    0.84    0.10
   4  -7   7    1.88    0.17
   5  -7   7    1.09    0.08
   5  -7   7    0.93    0.14
   6  -7   7    0.02    0.03
   6  -7   7   -0.05    0.06
   7  -7   7    1.02    0.10
   7  -7   7    0.84    0.15
   6   6  -7    2.64    0.40
  -6  -6   7    2.61    0.42
  -6  -6   7    3.49    0.36
   5   6  -7    0.52    0.20
  -5  -6   7    0.95    0.26
  -5  -6   7    0.86    0.18
   4   6  -7    0.09    0.13
  -4  -6   7    0.04    0.14
  -4  -6   7    0.19    0.11
   3   6  -7    2.58    0.35
  -3  -6   7    2.79    0.26
  -3  -6   7    2.70    0.37
   2   6  -7    8.21    0.72
  -2  -6   7    7.97    0.72
  -2  -6   7    9.92    0.61
   1   6  -7   -0.03    0.08
  -1  -6   7    0.06    0.04
   0   6  -7   -0.01    0.07
  -1   6  -7    1.95    0.25
   1  -6   7    1.54    0.35
  -2   6  -7    0.94    0.17
  -3   6  -7    2.31    0.26
   3  -6   7    2.70    0.20
   4  -6   7    0.44    0.08
   5  -6   7   29.90    1.79
   5  -6   7   28.99    1.54
   6  -6   7    0.00    0.07
   6  -6   7   -0.02    0.03
   7  -6   7   -0.02    0.04
   7  -6   7   -0.01    0.07
   8  -6   7    2.26    0.18
   8  -6   7    1.87    0.24
   6   5  -7    1.25    0.27
  -6  -5   7    1.40    0.24
  -6  -5   7    1.89    0.34
   5   5  -7    0.94    0.22
  -5  -5   7    1.27    0.27
  -5  -5   7    0.92    0.18
   4   5  -7    3.07    0.38
  -4  -5   7    3.65    0.33
  -4  -5   7    3.05    0.39
   3   5  -7    3.48    0.40
  -3  -5   7    4.13    0.33
  -3  -5   7    3.66    0.42
   2   5  -7    0.29    0.12
  -2  -5   7    0.42    0.14
  -2  -5   7    0.30    0.08
   1   5  -7    1.29    0.22
  -1  -5   7    1.33    0.12
  -1  -5   7    1.15    0.22
   0   5  -7    4.38    0.41
   0  -5   7    4.89    0.42
   0  -5   7    4.22    0.63
  -1   5  -7    4.85    0.40
   1  -5   7    4.33    0.39
   1  -5   7    4.14    0.63
   1  -5   7    4.29    0.62
  -2   5  -7    5.62    0.45
   2  -5   7    5.82    0.46
   2  -5   7    5.53    0.79
  -3   5  -7    0.43    0.10
   3  -5   7    0.20    0.04
   3  -5   7    0.15    0.09
   3  -5   7    0.26    0.04
   4  -5   7    0.15    0.06
   5  -5   7    4.84    0.36
   6  -5   7    1.91    0.13
   6  -5   7    1.56    0.19
   7  -5   7   22.25    1.44
   7  -5   7   22.90    1.22
   8  -5   7    0.52    0.09
   8  -5   7    0.74    0.16
   9  -5   7    6.55    0.53
   9  -5   7    6.28    0.42
  -7  -4   7   10.81    0.92
  -7  -4   7   11.38    0.85
   6   4  -7    2.81    0.38
  -6  -4   7    3.10    0.41
  -6  -4   7    3.50    0.36
   5   4  -7    0.93    0.22
  -5  -4   7    1.50    0.21
  -5  -4   7    1.13    0.25
   4   4  -7    0.03    0.09
  -4  -4   7    0.09    0.08
  -4  -4   7    0.32    0.14
   3   4  -7    0.06    0.09
  -3  -4   7   -0.02    0.09
  -3  -4   7   -0.05    0.05
   2   4  -7    6.20    0.53
  -2  -4   7    6.55    0.45
  -2  -4   7    6.27    0.55
   1   4  -7    0.59    0.15
   1   4  -7    0.35    0.15
  -1  -4   7    0.43    0.14
  -1  -4   7    0.32    0.16
  -1  -4   7    0.46    0.07
  -1  -4   7    0.53    0.14
   0   4  -7   11.68    0.88
   0  -4   7   13.93    0.90
   0  -4   7   11.76    1.46
   0  -4   7   12.99    1.42
  -1   4  -7   24.96    1.58
   1  -4   7   24.88    1.58
   1  -4   7   26.01    2.67
   1  -4   7   21.69    2.67
  -2   4  -7    2.03    0.21
   2  -4   7    1.54    0.36
   2  -4   7    1.94    0.21
  -3   4  -7   29.75    1.85
   3  -4   7   30.55    1.85
   3  -4   7   27.86    3.24
   4  -4   7    0.49    0.08
   5  -4   7   13.38    0.86
   6  -4   7    1.29    0.10
   6  -4   7    1.15    0.16
   7  -4   7    0.61    0.08
   7  -4   7    0.77    0.15
   8  -4   7   15.78    0.90
   8  -4   7   16.39    1.08
   9  -4   7    0.03    0.06
   9  -4   7   -0.02    0.09
  10  -4   7    1.77    0.27
  10  -4   7    2.01    0.20
  -7  -3   7    0.43    0.18
  -7  -3   7    0.24    0.14
  -6  -3   7    4.31    0.41
  -6  -3   7    4.29    0.47
   5   3  -7    1.49    0.25
  -5  -3   7    1.40    0.21
  -5  -3   7    1.26    0.25
   4   3  -7    1.50    0.24
  -4  -3   7    1.37    0.25
  -4  -3   7    1.54    0.20
   3   3  -7    0.01    0.08
  -3  -3   7    0.21    0.11
  -3  -3   7    0.26    0.09
   2   3  -7    3.44    0.33
   2   3  -7    2.20    0.42
  -2  -3   7    3.40    0.40
  -2  -3   7    3.00    0.33
  -2  -3   7    3.66    0.26
   1   3  -7    2.93    0.52
   1   3  -7    4.24    0.37
  -1  -3   7    4.53    0.51
  -1  -3   7    4.45    0.60
  -1  -3   7    4.23    0.28
  -1  -3   7    4.40    0.38
   0   3  -7   -0.02    0.06
   0   3  -7    0.02    0.05
   0  -3   7   -0.01    0.06
   0  -3   7   -0.01    0.06
   0  -3   7    0.10    0.12
  -1   3  -7    8.51    1.22
  -1   3  -7   10.83    0.74
   1  -3   7   12.13    0.75
   1  -3   7   12.36    1.26
   1  -3   7    9.80    1.27
  -2   3  -7    2.42    0.22
   2  -3   7    2.10    0.41
   2  -3   7    2.10    0.39
   2  -3   7    1.99    0.21
  -3   3  -7   30.39    1.88
   3  -3   7   29.55    3.32
   3  -3   7   30.71    1.88
   4  -3   7   15.31    2.06
   4  -3   7   20.56    1.11
   4  -3   7   17.39    1.13
   5  -3   7   26.33    1.61
   6  -3   7    8.49    0.47
   6  -3   7    8.75    0.60
   7  -3   7    3.86    0.35
   7  -3   7    4.14    0.26
   8  -3   7    1.76    0.24
   8  -3   7    2.02    0.17
   9  -3   7    2.91    0.33
   9  -3   7    3.27    0.24
  10  -3   7    0.21    0.13
  10  -3   7    0.20    0.08
  -7  -2   7    1.92    0.29
  -7  -2   7    1.68    0.26
  -6  -2   7    0.37    0.15
  -6  -2   7    0.62    0.16
  -5  -2   7    2.43    0.28
  -5  -2   7    2.95    0.34
  -4  -2   7    7.80    0.55
  -4  -2   7    7.05    0.60
   3   2  -7    0.47    0.14
   3   2  -7    0.62    0.18
  -3  -2   7    0.72    0.15
  -3  -2   7    0.81    0.12
  -3  -2   7    0.63    0.16
   2   2  -7   21.21    1.51
  -2  -2   7   24.65    2.45
  -2  -2   7   23.27    1.42
  -2  -2   7   22.60    1.53
   1   2  -7    0.06    0.07
   1   2  -7    0.06    0.06
  -1  -2   7    0.05    0.07
  -1  -2   7    0.01    0.07
  -1  -2   7    0.06    0.04
   0   2  -7    0.33    0.09
   0   2  -7    0.14    0.10
   0  -2   7    0.17    0.03
   0  -2   7    0.19    0.10
   0  -2   7    0.17    0.04
   0  -2   7    0.12    0.11
   0  -2   7    0.11    0.08
  -1   2  -7    0.87    0.13
  -1   2  -7    0.51    0.18
   1  -2   7    0.82    0.24
   1  -2   7    0.65    0.12
   1  -2   7    1.14    0.23
  -2   2  -7    1.57    0.32
   2  -2   7    1.76    0.33
   2  -2   7    1.79    0.37
   2  -2   7    1.78    0.18
   3  -2   7   42.17    2.43
   3  -2   7   41.27    4.44
   3  -2   7   42.53    2.43
   3  -2   7   38.83    4.46
   3  -2   7   41.84    2.54
   4  -2   7   17.49    2.29
   4  -2   7   20.32    1.26
   4  -2   7   22.14    1.23
   5  -2   7   15.42    0.97
   5  -2   7   15.21    0.80
   6  -2   7   17.34    1.12
   6  -2   7   17.76    0.94
  -7   2  -7    1.67    0.12
   7  -2   7    1.56    0.13
   7  -2   7    1.59    0.20
   8  -2   7    2.29    0.18
   8  -2   7    2.20    0.26
   9  -2   7   -0.03    0.04
   9  -2   7   -0.08    0.07
  10  -2   7    4.27    0.31
  10  -2   7    4.09    0.42
  11  -2   7   -0.02    0.06
  -7  -1   7    0.70    0.19
  -7  -1   7    1.20    0.22
  -6  -1   7   -0.04    0.08
  -6  -1   7   -0.04    0.09
  -5  -1   7    3.37    0.32
  -5  -1   7    3.13    0.35
   4   1  -7   -0.02    0.07
  -4  -1   7    0.12    0.07
  -4  -1   7    0.03    0.09
   3   1  -7    9.91    1.33
  -3  -1   7   13.18    0.86
  -3  -1   7   13.42    0.79
   2   1  -7   11.66    1.64
  -2  -1   7   15.25    1.02
  -2  -1   7   18.22    1.63
  -2  -1   7   14.66    0.94
  -1  -1   7   41.14    2.55
  -1  -1   7   40.49    2.42
   0  -1   7   24.44    1.50
   0  -1   7   22.91    1.59
   0  -1   7   26.88    2.68
   0  -1   7   26.05    1.48
   1  -1   7    3.73    0.23
   1  -1   7    3.30    0.22
   1  -1   7    2.89    0.51
   1  -1   7    3.35    0.46
   1  -1   7    2.98    0.27
  -2   1  -7    0.91    0.24
   2  -1   7    1.07    0.29
   2  -1   7    1.33    0.11
   2  -1   7    1.39    0.27
   2  -1   7    1.35    0.09
   2  -1   7    0.92    0.12
  -3   1  -7    0.12    0.11
   3  -1   7    0.38    0.17
   3  -1   7    0.38    0.06
   3  -1   7    0.26    0.16
   3  -1   7    0.42    0.07
   3  -1   7    0.36    0.04
   4  -1   7   19.04    1.12
   4  -1   7   18.68    1.13
   4  -1   7   16.75    2.09
   5  -1   7   15.91    2.00
   5  -1   7   17.69    0.92
   5  -1   7   17.90    1.09
  -6   1  -7    4.18    0.28
   6  -1   7    4.40    0.26
   6  -1   7    4.29    0.34
  -7   1  -7    1.94    0.16
   7  -1   7    1.80    0.22
   7  -1   7    2.16    0.16
   8  -1   7    0.15    0.05
   8  -1   7    0.30    0.12
   9  -1   7    0.58    0.10
   9  -1   7    0.66    0.17
  10  -1   7    1.97    0.27
  10  -1   7    1.69    0.18
  11  -1   7    1.50    0.18
  11  -1   7    1.64    0.27
  -7   0   7    0.38    0.14
  -7   0   7    0.28    0.14
  -6   0   7    2.10    0.26
  -6   0   7    1.88    0.26
  -5   0   7    0.87    0.16
  -5   0   7    0.69    0.16
  -4   0   7    0.35    0.12
  -4   0   7    0.60    0.13
   3   0  -7    3.41    0.51
  -3   0   7    3.94    0.31
  -3   0   7    4.07    0.34
   2   0  -7   14.09    1.72
  -2   0   7   16.12    0.98
  -2   0   7   16.71    1.05
   1   0  -7   14.09    1.82
  -1   0   7   17.85    1.03
  -1   0   7   18.20    1.10
   0   0  -7    0.18    0.11
   0   0   7    0.46    0.06
   0   0   7    0.45    0.10
   0   0   7    0.58    0.14
   0   0   7    0.44    0.04
   1   0   7   86.22    8.69
   1   0   7   80.93    4.90
   1   0   7   89.01    4.90
   1   0   7   79.44    5.08
  -2   0  -7    0.10    0.08
   2   0   7    0.00    0.06
   2   0   7    0.04    0.03
   2   0   7    0.41    0.18
   2   0   7    0.12    0.05
   2   0   7    0.02    0.02
  -3   0  -7    0.50    0.19
   3   0   7    0.96    0.27
   3   0   7    0.66    0.21
   3   0   7    0.80    0.09
   3   0   7    0.95    0.08
   3   0   7    1.02    0.10
  -4   0  -7    2.02    0.44
   4   0   7    2.70    0.50
   4   0   7    3.19    0.18
   4   0   7    2.79    0.47
   4   0   7    3.13    0.23
   4   0   7    3.14    0.21
  -5   0  -7    0.29    0.04
   5   0   7    0.16    0.13
   5   0   7    0.30    0.05
   5   0   7    0.33    0.08
   5   0   7    0.39    0.05
  -6   0  -7    7.75    0.51
   6   0   7    7.57    0.55
   6   0   7    7.74    0.45
  -7   0  -7    6.08    0.41
   7   0   7    5.51    0.35
   7   0   7    5.50    0.45
  -8   0  -7    2.13    0.20
   8   0   7    1.99    0.17
   8   0   7    1.58    0.23
   9   0   7    8.39    0.50
   9   0   7    7.51    0.62
  10   0   7    0.50    0.16
  10   0   7    0.45    0.10
  11   0   7    3.99    0.31
  11   0   7    4.00    0.43
  -7   1   7    3.30    0.33
  -7   1   7    2.10    0.27
  -6   1   7    0.36    0.12
  -6   1   7    0.42    0.14
  -5   1   7    2.70    0.28
  -5   1   7    2.64    0.28
  -4   1   7   14.09    0.96
  -4   1   7   14.11    0.93
  -3   1   7   18.13    1.20
  -3   1   7   18.50    1.16
   2  -1  -7    1.68    0.33
  -2   1   7    2.55    0.23
  -2   1   7    2.47    0.20
   1  -1  -7    2.70    0.43
  -1   1   7    3.16    0.24
  -1   1   7    3.35    0.27
   0  -1  -7    9.70    1.23
   0   1   7   11.19    0.67
   0   1   7   11.14    0.72
   1   1   7   25.55    2.41
   1   1   7   21.56    1.34
   1   1   7   21.87    1.40
   1   1   7   21.39    1.34
   2   1   7   19.66    1.05
   2   1   7   18.92    1.19
   2   1   7   19.17    1.24
   2   1   7   21.73    2.18
   2   1   7   20.58    1.06
  -3  -1  -7    0.21    0.12
   3   1   7    0.40    0.06
   3   1   7    0.44    0.06
   3   1   7    0.34    0.15
   3   1   7    0.34    0.04
   3   1   7    0.18    0.13
  -4  -1  -7    0.79    0.24
  -4  -1  -7    1.29    0.11
   4   1   7    1.20    0.31
   4   1   7    1.05    0.26
   4   1   7    1.27    0.10
   4   1   7    1.37    0.11
   4   1   7    1.19    0.13
  -5  -1  -7    5.50    0.36
   5   1   7    5.19    0.32
   5   1   7    5.02    0.39
   5   1   7    5.22    0.76
   5   1   7    5.51    0.36
  -6  -1  -7    1.20    0.12
   6   1   7    1.00    0.10
   6   1   7    1.07    0.31
   6   1   7    1.04    0.15
  -7  -1  -7    2.76    0.23
   7   1   7    2.36    0.26
   7   1   7    2.57    0.19
  -8  -1  -7    1.78    0.19
   8   1   7    1.79    0.22
   8   1   7    1.48    0.15
   9   1   7    3.01    0.34
   9   1   7    3.34    0.25
  10   1   7    1.94    0.28
  10   1   7    2.03    0.19
  11   1   7    3.09    0.37
  11   1   7    3.22    0.26
  -7   2   7    0.12    0.08
   6  -2  -7    2.80    0.19
  -6   2   7    2.47    0.27
  -6   2   7    2.96    0.30
   5  -2  -7    0.05    0.04
  -5   2   7   -0.06    0.05
  -5   2   7    0.03    0.07
   4  -2  -7    0.20    0.04
  -4   2   7    0.22    0.09
  -4   2   7    0.02    0.06
   3  -2  -7   18.80    1.03
  -3   2   7   19.26    1.19
  -3   2   7   18.54    1.22
  -2   2   7    0.11    0.06
  -2   2   7    0.05    0.05
   1  -2  -7    1.25    0.27
  -1   2   7    1.56    0.17
  -1   2   7    1.89    0.16
   0  -2  -7    4.96    0.74
   0   2   7    6.18    0.41
   0   2   7    6.64    0.41
   0   2   7    6.52    0.43
   1   2   7   35.55    1.86
   1   2   7   34.24    2.03
   1   2   7   32.68    2.10
  -2  -2  -7    0.00    0.06
   2   2   7    0.21    0.05
   2   2   7    0.04    0.03
   2   2   7    0.04    0.06
   2   2   7    0.05    0.03
  -3  -2  -7   27.02    1.70
   3   2   7   27.46    1.49
   3   2   7   27.05    1.63
   3   2   7   29.21    2.92
   3   2   7   25.59    1.67
   3   2   7   27.01    1.44
  -4  -2  -7    6.86    1.06
  -4  -2  -7    9.16    0.60
   4   2   7    9.42    1.09
   4   2   7    9.46    0.51
   4   2   7    8.75    1.14
   4   2   7    9.74    0.54
   4   2   7    9.57    0.60
   4   2   7    9.38    0.60
  -5  -2  -7    0.10    0.11
  -5  -2  -7    0.19    0.05
   5   2   7    0.13    0.06
   5   2   7    0.14    0.05
   5   2   7    0.08    0.04
   5   2   7    0.04    0.09
  -6  -2  -7   12.94    0.67
  -6  -2  -7   13.05    0.81
   6   2   7   10.89    0.81
   6   2   7   12.01    0.79
   6   2   7   11.68    1.47
   6   2   7   11.49    0.68
  -7  -2  -7    0.17    0.07
  -7  -2  -7    0.29    0.04
   7   2   7    0.20    0.09
   7   2   7    0.17    0.05
  -8  -2  -7    4.63    0.34
  -8  -2  -7    3.61    0.23
   8   2   7    3.46    0.26
   8   2   7    4.06    0.37
  -9  -2  -7    7.61    0.45
   9   2   7    7.52    0.61
   9   2   7    8.54    0.49
 -10  -2  -7    0.93    0.09
  10   2   7    1.33    0.22
  10   2   7    0.74    0.12
 -11  -2  -7    0.95    0.10
  11   2   7    1.06    0.14
   6  -3  -7    0.13    0.06
  -6   3   7    0.15    0.08
   5  -3  -7    4.13    0.28
  -5   3   7    4.15    0.36
  -5   3   7    3.71    0.33
   4  -3  -7    5.90    0.38
  -4   3   7    6.12    0.45
  -4   3   7    5.96    0.46
   3  -3  -7    3.28    0.23
  -3   3   7    3.18    0.28
  -3   3   7    3.32    0.28
   2  -3  -7    0.75    0.09
  -2   3   7    0.71    0.12
  -2   3   7    0.90    0.12
  -2   3   7    1.02    0.10
  -2   3   7    0.59    0.11
   1  -3  -7    0.14    0.04
  -1   3   7    0.15    0.06
  -1   3   7    0.21    0.06
  -1   3   7    0.13    0.06
  -1   3   7    0.19    0.04
   0  -3  -7    0.20    0.04
   0  -3  -7    0.17    0.10
   0   3   7    0.30    0.07
   0   3   7    0.20    0.07
   0   3   7    0.24    0.04
  -1  -3  -7    0.06    0.03
  -1  -3  -7   -0.03    0.05
   1   3   7    0.00    0.04
   1   3   7    0.19    0.05
   1   3   7    0.06    0.03
  -2  -3  -7    3.44    0.20
  -2  -3  -7    2.84    0.20
  -2  -3  -7    2.58    0.44
   2   3   7    3.69    0.21
   2   3   7    3.01    0.24
   2   3   7    3.39    0.25
  -3  -3  -7   10.25    0.70
  -3  -3  -7   10.70    0.59
  -3  -3  -7    9.95    0.60
   3   3   7   10.11    0.68
   3   3   7   12.31    1.22
   3   3   7   11.04    0.61
   3   3   7   10.63    0.70
  -4  -3  -7    5.01    0.29
  -4  -3  -7    4.96    0.36
   4   3   7    4.78    0.30
   4   3   7    4.98    0.36
   4   3   7    4.73    0.70
   4   3   7    4.61    0.36
   4   3   7    5.46    0.65
   4   3   7    5.18    0.32
  -5  -3  -7   23.33    1.41
  -5  -3  -7   22.37    1.20
   5   3   7   20.06    2.46
   5   3   7   23.58    1.24
   5   3   7   21.53    1.39
   5   3   7   21.52    1.19
   5   3   7   21.33    1.38
  -6  -3  -7   19.42    1.04
  -6  -3  -7   20.26    1.23
   6   3   7   18.98    1.08
   6   3   7   18.14    1.03
   6   3   7   17.10    2.14
   6   3   7   19.80    1.21
   6   3   7   17.61    1.21
  -7  -3  -7   13.54    0.77
  -7  -3  -7   13.64    0.77
  -7  -3  -7   14.77    0.94
   7   3   7   12.38    1.62
   7   3   7   13.40    0.77
   7   3   7   15.27    0.82
   7   3   7   13.43    0.93
  -8  -3  -7    0.73    0.08
  -8  -3  -7    0.70    0.13
   8   3   7    0.54    0.09
   8   3   7    0.56    0.14
   8   3   7    0.49    0.10
  -9  -3  -7    0.61    0.08
   9   3   7    0.36    0.13
   9   3   7    0.60    0.11
   9   3   7    0.54    0.09
 -10  -3  -7    2.83    0.21
  10   3   7    3.27    0.27
  10   3   7    2.95    0.23
 -11  -3  -7    0.12    0.05
  11   3   7   -0.01    0.08
   6  -4  -7    1.46    0.17
  -6   4   7    1.66    0.20
  -6   4   7    2.26    0.26
   5  -4  -7    0.19    0.08
  -5   4   7    0.12    0.07
  -5   4   7    0.12    0.09
   4  -4  -7    2.72    0.24
  -4   4   7    2.83    0.27
  -4   4   7    3.57    0.29
  -4   4   7    3.22    0.28
  -4   4   7    3.29    0.28
   3  -4  -7    4.89    0.34
  -3   4   7    5.34    0.39
  -3   4   7    5.63    0.40
  -3   4   7    5.02    0.39
  -3   4   7    4.93    0.36
   2  -4  -7    3.66    0.26
  -2   4   7    3.68    0.30
  -2   4   7    3.83    0.27
  -2   4   7    3.50    0.30
  -2   4   7    3.87    0.30
   1  -4  -7   12.77    0.75
  -1   4   7   12.86    0.85
  -1   4   7   12.84    0.83
  -1   4   7   13.44    0.74
   0  -4  -7    0.90    0.09
   0   4   7    0.89    0.12
   0   4   7    0.69    0.08
   0   4   7    0.62    0.10
  -1  -4  -7    6.35    0.38
  -1  -4  -7    5.51    0.77
   1   4   7    7.03    0.38
   1   4   7    5.85    0.42
   1   4   7    6.29    0.44
  -2  -4  -7   12.05    1.67
  -2  -4  -7   15.52    0.84
   2   4   7   15.33    0.95
   2   4   7   16.83    0.85
   2   4   7   14.96    0.97
  -3  -4  -7    9.04    0.60
  -3  -4  -7    8.88    0.51
   3   4   7    9.26    0.52
   3   4   7    8.74    0.60
   3   4   7    8.03    0.59
  -4  -4  -7    4.24    0.25
  -4  -4  -7    3.33    0.55
  -4  -4  -7    3.93    0.31
   4   4   7    4.65    0.33
   4   4   7    4.07    0.33
   4   4   7    4.28    0.27
  -5  -4  -7   15.55    0.86
  -5  -4  -7   16.34    1.02
   5   4   7   16.88    0.88
   5   4   7   14.52    1.79
   5   4   7   13.25    0.99
   5   4   7   15.27    1.01
  -6  -4  -7   14.33    0.87
  -6  -4  -7   13.52    0.72
  -6  -4  -7    9.93    1.44
  -6  -4  -7   12.83    0.71
   6   4   7   11.16    1.49
   6   4   7   13.62    0.75
   6   4   7   12.02    0.86
   6   4   7   12.91    0.86
  -7  -4  -7    9.09    0.51
  -7  -4  -7    9.09    0.63
   7   4   7    7.23    1.07
   7   4   7    8.47    0.50
   7   4   7    8.92    0.63
   7   4   7    9.43    0.54
   7   4   7    7.48    0.62
  -8  -4  -7    0.04    0.04
  -8  -4  -7    0.05    0.06
   8   4   7    0.13    0.10
   8   4   7    0.09    0.05
   8   4   7    0.05    0.06
  -9  -4  -7    0.70    0.09
   9   4   7    0.65    0.09
   9   4   7    0.55    0.11
   9   4   7    0.87    0.18
 -10  -4  -7    0.24    0.07
  10   4   7    0.26    0.09
  10   4   7    0.23    0.07
 -11  -4  -7    1.40    0.14
  11   4   7    1.03    0.16
   5  -5  -7    0.14    0.08
  -5   5   7    0.22    0.12
  -5   5   7    0.19    0.09
   4  -5  -7    0.01    0.06
  -4   5   7   -0.06    0.05
  -4   5   7    0.01    0.08
   3  -5  -7    0.78    0.12
  -3   5   7    0.96    0.14
  -3   5   7    0.90    0.13
  -3   5   7    0.93    0.14
   2  -5  -7    3.25    0.25
  -2   5   7    3.36    0.27
  -2   5   7    3.44    0.26
  -2   5   7    3.14    0.28
   1  -5  -7    1.36    0.13
  -1   5   7    0.95    0.14
  -1   5   7    1.55    0.13
  -1   5   7    1.31    0.15
   0  -5  -7    9.46    0.57
   0   5   7    9.18    0.63
   0   5   7    9.03    0.65
   0   5   7   10.36    0.56
  -1  -5  -7   22.60    1.26
   1   5   7   22.62    1.38
   1   5   7   21.61    1.43
   1   5   7   23.14    1.25
  -2  -5  -7   13.08    0.72
  -2  -5  -7   10.43    1.41
  -2  -5  -7   11.67    0.84
   2   5   7   13.33    0.84
   2   5   7   12.91    0.82
   2   5   7   13.44    0.71
  -3  -5  -7    1.34    0.30
  -3  -5  -7    1.72    0.14
  -3  -5  -7    1.66    0.17
   3   5   7    2.15    0.14
   3   5   7    1.65    0.18
   3   5   7    1.76    0.19
  -4  -5  -7    4.09    0.29
  -4  -5  -7    2.60    0.47
  -4  -5  -7    3.43    0.22
   4   5   7    3.39    0.29
   4   5   7    2.84    0.28
  -5  -5  -7    3.33    0.59
  -5  -5  -7    4.78    0.28
  -5  -5  -7    5.47    0.36
   5   5   7    4.42    0.29
   5   5   7    3.97    0.36
   5   5   7    5.02    0.38
   5   5   7    4.00    0.64
  -6  -5  -7   13.69    0.88
  -6  -5  -7   13.32    0.73
  -6  -5  -7   12.70    0.73
   6   5   7   12.13    0.87
   6   5   7   13.34    0.89
   6   5   7   12.46    0.74
   6   5   7   11.14    1.49
  -7  -5  -7    2.69    0.19
  -7  -5  -7    2.69    0.26
   7   5   7    2.51    0.20
   7   5   7    2.15    0.27
   7   5   7    2.72    0.28
  -8  -5  -7    0.28    0.07
   8   5   7    0.26    0.11
   8   5   7    0.20    0.07
  -9  -5  -7    2.22    0.18
   9   5   7    2.10    0.20
 -10  -5  -7    0.59    0.10
  10   5   7    0.80    0.12
 -11  -5  -7    0.07    0.06
  11   5   7    0.03    0.07
   5  -6  -7    0.70    0.13
  -5   6   7    0.46    0.13
  -5   6   7    0.37    0.14
   4  -6  -7    0.28    0.09
  -4   6   7    0.38    0.11
  -4   6   7    0.32    0.12
   3  -6  -7    0.84    0.13
  -3   6   7    0.64    0.13
  -3   6   7    0.83    0.14
   2  -6  -7    0.48    0.10
  -2   6   7    0.60    0.11
  -2   6   7    0.47    0.11
   1  -6  -7    0.20    0.07
  -1   6   7    0.05    0.07
  -1   6   7    0.14    0.07
  -1   6   7    0.22    0.06
   0  -6  -7    3.64    0.26
   0   6   7    4.01    0.25
   0   6   7    3.17    0.30
   0   6   7    3.25    0.28
  -1  -6  -7    0.08    0.05
   1   6   7    0.01    0.05
   1   6   7    0.24    0.08
   1   6   7    0.15    0.05
  -2  -6  -7   32.12    2.02
  -2  -6  -7   32.17    1.74
   2   6   7   32.37    1.73
   2   6   7   31.76    1.93
   2   6   7   28.96    1.98
  -3  -6  -7   11.17    0.63
  -3  -6  -7   11.31    0.75
   3   6   7   11.46    0.63
   3   6   7   10.13    0.73
   3   6   7    9.92    0.75
  -4  -6  -7    3.04    0.51
  -4  -6  -7    3.91    0.31
  -4  -6  -7    3.51    0.24
   4   6   7    3.81    0.33
   4   6   7    4.04    0.25
   4   6   7    3.75    0.33
  -5  -6  -7    3.50    0.27
  -5  -6  -7    2.14    0.42
  -5  -6  -7    2.81    0.20
   5   6   7    2.04    0.26
   5   6   7    2.88    0.29
   5   6   7    2.80    0.20
   5   6   7    3.01    0.50
  -6  -6  -7    0.69    0.09
  -6  -6  -7    0.75    0.13
  -6  -6  -7    0.73    0.09
   6   6   7    0.65    0.15
   6   6   7    0.53    0.14
   6   6   7    0.64    0.09
  -7  -6  -7    1.08    0.12
  -7  -6  -7    0.96    0.16
   7   6   7    1.02    0.12
   7   6   7    1.47    0.21
  -8  -6  -7   -0.03    0.04
   8   6   7    0.03    0.05
  -9  -6  -7    0.77    0.11
   9   6   7    0.69    0.10
 -10  -6  -7   -0.06    0.05
  10   6   7   -0.05    0.05
   4  -7  -7    1.52    0.19
  -4   7   7    1.52    0.21
  -4   7   7    1.47    0.21
   3  -7  -7    0.22    0.08
  -3   7   7    0.13    0.09
  -3   7   7    0.30    0.10
   2  -7  -7    1.59    0.18
  -2   7   7    1.84    0.22
  -2   7   7    1.89    0.20
   1  -7  -7    0.68    0.10
  -1   7   7    0.35    0.11
  -1   7   7    0.22    0.08
   0  -7  -7    0.03    0.05
   0   7   7    0.12    0.07
   0   7   7    0.08    0.05
  -1  -7  -7    2.25    0.18
   1   7   7    1.88    0.23
   1   7   7    2.12    0.17
  -2  -7  -7    0.32    0.07
  -2  -7  -7    0.43    0.10
   2   7   7    0.31    0.06
   2   7   7    0.32    0.11
  -3  -7  -7    1.86    0.16
  -3  -7  -7    1.96    0.20
   3   7   7    1.94    0.15
   3   7   7    1.59    0.22
  -4  -7  -7    0.19    0.08
  -4  -7  -7    0.28    0.06
   4   7   7    0.23    0.05
   4   7   7    0.11    0.09
  -5  -7  -7    1.31    0.13
  -5  -7  -7    1.26    0.17
   5   7   7    1.37    0.12
   5   7   7    1.16    0.20
  -6  -7  -7    0.26    0.07
  -6  -7  -7    0.27    0.10
  -6  -7  -7    0.27    0.07
   6   7   7    0.40    0.07
   6   7   7    0.41    0.14
  -7  -7  -7    1.08    0.12
  -7  -7  -7    0.81    0.16
   7   7   7    1.11    0.21
   7   7   7    1.27    0.12
  -8  -7  -7    0.48    0.09
   8   7   7    0.37    0.16
   8   7   7    0.40    0.08
  -9  -7  -7    0.63    0.10
   9   7   7    0.36    0.08
 -10  -7  -7    0.67    0.12
  10   7   7    0.75    0.11
   3  -8  -7    6.33    0.48
  -3   8   7    7.33    0.51
  -3   8   7    6.96    0.56
   2  -8  -7    0.60    0.12
  -2   8   7    0.85    0.15
  -2   8   7    0.82    0.17
   1  -8  -7    7.85    0.50
  -1   8   7    6.73    0.58
  -1   8   7    8.06    0.51
   0  -8  -7    0.09    0.06
   0   8   7    0.10    0.06
   0   8   7    0.08    0.09
  -1  -8  -7    5.42    0.38
   1   8   7    5.82    0.48
   1   8   7    5.99    0.38
  -2  -8  -7    5.53    0.45
  -2  -8  -7    5.65    0.37
   2   8   7    5.68    0.36
   2   8   7    5.26    0.47
  -3  -8  -7    7.30    0.54
  -3  -8  -7    7.35    0.45
   3   8   7    6.28    0.56
   3   8   7    7.00    0.43
  -4  -8  -7    1.11    0.12
  -4  -8  -7    1.34    0.17
   4   8   7    1.07    0.11
   4   8   7    1.02    0.20
  -5  -8  -7    7.30    0.52
  -5  -8  -7    6.31    0.42
   5   8   7    6.34    0.40
   5   8   7    6.40    0.55
  -6  -8  -7    1.53    0.15
  -6  -8  -7    1.61    0.20
  -6  -8  -7    1.50    0.15
   6   8   7    1.60    0.26
   6   8   7    1.39    0.13
  -7  -8  -7    1.06    0.13
   7   8   7    1.01    0.22
   7   8   7    1.02    0.11
  -8  -8  -7   -0.04    0.06
   8   8   7   -0.07    0.04
   8   8   7    0.09    0.13
  -9  -8  -7    0.49    0.11
   9   8   7    0.38    0.08
   2  -9  -7    1.43    0.18
  -2   9   7    1.36    0.19
  -2   9   7    1.25    0.22
   1  -9  -7    0.74    0.13
  -1   9   7    0.40    0.15
  -1   9   7    0.97    0.15
   0  -9  -7    0.22    0.08
   0   9   7    0.37    0.14
   0   9   7    0.19    0.08
  -1  -9  -7    1.73    0.17
   1   9   7    1.57    0.25
   1   9   7    1.45    0.16
  -2  -9  -7    0.14    0.07
   2   9   7    0.20    0.06
   2   9   7    0.07    0.11
  -3  -9  -7    1.03    0.13
   3   9   7    1.48    0.13
   3   9   7    1.31    0.23
  -4  -9  -7    2.82    0.23
   4   9   7    2.71    0.34
   4   9   7    2.90    0.21
  -5  -9  -7    2.08    0.19
   5   9   7    2.10    0.16
   5   9   7    1.76    0.29
  -6  -9  -7    0.86    0.12
  -6  -9  -7    0.91    0.12
   6   9   7    0.57    0.08
   6   9   7    0.56    0.20
  -7  -9  -7    1.00    0.13
  -7  -9  -7    1.11    0.14
   7   9   7    0.99    0.24
   7   9   7    0.95    0.10
  -8  -9  -7    0.25    0.09
   8   9   7    0.22    0.06
   8   9   7    0.17    0.15
   0 -10  -7    2.84    0.25
   0  10   7    2.66    0.34
   0  10   7    2.74    0.26
  -1 -10  -7    4.06    0.31
   1  10   7    4.16    0.44
   1  10   7    3.86    0.31
  -2 -10  -7    1.57    0.19
   2  10   7    2.76    0.21
   2  10   7    1.66    0.28
  -3 -10  -7    1.11    0.15
   3  10   7    1.51    0.15
   3  10   7    1.61    0.28
  -4 -10  -7    1.11    0.14
   4  10   7    0.98    0.24
   4  10   7    1.14    0.12
  -5 -10  -7    2.11    0.20
   5  10   7    2.08    0.17
   5  10   7    2.12    0.34
  -6 -10  -7    0.01    0.06
  -6 -10  -7    0.00    0.07
   6  10   7   -0.10    0.13
   6  10   7    0.04    0.04
  -7 -10  -7    2.49    0.22
  -7 -10  -7    2.35    0.22
   7  10   7    2.78    0.39
   7  10   7    2.23    0.18
  -3 -11  -7    1.10    0.15
   3  11   7    0.86    0.13
   3  11   7    1.05    0.26
  -4 -11  -7    1.44    0.16
   4  11   7    0.90    0.12
   4  11   7    1.52    0.30
   2   9  -8    1.70    0.32
  -2  -9   8    1.76    0.20
   1   9  -8    0.30    0.17
  -1  -9   8    0.07    0.06
   0   9  -8    0.12    0.15
   0  -9   8    0.05    0.06
  -1   9  -8    0.59    0.19
   1  -9   8    0.36    0.06
   2  -9   8    2.67    0.20
   3  -9   8    0.19    0.06
   4  -9   8    1.74    0.16
   3   8  -8    1.78    0.33
  -3  -8   8    1.17    0.31
  -3  -8   8    2.02    0.23
   2   8  -8    0.14    0.14
  -2  -8   8    0.11    0.14
  -2  -8   8    0.20    0.10
   1   8  -8    0.09    0.12
  -1  -8   8    0.58    0.10
   0   8  -8    4.46    0.49
   0  -8   8    4.78    0.32
  -1   8  -8    0.41    0.17
   1  -8   8    0.23    0.05
   2  -8   8    2.57    0.18
   3  -8   8    0.07    0.04
   4  -8   8    2.04    0.18
   5  -8   8    0.00    0.06
   6  -8   8    0.84    0.14
   6  -8   8    1.07    0.09
   4   7  -8    0.08    0.15
  -4  -7   8    0.27    0.20
  -4  -7   8    0.28    0.13
   3   7  -8    2.24    0.34
  -3  -7   8    1.70    0.33
   2   7  -8    2.31    0.34
  -2  -7   8    2.71    0.25
   1   7  -8    0.20    0.14
  -1  -7   8    0.38    0.17
  -1  -7   8    0.25    0.07
   0   7  -8    6.64    0.59
   0  -7   8    6.86    0.42
   0  -7   8    6.67    0.59
  -1   7  -8    4.51    0.45
  -2   7  -8    1.23    0.22
   2  -7   8    1.48    0.11
   2  -7   8    1.42    0.22
   3  -7   8    2.52    0.19
   4  -7   8    1.64    0.16
   5  -7   8    1.14    0.15
   6  -7   8    5.63    0.32
   6  -7   8    5.48    0.42
   7  -7   8    0.97    0.16
   7  -7   8    1.12    0.11
   5   6  -8    0.50    0.21
  -5  -6   8    0.66    0.18
  -5  -6   8    0.64    0.23
   4   6  -8    0.29    0.16
  -4  -6   8    0.41    0.20
  -4  -6   8    0.73    0.16
   3   6  -8    1.63    0.29
  -3  -6   8    1.52    0.20
  -3  -6   8    1.82    0.31
   2   6  -8    1.95    0.30
  -2  -6   8    2.01    0.20
  -2  -6   8    1.72    0.30
   1   6  -8    1.33    0.25
  -1  -6   8    1.78    0.16
  -1  -6   8    1.86    0.28
   0   6  -8    2.34    0.30
   0  -6   8    2.13    0.29
  -1   6  -8    0.87    0.18
   1  -6   8    0.64    0.16
  -2   6  -8    8.58    0.65
   2  -6   8    8.46    0.65
   3  -6   8    2.50    0.18
   4  -6   8    0.04    0.05
   5  -6   8    7.48    0.52
   6  -6   8    6.44    0.49
   6  -6   8    6.98    0.38
   7  -6   8    1.09    0.18
   7  -6   8    1.33    0.11
   8  -6   8    0.27    0.11
   8  -6   8    0.36    0.08
  -6  -5   8   -0.07    0.12
   5   5  -8    2.90    0.39
  -5  -5   8    2.73    0.40
  -5  -5   8    2.58    0.31
   4   5  -8    3.54    0.42
  -4  -5   8    3.81    0.45
  -4  -5   8    3.91    0.36
   3   5  -8    1.46    0.27
  -3  -5   8    1.84    0.31
  -3  -5   8    1.78    0.21
   2   5  -8    0.93    0.22
  -2  -5   8    1.13    0.24
  -2  -5   8    1.75    0.17
   1   5  -8    0.17    0.12
  -1  -5   8    0.12    0.11
  -1  -5   8    0.30    0.07
   0   5  -8    0.06    0.08
   0  -5   8    0.01    0.08
  -1   5  -8    0.67    0.15
   1  -5   8    0.86    0.17
   1  -5   8    0.58    0.24
  -2   5  -8    5.82    0.48
   2  -5   8    6.46    0.49
  -3   5  -8    6.11    0.48
   3  -5   8    6.87    0.50
   4  -5   8    2.37    0.19
   5  -5   8    0.27    0.09
   6  -5   8   10.18    0.70
   6  -5   8   10.21    0.55
   7  -5   8   -0.01    0.07
   7  -5   8    0.03    0.04
   8  -5   8    1.79    0.15
   8  -5   8    1.43    0.21
   9  -5   8    0.65    0.17
   9  -5   8    0.55    0.10
   6   4  -8    0.81    0.23
  -6  -4   8    1.11    0.27
  -6  -4   8    1.49    0.25
   5   4  -8    1.18    0.25
  -5  -4   8    1.21    0.20
  -5  -4   8    0.97    0.25
   4   4  -8    0.05    0.11
  -4  -4   8   -0.03    0.10
  -4  -4   8    0.06    0.08
   3   4  -8    8.71    0.72
  -3  -4   8    9.15    0.74
  -3  -4   8    9.05    0.63
   2   4  -8    0.13    0.10
  -2  -4   8    0.24    0.13
  -2  -4   8    0.08    0.07
   1   4  -8    4.01    0.40
  -1  -4   8    4.19    0.30
   0   4  -8    0.13    0.12
   0   4  -8    0.20    0.10
   0  -4   8    0.28    0.17
   0  -4   8    0.03    0.07
  -1   4  -8    0.82    0.15
   1  -4   8    0.89    0.27
   1  -4   8    0.85    0.16
  -2   4  -8    0.77    0.14
   2  -4   8    0.33    0.20
   2  -4   8    0.51    0.12
  -3   4  -8    0.17    0.08
   3  -4   8    0.21    0.08
   4  -4   8    5.16    0.35
   5  -4   8    8.09    0.55
   6  -4   8    0.22    0.03
   6  -4   8    0.08    0.07
   7  -4   8    1.51    0.12
   7  -4   8    1.31    0.19
   8  -4   8    4.14    0.27
   8  -4   8    3.67    0.36
   9  -4   8    3.14    0.24
   9  -4   8    2.68    0.32
  -6  -3   8    0.81    0.23
  -6  -3   8    0.48    0.17
  -5  -3   8    0.06    0.10
  -5  -3   8   -0.08    0.11
   4   3  -8    0.93    0.21
  -4  -3   8    1.11    0.18
  -4  -3   8    1.58    0.26
   3   3  -8    3.23    0.36
  -3  -3   8    3.03    0.37
  -3  -3   8    3.65    0.30
   2   3  -8    5.39    0.46
  -2  -3   8    4.47    0.46
  -2  -3   8    5.05    0.37
   1   3  -8    8.35    0.62
   1   3  -8    6.03    0.93
  -1  -3   8    8.93    0.64
  -1  -3   8    7.60    1.01
  -1  -3   8    9.15    0.53
   0   3  -8    2.81    0.30
   0  -3   8    3.10    0.20
   0  -3   8    2.63    0.30
   0  -3   8    3.56    0.22
   0  -3   8    2.73    0.51
  -1   3  -8   23.40    1.33
  -1   3  -8   15.80    2.19
   1  -3   8   21.89    1.32
   1  -3   8   19.95    2.27
  -2   3  -8    0.11    0.07
   2  -3   8    0.01    0.10
   2  -3   8   -0.05    0.05
   3  -3   8    6.44    0.46
   4  -3   8    4.60    0.31
   5  -3   8    0.87    0.12
   6  -3   8   15.29    0.98
   6  -3   8   14.93    0.80
   7  -3   8    5.88    0.36
   7  -3   8    6.47    0.48
   8  -3   8    4.07    0.37
   8  -3   8    3.61    0.26
   9  -3   8    4.41    0.32
   9  -3   8    5.43    0.45
  10  -3   8    0.15    0.07
  10  -3   8    0.03    0.11
  -6  -2   8    0.84    0.22
  -6  -2   8    0.59    0.17
  -5  -2   8    1.77    0.23
  -5  -2   8    1.45    0.26
  -4  -2   8    3.35    0.38
  -4  -2   8    3.49    0.32
  -3  -2   8    2.04    0.20
  -3  -2   8    1.30    0.24
   2   2  -8    0.40    0.17
  -2  -2   8    0.50    0.10
  -2  -2   8    0.48    0.15
   1   2  -8    0.43    0.17
  -1  -2   8    0.45    0.14
  -1  -2   8    0.75    0.09
   0  -2   8   55.78    3.13
   0  -2   8   51.67    5.66
   0  -2   8   51.51    3.31
  -1   2  -8    0.32    0.16
   1  -2   8    0.39    0.05
   1  -2   8    0.32    0.10
   1  -2   8    0.42    0.21
   1  -2   8    0.49    0.05
  -2   2  -8    1.38    0.32
   2  -2   8    2.07    0.13
   2  -2   8    1.73    0.19
   2  -2   8    1.42    0.37
   3  -2   8    0.09    0.03
   3  -2   8    0.22    0.04
   3  -2   8    0.21    0.07
   3  -2   8    0.16    0.16
   4  -2   8   21.92    1.41
   4  -2   8   23.70    1.37
   5  -2   8    8.12    0.55
   6  -2   8   11.90    0.79
   6  -2   8   11.78    0.64
   7  -2   8    3.03    0.29
   7  -2   8    2.88    0.20
   8  -2   8    7.78    0.46
   8  -2   8    7.43    0.59
   9  -2   8    1.21    0.14
   9  -2   8    1.13    0.21
  10  -2   8    9.98    0.61
  10  -2   8    9.90    0.77
  -6  -1   8    1.24    0.23
  -6  -1   8    1.19    0.21
  -5  -1   8    5.73    0.48
  -5  -1   8    5.88    0.52
  -4  -1   8   19.75    1.26
  -4  -1   8   19.04    1.33
  -3  -1   8    3.68    0.37
  -3  -1   8    3.89    0.32
   2   1  -8    0.53    0.20
  -2  -1   8    0.86    0.17
  -2  -1   8    0.91    0.12
   1   1  -8    2.68    0.45
  -1  -1   8    3.25    0.24
  -1  -1   8    3.11    0.30
   0   1  -8    9.39    1.29
   0  -1   8   12.17    0.70
   0  -1   8   11.86    0.78
  -1   1  -8   12.60    1.73
   1  -1   8   16.61    1.84
   1  -1   8   17.73    1.03
   1  -1   8   15.76    0.94
   2  -1   8   41.97    4.65
   2  -1   8   43.51    2.53
   2  -1   8   43.74    2.66
  -3   1  -8    0.35    0.17
   3  -1   8    0.34    0.05
   3  -1   8    0.33    0.07
   3  -1   8    0.12    0.14
   4  -1   8   46.60    2.61
   4  -1   8   45.48    2.69
   4  -1   8   38.96    4.75
   5  -1   8    3.94    0.23
   5  -1   8    4.18    0.31
   6  -1   8    1.87    0.14
   6  -1   8    1.90    0.20
   7  -1   8    0.00    0.06
   7  -1   8   -0.02    0.03
   8  -1   8    2.54    0.28
   8  -1   8    2.31    0.19
   9  -1   8    2.68    0.22
   9  -1   8    2.78    0.32
  10  -1   8    0.01    0.05
  10  -1   8   -0.06    0.09
  11  -1   8    9.13    0.70
  11  -1   8    7.55    0.52
  -6   0   8    0.24    0.12
  -6   0   8    0.25    0.13
  -5   0   8    2.87    0.30
  -5   0   8    2.69    0.31
  -4   0   8   10.79    0.73
  -4   0   8    9.98    0.76
  -3   0   8    3.44    0.29
  -3   0   8    3.03    0.32
  -2   0   8    6.30    0.47
  -2   0   8    5.27    0.41
   1   0  -8    0.14    0.11
  -1   0   8    0.10    0.05
  -1   0   8    0.30    0.10
   0   0  -8   11.22    1.52
   0   0   8   14.44    0.84
   0   0   8   14.74    0.91
  -1   0  -8    1.16    0.28
   1   0   8    1.38    0.16
   1   0   8    1.63    0.09
   1   0   8    1.27    0.12
   2   0   8   25.94    1.63
   2   0   8   25.97    1.55
   2   0   8   26.54    2.92
   3   0   8   38.20    2.25
   3   0   8   36.75    2.17
   3   0   8   34.43    3.99
   4   0   8    7.77    0.50
   4   0   8    8.04    0.42
   4   0   8    7.49    0.50
   4   0   8    6.88    1.01
   5   0   8   23.12    1.23
   5   0   8   22.60    1.42
   5   0   8   23.44    1.42
  -6   0  -8    0.12    0.03
   6   0   8    0.38    0.10
   6   0   8    0.29    0.05
  -7   0  -8    0.03    0.03
   7   0   8    0.01    0.03
   7   0   8    0.03    0.06
   8   0   8    0.14    0.09
   8   0   8    0.00    0.04
   9   0   8    8.54    0.68
   9   0   8    8.96    0.54
  10   0   8    1.02    0.13
  10   0   8    0.49    0.16
  11   0   8    1.49    0.26
  11   0   8    1.28    0.16
  -6   1   8    0.06    0.09
  -6   1   8    0.02    0.08
  -5   1   8   -0.02    0.07
  -5   1   8   -0.04    0.07
  -4   1   8    6.32    0.48
  -4   1   8    5.92    0.49
  -3   1   8    0.16    0.08
  -3   1   8    0.11    0.08
  -2   1   8    2.13    0.20
  -2   1   8    1.92    0.22
  -1   1   8   14.59    0.89
  -1   1   8   13.31    0.93
   0  -1  -8   12.12    1.66
   0   1   8   16.60    0.98
   0   1   8   15.74    0.92
  -1  -1  -8    0.12    0.11
   1   1   8    0.09    0.04
   1   1   8    0.14    0.05
   1   1   8    0.19    0.07
  -2  -1  -8    1.13    0.30
   2   1   8    2.01    0.12
   2   1   8    1.59    0.14
   2   1   8    1.76    0.16
  -3  -1  -8    0.48    0.20
   3   1   8    0.61    0.25
   3   1   8    0.83    0.07
   3   1   8    0.96    0.10
   3   1   8    0.91    0.10
  -4  -1  -8   17.37    2.42
   4   1   8   23.30    1.18
   4   1   8   23.34    1.35
   4   1   8   23.59    1.37
   4   1   8   21.46    2.51
  -5  -1  -8    2.31    0.17
   5   1   8    1.95    0.20
   5   1   8    2.21    0.18
   5   1   8    2.28    0.16
  -6  -1  -8   35.32    2.21
   6   1   8   35.62    1.89
   6   1   8   35.66    2.17
  -7  -1  -8    1.76    0.16
   7   1   8    1.46    0.20
   7   1   8    1.75    0.15
   8   1   8   -0.02    0.04
   8   1   8    0.15    0.09
   9   1   8    3.11    0.24
   9   1   8    3.44    0.35
  10   1   8    2.03    0.19
  10   1   8    2.23    0.29
  11   1   8    1.77    0.18
  11   1   8    1.51    0.27
  -6   2   8    1.09    0.18
  -6   2   8    1.29    0.21
  -5   2   8    0.02    0.08
  -5   2   8    0.01    0.07
  -4   2   8    0.36    0.11
  -4   2   8    0.32    0.11
  -3   2   8    9.92    0.71
  -3   2   8   10.07    0.69
  -2   2   8    9.67    0.64
  -2   2   8    9.36    0.67
  -1   2   8    1.46    0.18
  -1   2   8    1.86    0.17
   0   2   8   15.61    0.95
   0   2   8   14.91    1.00
   0   2   8   15.54    0.95
  -1  -2  -8   19.06    2.41
   1   2   8   23.21    1.39
   1   2   8   23.47    1.34
   2   2   8   19.65    1.25
   2   2   8   20.08    1.21
   3   2   8    3.35    0.27
   3   2   8    3.55    0.27
   3   2   8    3.77    0.22
  -4  -2  -8   15.40    0.94
   4   2   8   13.84    0.92
   4   2   8   13.94    0.92
   4   2   8   15.21    0.80
   4   2   8   13.80    1.73
  -5  -2  -8   18.43    1.15
   5   2   8   17.34    2.09
   5   2   8   17.97    0.98
   5   2   8   17.78    1.14
   5   2   8   18.01    1.13
  -6  -2  -8    0.53    0.08
   6   2   8    0.54    0.12
   6   2   8    0.43    0.08
   6   2   8    0.35    0.07
  -7  -2  -8    8.99    0.58
   7   2   8    7.96    0.49
   7   2   8    7.50    0.60
   8   2   8   14.99    0.83
   8   2   8   13.98    0.99
   9   2   8    0.82    0.11
   9   2   8    0.76    0.17
  10   2   8    0.10    0.06
  10   2   8    0.08    0.10
  11   2   8    0.16    0.07
  -6   3   8    1.60    0.21
  -5   3   8    1.66    0.21
  -5   3   8    2.06    0.24
   4  -3  -8    0.01    0.03
  -4   3   8    0.01    0.06
  -4   3   8   -0.07    0.06
   3  -3  -8    0.00    0.03
  -3   3   8   -0.05    0.05
  -3   3   8    0.01    0.06
  -2   3   8    0.71    0.12
  -2   3   8    0.47    0.10
  -2   3   8    0.66    0.11
  -1   3   8    7.34    0.50
  -1   3   8    6.95    0.52
  -1   3   8    7.74    0.51
   0   3   8   17.28    1.05
   0   3   8   16.64    1.09
   1   3   8   16.19    0.98
   1   3   8   15.24    1.01
   2   3   8   14.08    0.90
   2   3   8   14.70    0.93
  -3  -3  -8    0.58    0.21
  -3  -3  -8    0.66    0.10
   3   3   8    0.89    0.11
   3   3   8    0.76    0.10
  -4  -3  -8   51.82    3.05
   4   3   8   49.70    2.99
   4   3   8   46.23    2.92
   4   3   8   47.28    5.25
  -5  -3  -8    0.77    0.11
   5   3   8    1.03    0.12
   5   3   8    0.75    0.27
   5   3   8    1.06    0.14
   5   3   8    0.87    0.09
  -6  -3  -8   12.77    0.69
  -6  -3  -8   13.45    0.84
   6   3   8   12.38    0.83
   6   3   8   11.81    0.70
   6   3   8   11.90    0.84
  -7  -3  -8    0.03    0.03
  -7  -3  -8    0.05    0.05
   7   3   8   -0.02    0.05
   7   3   8    0.09    0.04
  -8  -3  -8    1.33    0.10
   8   3   8    1.43    0.14
   8   3   8    1.34    0.21
  -9  -3  -8    3.19    0.19
  -9  -3  -8    2.61    0.18
   9   3   8    2.15    0.30
   9   3   8    3.03    0.22
 -10  -3  -8    0.70    0.07
 -10  -3  -8    0.67    0.07
  10   3   8    0.86    0.12
  10   3   8    0.92    0.20
 -11  -3  -8    0.99    0.09
 -11  -3  -8    0.70    0.08
  11   3   8    0.92    0.13
   5  -4  -8    0.65    0.10
  -5   4   8    0.89    0.15
   4  -4  -8    4.87    0.33
  -4   4   8    5.08    0.41
  -4   4   8    4.87    0.40
  -4   4   8    5.41    0.41
   3  -4  -8    0.20    0.06
  -3   4   8    0.17    0.09
  -3   4   8    0.13    0.08
  -3   4   8    0.19    0.07
   2  -4  -8    0.68    0.09
  -2   4   8    0.53    0.11
  -2   4   8    0.58    0.11
   1  -4  -8    1.05    0.10
  -1   4   8    1.20    0.14
  -1   4   8    0.84    0.13
   0  -4  -8    0.20    0.05
   0   4   8    0.17    0.06
   0   4   8    0.10    0.06
  -1  -4  -8   10.18    0.59
   1   4   8    9.70    0.69
   1   4   8   10.49    0.67
   1   4   8   10.71    0.59
  -2  -4  -8   15.60    0.86
   2   4   8   14.77    1.00
   2   4   8   15.22    0.97
   2   4   8   15.94    0.87
  -3  -4  -8    0.74    0.07
  -3  -4  -8    0.65    0.10
   3   4   8    0.83    0.09
   3   4   8    0.81    0.12
   3   4   8    0.57    0.11
  -4  -4  -8   32.54    2.05
  -4  -4  -8   33.20    1.76
   4   4   8   33.75    1.79
   4   4   8   31.92    2.02
   4   4   8   30.37    1.98
  -5  -4  -8    1.47    0.15
  -5  -4  -8    1.43    0.11
   5   4   8    1.26    0.16
   5   4   8    1.46    0.18
   5   4   8    1.32    0.13
  -6  -4  -8    5.81    0.43
  -6  -4  -8    5.57    0.34
   6   4   8    5.92    0.38
   6   4   8    5.40    0.43
   6   4   8    6.12    0.46
  -7  -4  -8    0.37    0.05
  -7  -4  -8    0.33    0.09
   7   4   8    0.40    0.12
   7   4   8    0.33    0.08
   7   4   8    0.41    0.07
  -8  -4  -8    1.42    0.12
  -8  -4  -8    1.57    0.12
   8   4   8    1.63    0.23
   8   4   8    1.90    0.15
  -9  -4  -8    0.24    0.05
  -9  -4  -8    0.35    0.06
   9   4   8    0.07    0.05
   9   4   8    0.39    0.14
 -10  -4  -8    0.95    0.10
  10   4   8    0.75    0.11
 -11  -4  -8    1.11    0.11
   5  -5  -8    2.23    0.21
  -5   5   8    2.84    0.29
  -5   5   8    2.39    0.26
   4  -5  -8    0.00    0.06
  -4   5   8    0.12    0.09
  -4   5   8    0.06    0.07
   3  -5  -8    8.42    0.56
  -3   5   8    9.29    0.63
  -3   5   8    9.39    0.65
  -3   5   8    9.10    0.59
   2  -5  -8    0.13    0.06
  -2   5   8    0.04    0.06
  -2   5   8    0.05    0.05
  -2   5   8   -0.01    0.06
   1  -5  -8    3.78    0.28
  -1   5   8    4.36    0.33
  -1   5   8    4.58    0.29
  -1   5   8    4.15    0.34
   0  -5  -8    0.72    0.09
   0   5   8    0.68    0.12
   0   5   8    0.62    0.11
   0   5   8    0.56    0.08
  -1  -5  -8    2.68    0.20
   1   5   8    2.58    0.25
   1   5   8    2.92    0.24
   1   5   8    2.81    0.19
  -2  -5  -8    0.71    0.08
   2   5   8    0.71    0.12
   2   5   8    0.71    0.08
   2   5   8    0.52    0.11
  -3  -5  -8    0.92    0.09
  -3  -5  -8    0.76    0.12
   3   5   8    0.87    0.13
   3   5   8    1.04    0.10
   3   5   8    1.06    0.15
  -4  -5  -8    5.03    0.31
  -4  -5  -8    5.19    0.38
   4   5   8    4.46    0.38
   4   5   8    4.51    0.38
   4   5   8    5.28    0.32
  -5  -5  -8    4.58    0.36
  -5  -5  -8    4.28    0.28
   5   5   8    4.23    0.37
   5   5   8    4.23    0.38
   5   5   8    5.37    0.31
  -6  -5  -8    1.11    0.11
  -6  -5  -8    1.59    0.17
   6   5   8    1.27    0.13
   6   5   8    1.14    0.18
   6   5   8    1.27    0.18
  -7  -5  -8    3.10    0.22
   7   5   8    3.34    0.32
   7   5   8    3.45    0.25
   7   5   8    3.11    0.33
  -8  -5  -8    1.22    0.11
  -8  -5  -8    1.13    0.11
   8   5   8    1.55    0.22
   8   5   8    1.09    0.13
  -9  -5  -8    4.05    0.26
   9   5   8    3.63    0.29
 -10  -5  -8    0.44    0.08
  10   5   8    0.44    0.10
   4  -6  -8    2.85    0.26
  -4   6   8    3.42    0.32
   3  -6  -8    0.40    0.10
  -3   6   8    0.45    0.12
  -3   6   8    0.32    0.11
   2  -6  -8   11.25    0.70
  -2   6   8   12.51    0.72
  -2   6   8   10.69    0.79
   1  -6  -8    4.59    0.31
  -1   6   8    4.07    0.35
  -1   6   8    3.73    0.29
  -1   6   8    4.19    0.33
   0  -6  -8    3.84    0.27
   0   6   8    3.74    0.31
   0   6   8    3.42    0.32
   0   6   8    3.78    0.26
  -1  -6  -8    0.11    0.05
   1   6   8   -0.01    0.03
   1   6   8    0.02    0.06
   1   6   8   -0.04    0.05
  -2  -6  -8    1.73    0.15
   2   6   8    2.04    0.15
   2   6   8    2.11    0.21
   2   6   8    1.50    0.20
  -3  -6  -8    0.02    0.05
  -3  -6  -8    0.02    0.04
   3   6   8    0.12    0.07
   3   6   8   -0.03    0.03
   3   6   8   -0.05    0.05
  -4  -6  -8    7.33    0.55
  -4  -6  -8    8.18    0.46
   4   6   8    7.25    0.56
   4   6   8    6.98    0.56
   4   6   8    7.74    0.46
  -5  -6  -8    4.59    0.29
  -5  -6  -8    4.93    0.37
   5   6   8    4.46    0.39
   5   6   8    4.60    0.30
   5   6   8    4.05    0.38
  -6  -6  -8    6.01    0.44
  -6  -6  -8    4.96    0.34
   6   6   8    5.80    0.47
   6   6   8    5.82    0.47
   6   6   8    5.61    0.36
  -7  -6  -8    0.02    0.04
  -7  -6  -8    0.03    0.04
   7   6   8    0.07    0.05
   7   6   8    0.13    0.10
  -8  -6  -8    1.66    0.15
  -8  -6  -8    1.75    0.15
   8   6   8    1.71    0.16
  -9  -6  -8    0.62    0.09
   9   6   8    0.63    0.11
 -10  -6  -8    0.03    0.06
  10   6   8    0.01    0.06
   3  -7  -8    0.33    0.10
  -3   7   8    0.26    0.11
  -3   7   8    0.24    0.11
   2  -7  -8    1.91    0.19
  -2   7   8    1.59    0.22
  -2   7   8    2.18    0.22
   1  -7  -8    1.79    0.18
  -1   7   8    1.75    0.22
  -1   7   8    2.23    0.20
   0  -7  -8    6.10    0.41
   0   7   8    5.74    0.48
   0   7   8    6.51    0.41
  -1  -7  -8    0.06    0.05
   1   7   8    0.00    0.04
   1   7   8    0.05    0.07
  -2  -7  -8    3.69    0.26
  -2  -7  -8    3.23    0.32
   2   7   8    3.63    0.24
   2   7   8    3.46    0.33
  -3  -7  -8    0.04    0.06
  -3  -7  -8    0.05    0.04
   3   7   8   -0.02    0.07
   3   7   8    0.02    0.04
  -4  -7  -8    0.11    0.05
  -4  -7  -8    0.16    0.08
   4   7   8    0.16    0.10
   4   7   8    0.10    0.05
  -5  -7  -8    1.00    0.11
  -5  -7  -8    0.95    0.15
   5   7   8    1.26    0.20
   5   7   8    1.24    0.12
  -6  -7  -8    0.44    0.08
   6   7   8    0.31    0.07
   6   7   8    0.52    0.15
  -7  -7  -8    6.62    0.42
  -7  -7  -8    6.68    0.42
   7   7   8    6.38    0.56
  -8  -7  -8    1.17    0.13
  -8  -7  -8    0.94    0.12
   8   7   8    0.91    0.12
   8   7   8    1.38    0.23
  -9  -7  -8    2.87    0.22
   9   7   8    2.68    0.22
 -10  -7  -8    0.24    0.08
  10   7   8    0.49    0.10
   2  -8  -8    2.03    0.22
  -2   8   8    2.38    0.24
  -2   8   8    2.47    0.28
   1  -8  -8    0.63    0.12
  -1   8   8    0.88    0.17
  -1   8   8    0.53    0.11
   0  -8  -8    0.82    0.12
   0   8   8    0.80    0.17
   0   8   8    0.71    0.12
  -1  -8  -8    8.50    0.55
   1   8   8    8.26    0.66
   1   8   8    9.25    0.55
  -2  -8  -8    1.06    0.13
   2   8   8    1.10    0.12
   2   8   8    0.81    0.18
  -3  -8  -8    4.87    0.34
   3   8   8    4.77    0.44
   3   8   8    5.23    0.33
  -4  -8  -8    0.10    0.06
   4   8   8    0.06    0.09
   4   8   8    0.14    0.05
  -5  -8  -8   -0.04    0.04
   5   8   8    0.03    0.09
   5   8   8    0.00    0.04
  -6  -8  -8    0.08    0.06
   6   8   8   -0.03    0.04
   6   8   8    0.15    0.12
  -7  -8  -8   -0.05    0.05
  -7  -8  -8    0.08    0.06
   7   8   8   -0.16    0.09
   7   8   8    0.17    0.05
  -8  -8  -8    0.02    0.06
  -8  -8  -8    0.00    0.06
   8   8   8    0.09    0.05
   8   8   8    0.05    0.12
  -9  -8  -8    3.32    0.24
   9   8   8    2.62    0.22
   1  -9  -8    0.11    0.08
  -1   9   8    0.21    0.12
  -1   9   8    0.15    0.09
   0  -9  -8    0.27    0.09
   0   9   8    0.25    0.13
   0   9   8    0.27    0.10
  -1  -9  -8    3.21    0.26
   1   9   8    3.29    0.26
   1   9   8    2.70    0.33
  -2  -9  -8    2.68    0.24
   2   9   8    2.85    0.34
   2   9   8    3.17    0.23
  -3  -9  -8    1.80    0.17
   3   9   8    1.50    0.25
   3   9   8    1.59    0.15
  -4  -9  -8    0.77    0.11
   4   9   8    0.76    0.20
   4   9   8    0.64    0.09
  -5  -9  -8    1.69    0.16
   5   9   8    1.57    0.14
   5   9   8    1.58    0.27
  -6  -9  -8    0.28    0.08
   6   9   8    0.34    0.16
   6   9   8    0.24    0.06
  -7  -9  -8   -0.03    0.06
   7   9   8    0.03    0.04
   7   9   8    0.25    0.15
  -8  -9  -8   -0.06    0.06
  -8  -9  -8    0.02    0.06
   8   9   8    0.06    0.05
   8   9   8   -0.04    0.12
  -1 -10  -8    0.18    0.08
   1  10   8    0.00    0.07
   1  10   8    0.11    0.12
  -2 -10  -8    3.43    0.28
   2  10   8    3.01    0.38
   2  10   8    3.52    0.27
  -3 -10  -8    0.10    0.08
   3  10   8    0.18    0.07
   3  10   8    0.26    0.15
  -4 -10  -8    1.89    0.19
   4  10   8    2.27    0.33
   4  10   8    1.79    0.17
  -5 -10  -8    0.08    0.07
   5  10   8    0.17    0.14
   5  10   8    0.05    0.05
  -6 -10  -8    0.83    0.13
   6  10   8    0.65    0.09
   6  10   8    1.63    0.30
   1  -9   9    1.19    0.11
   2  -9   9    2.07    0.16
   2   8  -9    0.11    0.16
  -2  -8   9    0.30    0.19
  -2  -8   9    0.30    0.11
   1   8  -9   -0.07    0.12
  -1  -8   9    0.10    0.14
  -1  -8   9    0.00    0.06
   0   8  -9    0.95    0.23
   0  -8   9    0.51    0.08
   0  -8   9    0.54    0.19
  -1   8  -9    4.60    0.46
   1  -8   9    4.04    0.27
   1  -8   9    4.13    0.44
   2  -8   9    0.21    0.04
   3  -8   9    1.69    0.14
   4  -8   9    3.65    0.27
   5  -8   9    9.35    0.62
   3   7  -9    1.59    0.31
  -3  -7   9    1.18    0.29
  -3  -7   9    1.69    0.22
   2   7  -9    0.60    0.20
  -2  -7   9    1.14    0.15
  -2  -7   9    0.45    0.19
   1   7  -9    0.15    0.14
  -1  -7   9    0.20    0.08
  -1  -7   9    0.42    0.16
   0   7  -9    1.31    0.26
   0  -7   9    1.58    0.27
   0  -7   9    1.62    0.13
  -1   7  -9    0.04    0.11
   1  -7   9    0.03    0.11
  -2   7  -9    0.64    0.17
   3  -7   9   -0.02    0.04
   4  -7   9    0.61    0.09
   5  -7   9    3.88    0.31
   6  -7   9    0.14    0.09
   4   6  -9    3.50    0.44
  -4  -6   9    3.89    0.37
   3   6  -9    0.82    0.23
  -3  -6   9    0.58    0.22
  -3  -6   9    0.74    0.16
   2   6  -9    4.06    0.47
  -2  -6   9    4.92    0.37
   1   6  -9    4.91    0.47
  -1  -6   9    3.46    0.43
  -1  -6   9    4.34    0.32
   0   6  -9    0.24    0.14
   0  -6   9    0.82    0.20
  -1   6  -9    3.71    0.39
   1  -6   9    4.26    0.41
  -2   6  -9    1.25    0.21
   2  -6   9    1.49    0.22
   4  -6   9    0.52    0.09
   5  -6   9    2.90    0.25
   6  -6   9    0.15    0.08
   7  -6   9    0.52    0.13
   7  -6   9    0.60    0.07
   8  -6   9    2.26    0.18
   5   5  -9    0.35    0.18
  -5  -5   9   -0.10    0.14
   4   5  -9    0.07    0.12
  -4  -5   9    0.13    0.10
  -4  -5   9    0.22    0.17
   3   5  -9    5.40    0.51
  -3  -5   9    4.62    0.39
  -3  -5   9    4.51    0.51
   2   5  -9    0.56    0.18
  -2  -5   9    1.09    0.15
  -2  -5   9    0.89    0.23
   1   5  -9    5.91    0.55
  -1  -5   9    6.65    0.44
  -1  -5   9    6.20    0.57
   0   5  -9    6.85    0.57
   0  -5   9    6.77    0.58
  -1   5  -9    1.75    0.25
   1  -5   9    2.04    0.26
  -2   5  -9    0.11    0.08
   2  -5   9    0.03    0.07
  -3   5  -9    4.69    0.39
   4  -5   9    0.24    0.06
   5  -5   9    0.27    0.08
   6  -5   9    2.63    0.25
   7  -5   9    1.53    0.12
   7  -5   9    1.50    0.20
   8  -5   9    0.22    0.10
   8  -5   9    0.25    0.06
  -5  -4   9   -0.05    0.10
  -5  -4   9    0.04    0.14
   4   4  -9    0.85    0.21
[truncated: 54,314 more chars]
