# Supplementary material for: Crystal structure of 5-chloro-2,4,6-trimethyl-3-(4-methyl­phenyl­sulfin­yl)-1-benzo­furan
Source: Acta Crystallogr Sect E Struct Rep Online. 2014 Nov 5;70(Pt 12):o1233–4. doi: 10.1107/S160053681402385X (PMC4257403; doi:10.1107/S160053681402385X)
Supplement: Supplementary file 2 [file e-70-o1233-Isup2.hkl]

# 
# h,k,l, Fc-squared, Fo-squared, sigma(Fo-squared) and status flag 
# 
data_I
_shelx_title ' 1265 IN P-1' 
_shelx_refln_list_code          4 
_shelx_F_calc_maximum      142.07 
_exptl_crystal_F_000       348.00 
_reflns_d_resolution_high  0.7475 
 
loop_ 
 _symmetry_equiv_pos_as_xyz 
 'x, y, z' 
 '-x, -y, -z' 
 
_cell_length_a     8.7938 
_cell_length_b     9.1775 
_cell_length_c    10.7298 
_cell_angle_alpha  86.571 
_cell_angle_beta   69.157 
_cell_angle_gamma  81.093 
 
_shelx_F_squared_multiplier     1.000 
 
loop_ 
 _refln_index_h 
 _refln_index_k 
 _refln_index_l 
 _refln_F_squared_calc 
 _refln_F_squared_meas 
 _refln_F_squared_sigma 
 _refln_observed_status 
   1   0   0      531.63      533.57     11.60 o 
   2   0   0     3636.12     3608.04     77.82 o 
   3   0   0        6.40        8.38      0.37 o 
   4   0   0      106.47      134.34      3.17 o 
   5   0   0      179.31      164.30      3.94 o 
   6   0   0       35.32       44.90      1.43 o 
   7   0   0      132.40      138.32      3.90 o 
   8   0   0       47.63       50.02      4.68 o 
   9   0   0       51.20       46.63      4.77 o 
  10   0   0       17.88       18.18      3.18 o 
 -10   1   0       10.85       10.39      3.27 o 
  -9   1   0       66.04       64.67      3.81 o 
  -8   1   0       73.16       71.45      4.86 o 
  -7   1   0      110.99      101.57      3.39 o 
  -6   1   0      132.80      112.16      3.81 o 
  -5   1   0       97.83      111.21      2.80 o 
  -4   1   0     1055.77     1096.93     23.68 o 
  -3   1   0      808.35      811.25     17.47 o 
  -2   1   0     5526.86     5647.45    121.47 o 
  -1   1   0      426.89      445.05     10.50 o 
   0   1   0       25.28       33.94      0.83 o 
   1   1   0     3610.73     3311.12    107.82 o 
   2   1   0       48.07       42.75      1.16 o 
   3   1   0        1.32        3.75      0.28 o 
   4   1   0      164.74      165.79      3.87 o 
   5   1   0      556.34      580.70     11.97 o 
   6   1   0       65.65       67.79      1.81 o 
   7   1   0      141.13      135.26      3.48 o 
   8   1   0       34.09       38.31      2.61 o 
   9   1   0       59.96       63.79      5.39 o 
  10   1   0        0.17       -0.72      0.72 o 
 -10   2   0        3.91        4.83      1.31 o 
  -9   2   0       13.84       12.99      1.68 o 
  -8   2   0       38.19       26.75      2.22 o 
  -7   2   0        1.24        3.90      0.89 o 
  -6   2   0        1.48        6.95      0.58 o 
  -5   2   0     1509.68     1507.56     32.59 o 
  -4   2   0     2192.52     2373.89     50.82 o 
  -3   2   0      292.69      318.24      7.05 o 
  -2   2   0     5062.91     5140.40    122.65 o 
  -1   2   0       69.43       70.96      1.65 o 
   0   2   0      183.57      181.67      3.57 o 
   1   2   0       11.76        9.66      0.41 o 
   2   2   0       13.14       27.01      1.04 o 
   3   2   0     1107.93     1076.87     27.86 o 
   4   2   0      168.53      154.26      3.65 o 
   5   2   0      811.75      810.30     17.70 o 
   6   2   0        2.84        3.92      0.42 o 
   7   2   0       18.00       21.73      1.20 o 
   8   2   0        2.89        2.52      0.65 o 
   9   2   0        8.40        7.80      1.27 o 
  10   2   0      141.85      143.19      6.86 o 
 -10   3   0       19.84       22.34      2.31 o 
  -9   3   0        8.65        8.45      3.00 o 
  -8   3   0       62.08       62.82      4.89 o 
  -7   3   0       65.28       58.43      3.15 o 
  -6   3   0      174.31      164.45      5.09 o 
  -5   3   0       31.90       31.75      1.19 o 
  -4   3   0     1440.38     1502.55     32.38 o 
  -3   3   0       94.68       65.94      1.50 o 
  -2   3   0        0.09       -0.06      0.12 o 
  -1   3   0      240.08      210.25      3.85 o 
   0   3   0      481.54      495.80      9.52 o 
   1   3   0      121.32      124.71      2.74 o 
   2   3   0       35.09       55.21      1.51 o 
   3   3   0      117.09      132.84      3.72 o 
   4   3   0      282.50      234.10      5.75 o 
   5   3   0        2.28        2.09      0.32 o 
   6   3   0      419.44      412.55     10.47 o 
   7   3   0       37.78       41.99      2.52 o 
   8   3   0        1.53        0.04      0.55 o 
   9   3   0       52.36       57.84      3.98 o 
  10   3   0        4.82        3.65      1.07 o 
  -9   4   0      103.49      103.67      5.43 o 
  -8   4   0        3.06        3.60      0.98 o 
  -7   4   0      351.14      342.94     10.14 o 
  -6   4   0       29.24       17.73      1.10 o 
  -5   4   0       60.67       52.81      1.79 o 
  -4   4   0       29.35       33.55      1.11 o 
  -3   4   0      128.27      131.46      3.12 o 
  -2   4   0      234.40      213.57      4.75 o 
  -1   4   0        4.47        1.87      0.18 o 
   0   4   0      609.47      556.96     10.73 o 
   1   4   0      303.53      317.86      7.23 o 
   2   4   0      932.44     1034.27     21.32 o 
   3   4   0        9.51        8.69      0.46 o 
   4   4   0      117.56      140.77      3.86 o 
   5   4   0      630.21      618.76     15.32 o 
   6   4   0       92.01       85.44      2.89 o 
   7   4   0       23.20       30.74      2.35 o 
   8   4   0      614.10      622.49     18.45 o 
   9   4   0        2.03        1.72      0.85 o 
  10   4   0       19.89       22.37      2.47 o 
  -9   5   0       49.94       40.53      4.77 o 
  -8   5   0       85.31       93.81      3.90 o 
  -7   5   0       10.41       12.05      1.30 o 
  -6   5   0      231.74      206.80      7.52 o 
  -5   5   0        0.10        1.02      0.36 o 
  -4   5   0        2.86        2.18      0.37 o 
  -3   5   0       17.57       20.35      0.86 o 
  -2   5   0       36.13       38.67      1.17 o 
  -1   5   0       14.74       11.74      0.38 o 
   0   5   0      145.89      117.91      2.44 o 
   1   5   0      160.82      163.74      3.51 o 
   2   5   0      248.57      227.79      5.53 o 
   3   5   0       67.38       58.03      1.65 o 
   4   5   0      169.85      190.24      4.82 o 
   5   5   0      109.15      106.70      3.33 o 
   6   5   0      199.45      189.06      6.04 o 
   7   5   0      141.70      131.02      4.54 o 
   8   5   0      148.23      151.17      5.19 o 
   9   5   0      105.96      101.23      4.48 o 
  10   5   0       18.50       19.97      1.94 o 
  -8   6   0        1.76       -0.75      0.75 o 
  -7   6   0       17.61       15.96      1.34 o 
  -6   6   0       40.59       49.20      2.29 o 
  -5   6   0        5.24        5.70      0.93 o 
  -4   6   0      385.00      389.81     10.06 o 
  -3   6   0       31.16       36.97      1.48 o 
  -2   6   0       22.68       28.16      1.18 o 
  -1   6   0       85.06       91.62      2.04 o 
   0   6   0       16.56       14.46      0.60 o 
   1   6   0      312.82      288.51      6.74 o 
   2   6   0        0.41        1.73      0.33 o 
   3   6   0      410.86      407.11     12.51 o 
   4   6   0      372.99      368.63      9.57 o 
   5   6   0       21.06       17.07      1.06 o 
   6   6   0        0.13        0.68      0.38 o 
   7   6   0       16.54       15.50      2.82 o 
   8   6   0       33.23       30.94      1.79 o 
   9   6   0       25.12       22.75      1.84 o 
  10   6   0        0.76        0.35      0.53 o 
  -8   7   0       10.07        9.59      2.21 o 
  -7   7   0        0.39        1.73      0.62 o 
  -6   7   0        8.17        7.09      0.82 o 
  -5   7   0       72.83       75.66      3.00 o 
  -4   7   0        0.21        0.86      0.51 o 
  -3   7   0      181.57      173.74      6.28 o 
  -2   7   0       34.36       38.79      2.81 o 
  -1   7   0       74.83       77.05      2.92 o 
   0   7   0      139.75      140.46      4.26 o 
   1   7   0       82.56       74.15      2.98 o 
   2   7   0      601.73      576.42     22.16 o 
   3   7   0      203.73      180.19      8.88 o 
   4   7   0      171.50      135.85      7.19 o 
   5   7   0       25.35       24.84      2.59 o 
   6   7   0       20.80       20.97      3.45 o 
   7   7   0        8.15        5.09      2.21 o 
   8   7   0       14.98       19.91      4.86 o 
   9   7   0        9.07       15.99      7.07 o 
  -7   8   0        0.02       -0.35      1.06 o 
  -6   8   0        0.01        0.60      1.15 o 
  -5   8   0        4.25        3.09      0.88 o 
  -4   8   0       81.31       91.12      8.04 o 
  -3   8   0        1.25        1.10      0.51 o 
  -2   8   0      274.50      283.34     10.01 o 
  -1   8   0       26.85       25.49      1.65 o 
   0   8   0       23.55       23.23      1.81 o 
   1   8   0        1.25        2.81      0.55 o 
   2   8   0       53.06       60.87      2.78 o 
   3   8   0      168.53      151.13      5.90 o 
   4   8   0       14.12       11.66      1.71 o 
   5   8   0       20.71       17.58      3.71 o 
   6   8   0        3.28        2.96      1.23 o 
   7   8   0        2.16        0.91      1.31 o 
   8   8   0        0.53       -1.06      1.68 o 
   9   8   0       59.26       48.07      4.55 o 
  -6   9   0       15.30       17.20      1.74 o 
  -5   9   0        0.19        0.85      0.72 o 
  -4   9   0        2.22        2.34      0.72 o 
  -3   9   0        3.95        5.56      0.79 o 
  -2   9   0      491.74      482.52     16.59 o 
  -1   9   0      114.13      116.86      6.61 o 
   0   9   0       90.68       93.82      3.85 o 
   1   9   0       57.09       56.93      3.03 o 
   2   9   0      181.27      185.94      7.07 o 
   3   9   0       19.51       17.84      1.50 o 
   4   9   0        0.65        1.17      0.67 o 
   5   9   0        0.96        1.73      0.80 o 
   6   9   0        2.60        1.56      0.89 o 
   7   9   0       62.92       62.25     10.69 o 
   8   9   0       11.98       17.83      3.01 o 
  -5  10   0        1.08        0.18      1.06 o 
  -4  10   0        1.06        0.48      0.68 o 
  -3  10   0        2.05        2.70      1.59 o 
  -2  10   0       65.41       63.87      5.31 o 
  -1  10   0      137.72      139.75      5.50 o 
   0  10   0        5.68        4.34      0.81 o 
   1  10   0       39.43       43.05      2.29 o 
   2  10   0        3.19        5.47      1.17 o 
   3  10   0        0.05       -0.10      0.55 o 
   4  10   0       16.91       17.78      2.69 o 
   5  10   0        1.47        1.88      0.87 o 
   6  10   0        4.50        4.57      1.15 o 
   7  10   0        1.19        0.98      0.97 o 
  -3  11   0        1.70        1.07      0.80 o 
  -2  11   0        2.15        1.17      0.69 o 
  -1  11   0        7.81        9.06      1.97 o 
   0  11   0        5.62        5.13      0.93 o 
   1  11   0       11.19        8.95      1.12 o 
   2  11   0        3.91        1.94      1.33 o 
   3  11   0        7.08        9.03      1.29 o 
   4  11   0        3.67        3.29      0.95 o 
   5  11   0       19.17       23.78      2.08 o 
   6  11   0        0.78        1.40      0.96 o 
   0  12   0       12.73       12.38      2.04 o 
   1  12   0        3.96        4.05      0.97 o 
   2  12   0       20.15       19.24      1.75 o 
   3  12   0        0.14        0.64      1.14 o 
  -3 -12   1        2.87        4.77      1.41 o 
  -2 -12   1        4.27        4.84      1.47 o 
  -1 -12   1        5.84        5.73      1.10 o 
   0 -12   1       60.44       68.62      3.40 o 
  -5 -11   1       30.69       32.99      2.68 o 
  -4 -11   1       34.91       36.53      2.68 o 
  -3 -11   1        0.74       -0.18      0.83 o 
  -2 -11   1        0.02       -0.56      0.56 o 
  -1 -11   1        0.02       -0.56      0.56 o 
   0 -11   1       44.70       43.37      2.42 o 
   1 -11   1      315.29      323.22     11.62 o 
   2 -11   1        3.22        5.17      1.18 o 
   3 -11   1       44.51       47.90      2.84 o 
  -7 -10   1        0.10        1.24      1.47 o 
  -6 -10   1        0.16        0.20      0.82 o 
  -5 -10   1       13.64       14.27      2.38 o 
  -4 -10   1       33.16       35.36      3.08 o 
  -3 -10   1      110.24      107.24      4.73 o 
  -2 -10   1       10.98       11.46      1.20 o 
  -1 -10   1        0.11       -0.43      0.43 o 
   0 -10   1        2.95        3.57      0.77 o 
   1 -10   1        1.60        2.46      0.67 o 
   2 -10   1       20.56       19.22      1.59 o 
   3 -10   1       22.07       23.54      1.78 o 
   4 -10   1       17.56       18.93      3.80 o 
   5 -10   1       11.39       17.69      2.74 o 
  -8  -9   1        6.68        6.85      2.18 o 
  -7  -9   1       14.34       13.43      2.54 o 
  -6  -9   1        5.56        4.71      1.60 o 
  -5  -9   1        0.62        1.35      1.10 o 
  -4  -9   1        7.25        7.26      1.54 o 
  -3  -9   1       79.47       73.62      4.90 o 
  -2  -9   1       12.58       11.25      2.24 o 
  -1  -9   1      594.30      577.38     19.72 o 
   0  -9   1        0.90        1.51      0.53 o 
   1  -9   1      119.55      119.03      4.69 o 
   2  -9   1        3.30        3.79      0.81 o 
   3  -9   1       10.82       11.99      1.04 o 
   4  -9   1       40.92       46.60      2.59 o 
   5  -9   1        4.44        7.11      1.10 o 
   6  -9   1       18.30       21.98      1.91 o 
  -8  -8   1        0.65        2.85      1.66 o 
  -7  -8   1       24.92       24.31      3.09 o 
  -6  -8   1        3.63        4.87      1.57 o 
  -5  -8   1        4.29        4.83      2.21 o 
  -4  -8   1        0.63        0.77      0.91 o 
  -3  -8   1       30.09       30.56      3.62 o 
  -2  -8   1       43.30       33.52      2.51 o 
  -1  -8   1       18.90       21.69      1.34 o 
   0  -8   1      297.16      284.37     10.75 o 
   1  -8   1       33.27       31.33      1.53 o 
   2  -8   1        0.12        0.35      0.41 o 
   3  -8   1        5.00        6.93      1.09 o 
   4  -8   1       32.92       30.37      5.04 o 
   5  -8   1        2.58        3.41      2.03 o 
   6  -8   1        3.43        3.98      0.98 o 
   7  -8   1        0.76        0.12      0.80 o 
  -9  -7   1       51.01       49.22      8.13 o 
  -8  -7   1        5.82        6.06      1.99 o 
  -7  -7   1        0.08        0.31      1.04 o 
  -6  -7   1      124.02      125.78      8.13 o 
  -5  -7   1       26.40       27.80      2.71 o 
  -4  -7   1       21.17       23.32      2.32 o 
  -3  -7   1       27.73       20.92      2.06 o 
  -2  -7   1       37.72       34.47      2.51 o 
  -1  -7   1      112.52       94.76      4.90 o 
   0  -7   1       99.39       93.44      2.94 o 
   1  -7   1        5.77        5.03      0.45 o 
   2  -7   1      219.17      218.18      7.40 o 
   3  -7   1        8.30        9.40      0.84 o 
   4  -7   1       60.46       57.07      2.50 o 
   5  -7   1       54.94       53.66      2.89 o 
   6  -7   1        0.17        0.22      0.68 o 
   7  -7   1       15.73       17.31      2.30 o 
   8  -7   1        7.80       10.12      2.92 o 
  -9  -6   1       64.19       58.09      6.18 o 
  -8  -6   1       15.36       16.91      2.67 o 
  -7  -6   1       11.84       12.40      2.16 o 
  -6  -6   1      120.79      111.09      6.80 o 
  -5  -6   1      234.64      225.37     11.16 o 
  -4  -6   1      422.15      387.06     17.64 o 
  -3  -6   1        8.13        4.79      1.01 o 
  -2  -6   1        0.23        0.61      0.25 o 
  -1  -6   1       67.37       75.03      2.84 o 
   0  -6   1        0.59        0.90      0.28 o 
   1  -6   1      244.33      232.53      5.98 o 
   2  -6   1      117.40      114.83      3.19 o 
   3  -6   1      145.43      145.07      5.07 o 
   4  -6   1       64.19       57.67      2.81 o 
   5  -6   1      341.90      331.11     13.63 o 
   6  -6   1       12.55       11.09      0.87 o 
   7  -6   1        5.39        4.20      0.66 o 
   8  -6   1       40.69       44.06      2.19 o 
 -10  -5   1       12.18       15.73      1.41 o 
  -9  -5   1        3.97        4.51      1.28 o 
  -8  -5   1       26.40       27.88      2.86 o 
  -7  -5   1       34.22       29.44      1.64 o 
  -6  -5   1      221.77      210.81      7.87 o 
  -5  -5   1      304.73      294.53     10.47 o 
  -4  -5   1        0.26        0.13      0.44 o 
  -3  -5   1      882.89      881.21     26.13 o 
  -2  -5   1      107.66      100.04      4.24 o 
  -1  -5   1       19.95       16.68      0.90 o 
   0  -5   1        0.00        0.57      0.22 o 
   1  -5   1      162.39      177.00      4.19 o 
   2  -5   1       32.65       24.70      0.80 o 
   3  -5   1       56.15       48.04      1.46 o 
   4  -5   1      484.39      463.61     11.58 o 
   5  -5   1      104.66       89.95      3.35 o 
   6  -5   1        1.15        1.29      0.47 o 
   7  -5   1       18.53       17.61      1.93 o 
   8  -5   1        9.35        8.17      0.99 o 
   9  -5   1       13.83       14.70      1.48 o 
 -10  -4   1        5.31        7.77      1.24 o 
  -9  -4   1       24.47       29.93      1.76 o 
  -8  -4   1      334.60      346.94     11.04 o 
  -7  -4   1       65.58       65.62      2.63 o 
  -6  -4   1        3.22        2.99      0.59 o 
  -5  -4   1      238.81      227.74      6.42 o 
  -4  -4   1      228.32      218.98      5.42 o 
  -3  -4   1       28.15       23.84      1.23 o 
  -2  -4   1       65.03       72.65      2.57 o 
  -1  -4   1      122.31       89.37      3.11 o 
   0  -4   1      172.23      183.37      5.29 o 
   1  -4   1      141.24      156.19      4.01 o 
   2  -4   1        2.21        3.80      0.27 o 
   3  -4   1      269.61      285.87      5.92 o 
   4  -4   1       87.36       75.14      1.77 o 
   5  -4   1       92.42       89.06      2.59 o 
   6  -4   1       34.02       35.58      1.57 o 
   7  -4   1      173.35      150.37      5.99 o 
   8  -4   1       31.51       32.40      1.69 o 
   9  -4   1       54.22       49.77      2.54 o 
 -10  -3   1       49.27       56.20      3.30 o 
  -9  -3   1        0.08        0.16      0.72 o 
  -8  -3   1       10.02       10.26      1.52 o 
  -7  -3   1      420.17      413.66     11.64 o 
  -6  -3   1      130.86      138.30      4.78 o 
  -5  -3   1       88.54       86.00      2.82 o 
  -4  -3   1       45.17       44.40      1.35 o 
  -3  -3   1        4.00       10.14      0.46 o 
  -2  -3   1      502.65      519.17     15.43 o 
  -1  -3   1     1668.63     1838.55     56.03 o 
   0  -3   1      422.95      409.83     11.34 o 
   1  -3   1        0.11        0.60      0.11 o 
   2  -3   1     1191.16     1252.92     24.98 o 
   3  -3   1      485.42      578.25     11.71 o 
   4  -3   1      105.33      113.55      2.67 o 
   5  -3   1       97.43       85.58      2.47 o 
   6  -3   1       20.94       20.20      1.09 o 
   7  -3   1      162.87      173.47      5.42 o 
   8  -3   1       73.55       71.55      2.76 o 
   9  -3   1        0.65        1.07      0.67 o 
  10  -3   1       29.02       32.20      2.61 o 
 -10  -2   1       51.31       52.12      5.30 o 
  -9  -2   1       97.32       90.24      4.65 o 
  -8  -2   1        7.73        9.62      0.97 o 
  -7  -2   1        0.06       -0.18      0.51 o 
  -6  -2   1      157.53      148.89      4.54 o 
  -5  -2   1       27.64       31.39      1.35 o 
  -4  -2   1      191.85      186.53      5.36 o 
  -3  -2   1      260.51      303.94      7.67 o 
  -2  -2   1      894.87     1041.76     26.25 o 
  -1  -2   1    13560.99    12029.69    444.24 o 
   0  -2   1     3337.61     3553.55    141.05 o 
   1  -2   1      771.16      776.60     21.20 o 
   2  -2   1      485.34      494.90     10.21 o 
   3  -2   1      447.51      477.84     11.17 o 
   4  -2   1       24.62       21.54      0.80 o 
   5  -2   1       79.24       87.79      2.25 o 
   6  -2   1       72.27       78.31      2.36 o 
   7  -2   1       33.44       34.76      2.04 o 
   8  -2   1       52.99       58.35      2.41 o 
   9  -2   1       38.94       33.25      2.26 o 
  10  -2   1        6.06        4.68      1.25 o 
 -10  -1   1        0.76        1.06      0.98 o 
  -9  -1   1        8.90       11.41      1.53 o 
  -8  -1   1       34.18       36.20      1.88 o 
  -7  -1   1        6.42        8.14      0.73 o 
  -6  -1   1       38.32       43.98      1.43 o 
  -5  -1   1      651.82      651.74     13.56 o 
  -4  -1   1        1.86        0.49      0.22 o 
  -3  -1   1      417.09      419.90     10.04 o 
  -2  -1   1        7.47        6.33      0.47 o 
  -1  -1   1      703.06      825.84     38.11 o 
   0  -1   1       86.95       68.39      4.14 o 
   1  -1   1     1284.86     1407.77     38.89 o 
   2  -1   1       54.41       70.68      1.60 o 
   3  -1   1     3440.72     3635.19     82.88 o 
   4  -1   1     1124.29     1281.63     27.54 o 
   5  -1   1      580.96      625.68     13.76 o 
   6  -1   1       11.69        9.81      0.59 o 
   7  -1   1       51.70       48.54      1.97 o 
   8  -1   1       12.63       12.68      1.71 o 
   9  -1   1       14.00       19.06      1.93 o 
  10  -1   1       12.38        9.85      2.12 o 
 -10   0   1        6.69        7.24      1.40 o 
  -9   0   1        0.09        0.91      0.85 o 
  -8   0   1        7.58        8.07      1.27 o 
  -7   0   1        3.71        4.88      0.66 o 
  -6   0   1      205.71      209.60      5.02 o 
  -5   0   1      135.78      143.55      3.50 o 
  -4   0   1      202.71      195.47      4.50 o 
  -3   0   1     1746.71     1759.67     35.79 o 
  -2   0   1      798.56      829.12     18.14 o 
  -1   0   1       75.75       83.23      1.96 o 
   0   0   1     2769.35     2354.79     86.88 o 
   1   0   1      143.54      158.65      2.80 o 
   2   0   1     4519.86     4490.99     99.55 o 
   3   0   1        0.09        0.31      0.14 o 
   4   0   1     1682.48     1632.26     33.00 o 
   5   0   1      151.27      150.63      3.38 o 
   6   0   1       28.96       22.21      0.90 o 
   7   0   1        0.37        0.13      0.36 o 
   8   0   1       21.62       25.69      2.35 o 
   9   0   1        1.30        1.86      1.06 o 
  10   0   1       36.53       35.19      2.75 o 
  11   0   1       47.35       58.91      3.81 o 
 -10   1   1       21.53       22.48      3.00 o 
  -9   1   1       37.16       43.37      3.09 o 
  -8   1   1        2.37        3.08      1.59 o 
  -7   1   1        1.45        3.37      0.88 o 
  -6   1   1        0.04       -0.03      0.26 o 
  -5   1   1       66.00       78.56      2.12 o 
  -4   1   1       26.04       32.68      1.03 o 
  -3   1   1     1315.64     1521.58     32.78 o 
  -2   1   1     2746.33     2798.15     64.42 o 
  -1   1   1     6843.89     6251.64    138.87 o 
   0   1   1       72.70       89.30      1.97 o 
   1   1   1     6281.59     5512.31    113.58 o 
   2   1   1      571.63      576.86     12.46 o 
   3   1   1      642.67      662.45     13.53 o 
   4   1   1      489.47      509.31     12.04 o 
   5   1   1      635.18      638.35     14.97 o 
   6   1   1       56.92       55.98      1.56 o 
   7   1   1      477.00      461.92      9.85 o 
   8   1   1       27.82       27.59      1.93 o 
   9   1   1       44.84       47.11      3.65 o 
  10   1   1        9.11        9.85      1.61 o 
  11   1   1        2.81        3.45      1.25 o 
 -10   2   1       40.19       43.85      4.06 o 
  -9   2   1       11.94        9.93      1.61 o 
  -8   2   1      219.76      196.15      8.81 o 
  -7   2   1       91.46       62.67      2.77 o 
  -6   2   1        1.73        3.18      0.44 o 
  -5   2   1        0.08        0.61      0.28 o 
  -4   2   1      290.73      283.52      6.49 o 
  -3   2   1     1343.95     1335.14     28.70 o 
  -2   2   1       23.28       29.23      0.82 o 
  -1   2   1     8980.50     8020.37    154.56 o 
   0   2   1     2688.88     2844.85     52.04 o 
   1   2   1      661.11      683.70     13.49 o 
   2   2   1      867.12      953.66     20.53 o 
   3   2   1       20.25       31.84      1.11 o 
   4   2   1      223.83      268.73      6.07 o 
   5   2   1      167.43      175.50      3.93 o 
   6   2   1      105.49      115.05      2.81 o 
   7   2   1      982.88      954.35     25.10 o 
   8   2   1      176.52      161.83      5.55 o 
   9   2   1       19.26       19.69      1.91 o 
  10   2   1       97.34      108.51      5.43 o 
  11   2   1        2.46        2.03      1.00 o 
  -9   3   1       12.36       16.06      2.83 o 
  -8   3   1        0.01       -0.11      0.68 o 
  -7   3   1      119.17      105.42      5.69 o 
  -6   3   1      138.57      128.67      3.81 o 
  -5   3   1      159.53      173.28      4.32 o 
  -4   3   1      701.71      695.97     15.30 o 
  -3   3   1     1646.07     1750.46     35.62 o 
  -2   3   1       79.79       86.63      1.87 o 
  -1   3   1      572.56      611.43     12.02 o 
   0   3   1       36.84       28.45      0.71 o 
   1   3   1      647.72      695.45     14.61 o 
   2   3   1       95.95      106.96      2.62 o 
   3   3   1     3363.09     3328.92     85.06 o 
   4   3   1      201.30      230.75      5.28 o 
   5   3   1       38.86       42.11      1.31 o 
   6   3   1      130.43      147.52      3.47 o 
   7   3   1       48.32       47.55      1.96 o 
   8   3   1      345.84      354.99     10.88 o 
   9   3   1       88.64       90.33      5.30 o 
  10   3   1        4.74        2.07      0.98 o 
  11   3   1       51.49       51.42      5.12 o 
  -9   4   1        0.06       -0.35      0.93 o 
  -8   4   1       20.20       19.86      7.24 o 
  -7   4   1       48.57       44.28      2.30 o 
  -6   4   1       56.60       59.99      2.32 o 
  -5   4   1     2126.79     2087.22     51.98 o 
  -4   4   1       16.25       18.41      0.79 o 
  -3   4   1      670.11      678.60     14.05 o 
  -2   4   1      105.75      129.90      2.90 o 
  -1   4   1       89.60       87.70      2.02 o 
   0   4   1      841.05      887.13     18.42 o 
   1   4   1     1081.36     1119.01     23.31 o 
   2   4   1     1616.45     1640.38     33.82 o 
   3   4   1        4.08        7.78      0.40 o 
   4   4   1      774.80      816.61     18.28 o 
   5   4   1      548.44      535.61     12.49 o 
   6   4   1        0.71        1.05      0.32 o 
   7   4   1       19.38       23.20      1.30 o 
   8   4   1       59.97       52.24      2.38 o 
   9   4   1        0.07        0.69      0.80 o 
  10   4   1       81.99       81.36      4.77 o 
  11   4   1        0.49       -0.33      0.77 o 
  -8   5   1       43.07       36.56      2.81 o 
  -7   5   1       80.58       63.39      4.47 o 
  -6   5   1        2.79        5.22      0.89 o 
  -5   5   1       28.98       30.07      1.29 o 
  -4   5   1      270.67      265.54      7.03 o 
  -3   5   1        0.67        2.94      0.38 o 
  -2   5   1      313.61      305.20      6.93 o 
  -1   5   1      213.91      190.31      4.13 o 
   0   5   1       25.34       27.74      0.76 o 
   1   5   1       57.42       61.11      1.48 o 
   2   5   1      114.99      135.56      3.00 o 
   3   5   1      390.32      337.47      9.76 o 
   4   5   1        0.31        1.82      0.35 o 
   5   5   1       96.68      112.57      3.47 o 
   6   5   1      288.12      282.52      7.92 o 
   7   5   1      111.58      101.97      5.25 o 
   8   5   1       30.88       30.65      1.70 o 
   9   5   1       24.28       17.51      3.09 o 
  10   5   1       19.58       20.94      3.80 o 
  -8   6   1       36.08       35.18      5.83 o 
  -7   6   1       54.02       55.49      2.71 o 
  -6   6   1        3.76        2.71      0.63 o 
  -5   6   1       18.95       16.95      0.99 o 
  -4   6   1       30.50       29.61      1.42 o 
  -3   6   1      345.38      349.98      9.07 o 
  -2   6   1       76.27       75.19      2.22 o 
  -1   6   1      296.37      314.62      7.19 o 
   0   6   1      862.27      864.08     16.93 o 
   1   6   1      320.47      377.04      7.56 o 
   2   6   1        0.34        0.36      0.19 o 
   3   6   1        0.19        0.57      0.29 o 
   4   6   1       77.32       78.58      2.54 o 
   5   6   1      120.97       93.35      3.24 o 
   6   6   1       97.57       99.42      3.54 o 
   7   6   1       46.81       41.63      1.92 o 
   8   6   1      161.30      145.49      5.36 o 
   9   6   1       10.92       12.78      1.31 o 
  10   6   1        3.44        5.30      1.15 o 
  -7   7   1       25.37       21.12      1.87 o 
  -6   7   1       33.46       37.14      2.03 o 
  -5   7   1        4.15        3.99      0.74 o 
  -4   7   1       13.66       15.68      0.94 o 
  -3   7   1       41.19       41.04      1.50 o 
  -2   7   1       95.02       97.23      2.78 o 
  -1   7   1       94.16       75.82      3.09 o 
   0   7   1       62.08       59.27      1.79 o 
   1   7   1     1104.77     1072.90     25.64 o 
   2   7   1        0.89        0.59      0.40 o 
   3   7   1        2.22        2.69      0.39 o 
   4   7   1       22.44       15.52      1.00 o 
   5   7   1        0.20        0.06      0.30 o 
   6   7   1      258.23      218.26     11.46 o 
   7   7   1       15.95       16.15      1.48 o 
   8   7   1       67.32       56.64      2.79 o 
   9   7   1       15.25       14.07      1.34 o 
  10   7   1        1.75        1.77      0.71 o 
  -6   8   1        9.58       10.82      1.33 o 
  -5   8   1       90.57       94.31      3.70 o 
  -4   8   1       14.31       12.80      0.94 o 
  -3   8   1      166.99      163.86      5.15 o 
  -2   8   1        6.42        6.00      1.87 o 
  -1   8   1       44.57       44.97      1.70 o 
   0   8   1      126.51      133.87      7.17 o 
   1   8   1      132.76      131.86      7.48 o 
   2   8   1        8.23       10.33      1.27 o 
   3   8   1      393.00      365.86     12.98 o 
   4   8   1        3.03        3.07      0.76 o 
   5   8   1        1.97        2.41      0.75 o 
   6   8   1       10.43        7.61      0.61 o 
   7   8   1       27.04       24.59      1.50 o 
   8   8   1        1.01        0.03      1.09 o 
   9   8   1       33.61       30.67      4.51 o 
  -5   9   1       11.80       13.65      4.06 o 
  -4   9   1       53.21       58.97      3.98 o 
  -3   9   1       10.10       10.43      1.06 o 
  -2   9   1       31.63       33.75      1.91 o 
  -1   9   1      167.05      161.55      6.09 o 
   0   9   1       49.71       45.15      4.23 o 
   1   9   1       58.65       55.44      2.58 o 
   2   9   1      126.04      125.54      5.04 o 
   3   9   1        2.99        3.59      1.15 o 
   4   9   1      240.60      234.24      9.32 o 
   5   9   1       30.42       30.41      2.09 o 
   6   9   1        5.71        5.07      1.13 o 
   7   9   1        6.05        9.77      2.85 o 
   8   9   1       46.28       54.08      3.35 o 
  -4  10   1       47.18       57.94      6.54 o 
  -3  10   1        7.77        9.01      1.08 o 
  -2  10   1        5.53        7.52      1.15 o 
  -1  10   1      177.07      177.49      6.75 o 
   0  10   1       22.31       21.24      1.55 o 
   1  10   1        0.65        1.43      0.70 o 
   2  10   1        0.44        0.21      0.55 o 
   3  10   1       41.01       39.88      2.47 o 
   4  10   1       24.19       23.65      2.01 o 
   5  10   1       99.64      112.54      6.98 o 
   6  10   1        0.67        0.08      0.80 o 
   7  10   1        2.14        1.76      1.54 o 
  -3  11   1       44.76       51.02      3.01 o 
  -2  11   1        0.06        0.71      1.00 o 
  -1  11   1       49.60       62.68      4.09 o 
   0  11   1        0.02       -0.64      0.64 o 
   1  11   1       25.74       25.54      1.82 o 
   2  11   1        0.11        0.05      0.59 o 
   3  11   1        0.00        0.59      0.69 o 
   4  11   1        8.99       12.83      1.46 o 
   5  11   1       18.45       18.71      3.28 o 
   6  11   1      103.94      110.40      5.22 o 
   0  12   1       35.80       40.32      2.46 o 
   1  12   1        1.58        4.76      1.05 o 
   2  12   1        0.70        0.26      0.73 o 
   3  12   1        3.77        7.82      1.30 o 
   4  12   1       56.92       71.69     17.05 o 
  -1 -12   2        2.33        3.97      1.04 o 
  -5 -11   2        3.15        4.89      1.30 o 
  -4 -11   2       22.23       22.36      2.31 o 
  -3 -11   2       12.54       12.37      2.12 o 
  -2 -11   2      204.62      215.70      8.30 o 
  -1 -11   2        3.97        2.08      0.95 o 
   0 -11   2       28.63       31.11      4.91 o 
   1 -11   2       26.29       26.08      2.07 o 
   2 -11   2       27.12       27.33      2.83 o 
   3 -11   2       38.88       38.76      2.41 o 
  -6 -10   2        5.76        6.24      1.93 o 
  -5 -10   2        5.70        4.70      1.73 o 
  -4 -10   2       17.04       13.63      2.14 o 
  -3 -10   2        5.53        3.63      0.87 o 
  -2 -10   2        8.44        6.87      1.21 o 
  -1 -10   2       42.87       43.10      2.31 o 
   0 -10   2       22.37       23.35      2.00 o 
   1 -10   2       15.92       14.63      1.17 o 
   2 -10   2      195.07      200.24      7.47 o 
   3 -10   2      114.57      118.89      5.46 o 
   4 -10   2       20.79       19.24      2.74 o 
   5 -10   2       10.61        9.01      1.23 o 
  -7  -9   2       32.74       34.43      3.86 o 
  -6  -9   2        0.02       -1.09      1.50 o 
  -5  -9   2        0.27        0.29      0.95 o 
  -4  -9   2       71.45       61.44      4.37 o 
  -3  -9   2        0.06        0.71      0.88 o 
  -2  -9   2        4.14        4.71      1.23 o 
  -1  -9   2        0.30       -0.52      0.52 o 
   0  -9   2       82.87       80.79      3.39 o 
   1  -9   2      292.01      284.00     10.10 o 
   2  -9   2        3.53        4.95      0.87 o 
   3  -9   2      313.71      312.89     11.02 o 
   4  -9   2        3.01        2.86      2.65 o 
   5  -9   2       15.06       13.30      1.40 o 
   6  -9   2        0.19        1.66      0.80 o 
  -8  -8   2        7.41        9.28      2.38 o 
  -7  -8   2        0.86       -0.64      1.23 o 
  -6  -8   2       48.98       52.86      4.29 o 
  -5  -8   2       32.12       32.22      3.10 o 
  -4  -8   2       22.47       22.12      2.38 o 
  -3  -8   2      115.54      114.16      6.27 o 
  -2  -8   2      253.13      234.58     11.27 o 
  -1  -8   2        0.26       -0.35      1.33 o 
   0  -8   2       83.88       85.97      3.45 o 
   1  -8   2       26.15       25.94      1.79 o 
   2  -8   2       26.57       22.83      1.48 o 
   3  -8   2       24.64       22.20      1.29 o 
   4  -8   2      265.50      262.39     10.92 o 
   5  -8   2       13.65       14.12      1.36 o 
   6  -8   2        3.05        3.32      0.85 o 
   7  -8   2        8.41        8.26      1.36 o 
  -9  -7   2       42.31       40.74      4.30 o 
  -8  -7   2       14.56       17.99      3.09 o 
  -7  -7   2        0.73        0.89      1.68 o 
  -6  -7   2       11.28       13.72      2.30 o 
  -5  -7   2        0.29        1.23      1.33 o 
  -4  -7   2      469.25      416.75     19.07 o 
  -3  -7   2       19.03       16.02      1.82 o 
  -2  -7   2      509.77      475.61     21.17 o 
  -1  -7   2      322.44      296.69     11.30 o 
   0  -7   2      167.21      167.96      7.52 o 
   1  -7   2        0.67        0.98      0.33 o 
   2  -7   2        0.26        0.35      0.25 o 
   3  -7   2      154.56      138.88      5.10 o 
   4  -7   2       15.89       14.96      1.59 o 
   5  -7   2       23.85       24.84      1.70 o 
   6  -7   2      124.10      118.49      5.56 o 
   7  -7   2       12.56        8.70      2.39 o 
   8  -7   2       10.52       10.72      1.68 o 
  -9  -6   2       45.04       46.61      3.72 o 
  -8  -6   2      228.92      242.47     17.67 o 
  -7  -6   2        7.81        9.69      3.18 o 
  -6  -6   2       31.10       22.40      2.67 o 
  -5  -6   2       77.94       73.53      4.75 o 
  -4  -6   2       83.81       85.41      7.51 o 
  -3  -6   2       47.83       39.13      2.75 o 
  -2  -6   2      108.61       97.92      3.60 o 
  -1  -6   2      158.23      159.72      5.49 o 
   0  -6   2      236.62      211.09      6.94 o 
   1  -6   2       10.63        5.82      0.46 o 
   2  -6   2        1.24        1.63      0.36 o 
   3  -6   2       69.39       77.46      2.56 o 
   4  -6   2        0.07        0.71      0.40 o 
   5  -6   2       51.52       48.36      4.33 o 
   6  -6   2       98.49       90.01      4.37 o 
   7  -6   2      113.76      127.56     14.05 o 
   8  -6   2       31.13       36.35      3.00 o 
   9  -6   2        3.81        4.24      1.27 o 
  -9  -5   2        1.82        0.42      1.27 o 
  -8  -5   2       66.89       63.00      4.04 o 
  -7  -5   2        2.51        2.86      1.40 o 
  -6  -5   2      429.09      430.54     34.54 o 
  -5  -5   2       38.48       38.14      3.14 o 
  -4  -5   2      110.88      101.52      7.95 o 
  -3  -5   2        0.34        1.06      0.53 o 
  -2  -5   2      287.53      292.90      8.30 o 
  -1  -5   2      476.00      423.70     11.34 o 
   0  -5   2       22.88       34.84      1.63 o 
   1  -5   2      626.75      654.02     18.99 o 
   2  -5   2      179.78      204.54      5.24 o 
   3  -5   2       52.42       46.45      1.68 o 
   4  -5   2      111.80      118.99      3.73 o 
   5  -5   2       32.34       34.28      2.03 o 
   6  -5   2       15.48       16.95      2.39 o 
   7  -5   2       27.13       23.39      1.94 o 
   8  -5   2       58.12       60.93      3.24 o 
   9  -5   2      105.07      113.41      9.10 o 
  -9  -4   2       11.07       12.25      1.43 o 
  -8  -4   2       28.90       27.49      1.73 o 
  -7  -4   2       44.33       44.01      2.68 o 
  -6  -4   2       15.75       19.42      2.33 o 
  -5  -4   2      449.38      456.98     20.65 o 
  -4  -4   2      108.13       92.64      3.91 o 
  -3  -4   2       60.07       67.29      2.89 o 
  -2  -4   2      949.42      975.15     26.85 o 
  -1  -4   2      272.80      295.03      7.98 o 
   0  -4   2       33.38       23.75      1.25 o 
   1  -4   2      114.14      102.55      3.08 o 
   2  -4   2      861.71      819.95     19.98 o 
   3  -4   2      186.55      164.10      4.16 o 
   4  -4   2       89.61       95.72      2.72 o 
   5  -4   2      210.81      196.14      4.58 o 
   6  -4   2       20.66       15.87      1.12 o 
   7  -4   2      124.46      116.96      5.50 o 
   8  -4   2       30.80       33.97      1.89 o 
   9  -4   2       22.69       22.26      1.71 o 
  10  -4   2       26.97       27.67      2.04 o 
 -10  -3   2       25.43       31.63      2.47 o 
  -9  -3   2        0.52        0.27      0.71 o 
  -8  -3   2       14.56       15.62      1.30 o 
  -7  -3   2      126.42      131.01      5.28 o 
  -6  -3   2      491.85      499.06     13.90 o 
  -5  -3   2        0.59        1.13      0.38 o 
  -4  -3   2      214.07      225.98      6.23 o 
  -3  -3   2       85.80       57.66      2.13 o 
  -2  -3   2      155.52      176.24      7.20 o 
  -1  -3   2      840.81      846.94     25.82 o 
   0  -3   2      962.49     1024.46     27.71 o 
   1  -3   2       19.79       27.26      1.48 o 
   2  -3   2      145.28      134.48      3.54 o 
   3  -3   2       27.05       13.01      0.51 o 
   4  -3   2     2138.65     2118.33     42.42 o 
   5  -3   2       64.11       63.80      1.88 o 
   6  -3   2        0.33        0.27      0.51 o 
   7  -3   2      147.99      142.78      4.58 o 
   8  -3   2       10.79       13.52      1.04 o 
   9  -3   2        0.15       -0.56      0.84 o 
  10  -3   2       14.80       14.84      2.21 o 
 -10  -2   2       20.49       17.07      5.39 o 
  -9  -2   2      133.15      138.35      9.89 o 
  -8  -2   2        5.85        6.76      1.04 o 
  -7  -2   2        1.39        1.56      0.57 o 
  -6  -2   2       18.08       19.31      1.00 o 
  -5  -2   2       24.13       24.61      1.21 o 
  -4  -2   2      381.59      381.70      9.24 o 
  -3  -2   2      111.65      123.69      3.13 o 
  -2  -2   2      303.72      274.59     16.25 o 
  -1  -2   2     2717.41     2869.14    104.05 o 
   0  -2   2    20183.94    17138.42    722.55 o 
   1  -2   2       24.07       24.95      1.14 o 
   2  -2   2       16.67       17.37      0.73 o 
   3  -2   2      834.24      878.42     20.17 o 
   4  -2   2       71.00       69.50      2.05 o 
   5  -2   2      604.28      595.15     13.21 o 
   6  -2   2       52.45       46.72      1.74 o 
   7  -2   2       16.21       17.31      1.07 o 
   8  -2   2       87.82       86.18      3.15 o 
   9  -2   2        3.52        6.43      0.93 o 
  10  -2   2        9.98       10.15      1.48 o 
 -10  -1   2       13.23       16.21      1.90 o 
  -9  -1   2       25.61       29.01      6.36 o 
  -8  -1   2      118.08      128.17      5.97 o 
  -7  -1   2        0.56        1.75      0.52 o 
  -6  -1   2       11.61        9.77      0.74 o 
  -5  -1   2      107.01      117.27      4.00 o 
  -4  -1   2      564.61      639.70     14.23 o 
  -3  -1   2       81.01       84.42      2.35 o 
  -2  -1   2      136.65      151.13      3.23 o 
  -1  -1   2     1177.53     1195.47     45.76 o 
   0  -1   2     4816.58     4770.50    345.46 o 
   1  -1   2      847.63      843.68     35.08 o 
   2  -1   2       52.43       50.96      1.59 o 
   3  -1   2        0.16       -0.24      0.24 o 
   4  -1   2      667.57      673.80     15.74 o 
   5  -1   2       99.73      113.92      2.77 o 
   6  -1   2      292.59      264.85      6.60 o 
   7  -1   2        0.08        3.57      1.71 o 
   8  -1   2        2.55        2.07      0.55 o 
   9  -1   2       54.67       61.94      3.52 o 
  10  -1   2        5.54        2.38      1.06 o 
  11  -1   2        7.42        6.44      1.43 o 
 -10   0   2       51.08       45.03      3.18 o 
  -9   0   2       28.80       29.31      2.46 o 
  -8   0   2       65.91       50.56      3.17 o 
  -7   0   2        8.05        7.45      0.80 o 
  -6   0   2       34.68       35.62      2.27 o 
  -5   0   2      200.64      181.45      4.53 o 
  -4   0   2      426.98      441.96      9.92 o 
  -3   0   2       91.05       91.41      2.28 o 
  -2   0   2       62.77       59.69      1.52 o 
  -1   0   2        7.23        8.36      0.35 o 
   0   0   2      222.87      222.51      8.28 o 
   1   0   2       23.70       24.61      0.79 o 
   2   0   2      179.36      226.10      3.90 o 
   3   0   2      472.26      425.36      8.13 o 
   4   0   2       40.05       52.90      1.33 o 
   5   0   2       69.23       53.61      1.33 o 
   6   0   2      436.12      426.68      9.05 o 
   7   0   2      150.97      141.40      3.92 o 
   8   0   2       65.48       68.24      2.44 o 
   9   0   2       24.49       21.43      1.40 o 
  10   0   2      145.55      140.89      6.74 o 
  11   0   2       15.15       15.93      1.93 o 
 -10   1   2        9.66       10.00      3.80 o 
  -9   1   2        2.06        1.58      0.98 o 
  -8   1   2        0.16        0.78      0.72 o 
  -7   1   2        0.58        0.62      0.53 o 
  -6   1   2       63.26       57.64      2.76 o 
  -5   1   2      688.75      669.75     14.91 o 
  -4   1   2       87.31       94.87      2.39 o 
  -3   1   2      399.28      345.31      7.75 o 
  -2   1   2       91.78      123.38      2.92 o 
  -1   1   2        3.01        3.55      0.35 o 
   0   1   2      181.56      223.79      5.00 o 
   1   1   2      478.99      553.78     10.81 o 
   2   1   2     3378.16     3268.38     60.94 o 
   3   1   2      275.17      331.65      6.03 o 
   4   1   2      558.23      507.10     10.50 o 
   5   1   2       40.54       47.29      1.32 o 
   6   1   2      270.35      268.87      5.92 o 
   7   1   2       11.60       16.61      0.76 o 
   8   1   2        2.24        2.37      0.74 o 
   9   1   2       87.82      103.26      4.90 o 
  10   1   2       28.78       28.13      5.04 o 
  11   1   2        4.72        6.70      1.68 o 
  -9   2   2       23.52       26.37      2.49 o 
  -8   2   2       10.14        9.72      2.03 o 
  -7   2   2       26.17       20.78      1.50 o 
  -6   2   2      369.38      348.16      9.26 o 
  -5   2   2      163.27      152.10      3.87 o 
  -4   2   2      367.30      335.89      8.28 o 
  -3   2   2      139.68      177.13      4.12 o 
  -2   2   2        3.47        0.63      0.16 o 
  -1   2   2      438.54      587.21     13.19 o 
   0   2   2     1135.19     1279.96     25.19 o 
   1   2   2      519.70      598.85     12.56 o 
   2   2   2      672.58      764.69     16.75 o 
   3   2   2      139.05      123.34      2.67 o 
   4   2   2     1008.46     1136.23     22.59 o 
   5   2   2      599.13      617.52     13.24 o 
   6   2   2      123.13      114.68      2.95 o 
   7   2   2      230.87      221.24      5.03 o 
   8   2   2      297.84      271.29      7.99 o 
   9   2   2       10.83       12.40      1.36 o 
  10   2   2       45.78       48.14      5.74 o 
  11   2   2       30.02       32.44      2.61 o 
  -9   3   2        0.49        0.27      1.00 o 
  -8   3   2       15.64       14.74      2.74 o 
  -7   3   2       35.35       31.17      2.43 o 
  -6   3   2       67.56       52.23      2.09 o 
  -5   3   2       66.06       65.70      2.00 o 
  -4   3   2      141.15      167.61      4.14 o 
  -3   3   2      341.78      313.34      7.13 o 
  -2   3   2      948.11      937.06     18.25 o 
  -1   3   2      156.68      200.94      4.35 o 
   0   3   2      262.56      254.00      5.12 o 
   1   3   2        2.10        0.63      0.20 o 
   2   3   2        8.86       11.27      0.43 o 
   3   3   2       16.86       22.02      0.65 o 
   4   3   2      246.32      308.25      6.51 o 
   5   3   2     1112.07     1083.76     21.67 o 
   6   3   2       51.72       48.84      1.42 o 
   7   3   2      135.92      118.44      3.09 o 
   8   3   2      358.18      357.26     11.06 o 
   9   3   2       13.50       19.41      1.81 o 
  10   3   2        6.20        7.77      2.47 o 
  11   3   2       15.35       13.63      1.74 o 
  -9   4   2       20.00       19.60      2.31 o 
  -8   4   2        2.75        5.68      1.36 o 
  -7   4   2        1.26        2.67      1.15 o 
  -6   4   2        9.01        8.64      0.87 o 
  -5   4   2      149.74      137.86      4.00 o 
  -4   4   2      181.78      186.95      4.34 o 
  -3   4   2      241.38      268.87      5.48 o 
  -2   4   2      240.70      231.61      5.01 o 
  -1   4   2      983.52     1044.42     21.50 o 
   0   4   2      100.07      115.45      2.71 o 
   1   4   2       71.19       54.63      1.26 o 
   2   4   2      128.16      129.19      2.74 o 
   3   4   2       15.57       16.95      0.60 o 
   4   4   2      201.62      233.03      4.84 o 
   5   4   2       67.03       66.88      1.89 o 
   6   4   2      345.47      329.12      7.63 o 
   7   4   2      152.21      149.95      4.60 o 
   8   4   2       57.26       54.76      2.41 o 
   9   4   2        0.02        0.79      1.33 o 
  10   4   2       37.56       36.65      2.59 o 
  11   4   2        8.39        8.93      2.21 o 
  -8   5   2        0.95       -0.80      0.80 o 
  -7   5   2       81.94       84.13      4.62 o 
  -6   5   2      126.51      117.25      4.54 o 
  -5   5   2       81.69       86.12      2.77 o 
  -4   5   2       94.18       97.96      2.96 o 
  -3   5   2        7.08        6.65      0.54 o 
  -2   5   2      222.55      224.41      4.89 o 
  -1   5   2      255.88      300.31      6.06 o 
   0   5   2     1960.79     2082.01     38.03 o 
   1   5   2       18.71       25.02      0.96 o 
   2   5   2     1238.02     1280.88     25.07 o 
   3   5   2     1034.97     1093.00     22.07 o 
   4   5   2       15.45       18.15      0.73 o 
   5   5   2       75.61       71.09      1.99 o 
   6   5   2        1.55        2.00      0.47 o 
   7   5   2      191.59      179.76      5.90 o 
   8   5   2       25.43       24.58      1.47 o 
   9   5   2        2.55        0.77      0.72 o 
  10   5   2        5.78        8.46      1.86 o 
  11   5   2        9.13        8.02      1.31 o 
  -8   6   2       23.83       16.18      2.11 o 
  -7   6   2       26.78       26.41      2.74 o 
  -6   6   2      207.47      210.14      9.38 o 
  -5   6   2       44.24       48.20      1.85 o 
  -4   6   2      211.39      213.97      5.91 o 
  -3   6   2       18.15       15.03      1.17 o 
  -2   6   2      127.62      132.70      3.64 o 
  -1   6   2       82.75       88.71      2.74 o 
   0   6   2      102.04       95.69      2.13 o 
   1   6   2      405.61      393.72      8.00 o 
   2   6   2      578.76      605.76     12.74 o 
   3   6   2      214.82      235.57      5.13 o 
   4   6   2      106.98      103.33      2.56 o 
   5   6   2       51.61       45.66      2.17 o 
   6   6   2       12.72       13.67      0.83 o 
   7   6   2        2.89        3.03      0.51 o 
   8   6   2       42.21       40.78      1.89 o 
   9   6   2        0.03       -0.29      0.47 o 
  10   6   2       24.69       24.72      3.53 o 
  -7   7   2        0.33        0.34      1.50 o 
  -6   7   2        4.04        3.74      0.85 o 
  -5   7   2       39.67       41.16      1.87 o 
  -4   7   2       83.04       85.60      2.75 o 
  -3   7   2       22.34       19.91      1.02 o 
  -2   7   2     1787.41     1778.96     44.21 o 
  -1   7   2        4.66        4.85      0.54 o 
   0   7   2       61.54       62.99      1.63 o 
   1   7   2       51.45       66.41      1.95 o 
   2   7   2       58.92       71.55      2.06 o 
   3   7   2      365.78      350.96      8.54 o 
   4   7   2        0.76        0.30      0.25 o 
   5   7   2       19.23       19.74      0.99 o 
   6   7   2       64.96       62.57      2.17 o 
   7   7   2        0.81        0.31      0.46 o 
   8   7   2        1.20        1.22      0.47 o 
   9   7   2        9.99        8.26      1.45 o 
  10   7   2        9.24        9.56      1.15 o 
  -6   8   2       12.06       16.93      2.83 o 
  -5   8   2        9.54        8.19      1.05 o 
  -4   8   2       89.72       90.36      3.01 o 
  -3   8   2       34.90       36.03      1.73 o 
  -2   8   2       71.19       63.59      2.13 o 
  -1   8   2      446.43      455.60     11.77 o 
   0   8   2        9.44        9.71      0.76 o 
   1   8   2       34.41       34.17      1.32 o 
   2   8   2       31.01       26.52      1.13 o 
   3   8   2       22.03       26.71      1.15 o 
   4   8   2       53.09       46.70      2.04 o 
   5   8   2       33.13       24.74      1.81 o 
   6   8   2        4.05        4.39      0.58 o 
   7   8   2      135.56      125.15      4.35 o 
   8   8   2       10.77       12.09      1.02 o 
   9   8   2        1.31        1.22      0.60 o 
  -5   9   2        0.04       -0.21      0.68 o 
  -4   9   2       11.46       12.87      1.14 o 
  -3   9   2        3.91        6.25      0.77 o 
  -2   9   2       18.76       18.56      1.14 o 
  -1   9   2        3.73        4.07      0.59 o 
   0   9   2        7.48        8.90      0.77 o 
   1   9   2       25.70       25.00      1.77 o 
   2   9   2        0.01        0.44      0.41 o 
   3   9   2       21.98       17.84      1.35 o 
   4   9   2        0.26       -0.10      0.48 o 
   5   9   2       49.36       40.99      1.96 o 
   6   9   2       24.34       21.26      1.99 o 
   7   9   2        1.05        0.45      0.79 o 
   8   9   2      138.61      141.10      5.81 o 
   9   9   2        0.29       -0.29      1.77 o 
  -4  10   2        1.26        0.35      1.06 o 
  -3  10   2        4.35        5.07      1.14 o 
  -2  10   2        3.04        2.12      0.78 o 
  -1  10   2       21.94       23.70      2.95 o 
   0  10   2       16.20       15.94      1.32 o 
   1  10   2       14.28       11.20      1.15 o 
   2  10   2       88.18       94.75      6.74 o 
   3  10   2       98.53       94.86      5.82 o 
   4  10   2      124.80      127.98      8.97 o 
   5  10   2        2.50        2.52      2.70 o 
   6  10   2       22.42       17.47      1.73 o 
   7  10   2       61.75       64.20      3.58 o 
   8  10   2        0.00        2.83      2.30 o 
  -2  11   2        0.01       -0.65      0.65 o 
  -1  11   2        7.82        8.17      1.11 o 
   0  11   2        0.04        0.60      0.67 o 
   1  11   2       86.40       88.93      4.07 o 
   2  11   2       21.73       22.15      1.74 o 
   3  11   2      162.44      157.69      6.41 o 
   4  11   2        4.46        2.47      0.98 o 
   5  11   2        0.05        1.45      0.83 o 
   6  11   2       62.75       67.33      3.70 o 
   0  12   2       13.10       13.08      1.94 o 
   1  12   2        0.11        1.63      0.81 o 
   2  12   2        2.29        1.68      0.84 o 
   3  12   2       31.64       36.78      3.00 o 
   4  12   2       54.98       54.62      4.74 o 
  -4 -11   3        0.07        1.35      1.26 o 
  -3 -11   3        5.86        5.61      1.08 o 
  -2 -11   3        6.67        6.40      1.08 o 
  -1 -11   3       19.20       16.19      1.45 o 
   0 -11   3        8.75       10.81      1.13 o 
   1 -11   3        4.99        4.35      0.80 o 
   2 -11   3        7.73        7.06      0.98 o 
   3 -11   3        0.09       -0.35      0.80 o 
  -6 -10   3        5.60        3.73      1.94 o 
  -5 -10   3        3.17        1.83      1.50 o 
  -4 -10   3       12.39       12.60      2.92 o 
  -3 -10   3       17.16       17.04      2.56 o 
  -2 -10   3        5.96        6.36      1.47 o 
  -1 -10   3       39.18       38.48      2.18 o 
   0 -10   3       53.14       49.26      2.45 o 
   1 -10   3        0.23        0.08      0.77 o 
   2 -10   3       36.74       31.15      1.78 o 
   3 -10   3       94.15       94.34      4.40 o 
   4 -10   3       39.50       43.10      2.54 o 
   5 -10   3        1.77        2.55      0.85 o 
  -7  -9   3        4.23        1.86      1.86 o 
  -6  -9   3       15.39       14.01      2.54 o 
  -5  -9   3       99.22       89.52      5.99 o 
  -4  -9   3        0.08        0.93      0.93 o 
  -3  -9   3       48.11       46.79      7.07 o 
  -2  -9   3        0.01        0.00      0.80 o 
  -1  -9   3       32.81       33.30      2.83 o 
   0  -9   3        0.44        0.63      0.53 o 
   1  -9   3       47.20       44.51      2.18 o 
   2  -9   3       78.29       76.23      3.24 o 
   3  -9   3        3.98        4.86      0.72 o 
   4  -9   3       34.52       34.00      2.04 o 
   5  -9   3      102.46      107.40      5.21 o 
   6  -9   3        4.06        4.73      1.15 o 
  -7  -8   3        5.52        6.06      1.99 o 
  -6  -8   3       60.80       49.02      4.86 o 
  -5  -8   3        1.25        1.82      1.23 o 
  -4  -8   3       44.77       38.92      3.27 o 
  -3  -8   3        1.94        2.68      0.96 o 
  -2  -8   3       14.43       11.06      1.42 o 
  -1  -8   3      141.88      129.42      6.58 o 
   0  -8   3      154.16      136.23      6.88 o 
   1  -8   3      163.70      171.16      6.25 o 
   2  -8   3      482.16      502.98     17.03 o 
   3  -8   3       13.10       14.49      1.17 o 
   4  -8   3       81.71       81.56      3.82 o 
   5  -8   3       97.07       99.92      5.74 o 
   6  -8   3       96.80      100.56      4.92 o 
   7  -8   3        8.43       11.70      1.59 o 
  -8  -7   3        1.79        1.69      1.86 o 
  -7  -7   3       93.98       88.66      6.14 o 
  -6  -7   3       14.38       19.66      2.67 o 
  -5  -7   3      128.43      128.43      7.32 o 
  -4  -7   3       10.56        8.02      1.57 o 
  -3  -7   3       39.47       36.80      6.63 o 
  -2  -7   3       67.39       57.76      3.63 o 
  -1  -7   3      399.23      373.08     16.78 o 
   0  -7   3      642.45      605.48     22.33 o 
   1  -7   3        0.22        0.48      0.45 o 
   2  -7   3      138.55      130.07      4.57 o 
   3  -7   3      137.05      128.14      4.74 o 
   4  -7   3       39.49       40.57      2.12 o 
   5  -7   3        7.48        7.00      0.88 o 
   6  -7   3       27.27       22.91      1.70 o 
   7  -7   3       37.18       37.47      5.57 o 
   8  -7   3        0.47        2.80      3.62 o 
  -9  -6   3        3.58        3.22      1.61 o 
  -8  -6   3       56.08       59.00      4.13 o 
  -7  -6   3        1.26        1.01      2.12 o 
  -6  -6   3       60.80       57.00      4.95 o 
  -5  -6   3       12.62       14.22      2.04 o 
  -4  -6   3       72.53       82.25      4.97 o 
  -3  -6   3      255.72      244.99     11.60 o 
  -2  -6   3      491.79      446.89     19.86 o 
  -1  -6   3       77.45       73.46      3.07 o 
   0  -6   3       28.34       32.31      1.49 o 
   1  -6   3       59.36       44.64      1.85 o 
   2  -6   3      198.40      193.06      6.08 o 
   3  -6   3      144.18      154.79      5.28 o 
   4  -6   3      557.34      531.55     15.65 o 
   5  -6   3        0.01       -0.32      0.32 o 
   6  -6   3       32.24       31.99      2.03 o 
   7  -6   3       62.70       58.05      4.42 o 
   8  -6   3        0.73        0.07      0.72 o 
   9  -6   3        3.30        3.38      2.56 o 
  -9  -5   3        7.15       12.74      3.38 o 
  -8  -5   3       31.43       29.91      2.87 o 
  -7  -5   3        0.08        0.37      1.29 o 
  -6  -5   3      110.99      116.43     13.61 o 
  -5  -5   3      361.70      352.78     22.70 o 
  -4  -5   3      223.11      204.71     10.69 o 
  -3  -5   3      229.14      224.03     10.64 o 
  -2  -5   3     1227.66     1223.30     33.39 o 
  -1  -5   3      418.57      501.97     13.40 o 
   0  -5   3       19.35       19.95      1.06 o 
   1  -5   3        0.24        0.06      0.19 o 
   2  -5   3        4.03        3.11      0.50 o 
   3  -5   3      561.19      556.64     16.77 o 
   4  -5   3      264.84      273.10      7.90 o 
   5  -5   3      154.82      147.44      8.83 o 
   6  -5   3       28.45       27.29      2.12 o 
   7  -5   3       44.16       45.83      2.80 o 
   8  -5   3       18.23       15.20      2.12 o 
   9  -5   3       14.34       15.71      1.82 o 
  -9  -4   3       24.05       28.89      2.82 o 
  -8  -4   3       25.56       32.88      2.85 o 
  -7  -4   3      160.89      159.29      7.23 o 
  -6  -4   3        1.56        2.17      1.08 o 
  -5  -4   3       41.48       41.46      3.27 o 
  -4  -4   3      101.00      101.57     10.90 o 
  -3  -4   3      134.18      118.16      4.58 o 
  -2  -4   3      787.44      871.61     28.46 o 
  -1  -4   3     5851.41     5832.03    175.96 o 
   0  -4   3       22.16       26.32      0.95 o 
   1  -4   3      457.42      494.35     20.70 o 
   2  -4   3      721.95      804.75     24.65 o 
   3  -4   3       78.21       82.63      2.08 o 
   4  -4   3        5.63        6.57      0.51 o 
   5  -4   3        3.42        4.78      0.62 o 
   6  -4   3       63.84       63.46      3.36 o 
   7  -4   3      165.29      169.57      7.64 o 
   8  -4   3        4.61        2.83      0.91 o 
   9  -4   3        0.02        0.68      0.85 o 
  10  -4   3       34.99       34.98      3.71 o 
  -9  -3   3       43.69       49.86      4.31 o 
  -8  -3   3        8.23        7.02      1.76 o 
  -7  -3   3      150.16      173.97      7.61 o 
  -6  -3   3      258.35      278.58     11.04 o 
  -5  -3   3      279.94      291.11     10.38 o 
  -4  -3   3        1.31        1.02      0.41 o 
  -3  -3   3       15.55       16.51      0.84 o 
  -2  -3   3      231.70      238.45     10.29 o 
  -1  -3   3      302.60      293.93      8.77 o 
   0  -3   3     1381.93     1489.43     62.70 o 
   1  -3   3       63.74       46.33      2.66 o 
   2  -3   3      420.92      408.07     13.39 o 
   3  -3   3      278.75      286.87      6.59 o 
   4  -3   3      439.06      489.14     11.02 o 
   5  -3   3       24.59       17.09      0.80 o 
   6  -3   3       66.74       77.64      5.28 o 
   7  -3   3       10.24        9.92      1.22 o 
   8  -3   3      200.68      215.30      7.81 o 
   9  -3   3       22.26       17.53      1.29 o 
  10  -3   3        0.62        0.00      0.59 o 
  -9  -2   3       77.01       76.33      4.95 o 
  -8  -2   3       23.07       27.87      2.26 o 
  -7  -2   3       10.93       11.53      1.67 o 
  -6  -2   3      178.66      182.72      6.50 o 
  -5  -2   3      338.71      335.82      8.61 o 
  -4  -2   3       12.31       15.04      0.94 o 
  -3  -2   3      618.16      620.81     17.10 o 
  -2  -2   3       16.29        8.75      1.14 o 
  -1  -2   3       55.58       73.52      2.60 o 
   0  -2   3     1588.05     1686.17     70.09 o 
   1  -2   3       17.59       32.84      1.97 o 
   2  -2   3     1544.58     1568.14     44.74 o 
   3  -2   3      367.00      395.88      8.85 o 
   4  -2   3      211.73      200.91      5.98 o 
   5  -2   3        8.48        7.88      0.91 o 
   6  -2   3      182.31      188.32      5.02 o 
   7  -2   3      223.67      233.18      6.39 o 
   8  -2   3        1.43        2.69      0.52 o 
   9  -2   3      190.70      208.53      7.83 o 
  10  -2   3        3.37        3.27      0.76 o 
  11  -2   3       21.86       26.28      2.16 o 
  -9  -1   3       18.31       21.20      3.53 o 
  -8  -1   3       12.64       13.44      1.19 o 
  -7  -1   3       74.83       73.24      3.62 o 
  -6  -1   3      160.09      167.08      6.62 o 
  -5  -1   3      157.82      163.87      5.06 o 
  -4  -1   3       35.43       33.66      1.07 o 
  -3  -1   3        4.97        5.86      0.30 o 
  -2  -1   3     1152.89     1205.01     39.33 o 
  -1  -1   3      738.52      747.94     20.77 o 
   0  -1   3       48.19       52.17      3.76 o 
   1  -1   3      352.90      312.58     10.54 o 
   2  -1   3        0.11        0.83      0.20 o 
   3  -1   3     1664.47     1695.94     47.07 o 
   4  -1   3     1611.10     1686.41     35.54 o 
   5  -1   3       98.31       97.60      2.38 o 
   6  -1   3      204.72      200.55      5.14 o 
   7  -1   3       77.85       72.41      2.32 o 
   8  -1   3       18.73       25.21      1.26 o 
   9  -1   3        4.00        4.29      1.30 o 
  10  -1   3       80.03       90.76      3.76 o 
  11  -1   3       91.45       93.64      6.18 o 
  -9   0   3       16.86       18.51      1.99 o 
  -8   0   3       85.34       76.20      3.52 o 
  -7   0   3       71.56       60.94      2.60 o 
  -6   0   3       65.82       66.84      2.55 o 
  -5   0   3       15.20       17.54      0.98 o 
  -4   0   3      360.62      363.22      8.86 o 
  -3   0   3      457.98      393.71      8.72 o 
  -2   0   3      183.97      170.72      4.31 o 
  -1   0   3      530.47      545.86     18.12 o 
   0   0   3     1140.55     1187.09     43.00 o 
   1   0   3       88.79       99.40      4.12 o 
   2   0   3     3047.35     3009.47     77.08 o 
   3   0   3     1503.61     1713.29     31.80 o 
   4   0   3     1545.84     1656.79     31.73 o 
   5   0   3       91.95       88.10      2.04 o 
   6   0   3       24.68       24.75      0.80 o 
   7   0   3     1479.74     1401.99     33.97 o 
   8   0   3       10.25        7.36      0.73 o 
   9   0   3       33.10       34.40      1.92 o 
  10   0   3       34.47       34.93      2.03 o 
  11   0   3       46.00       52.56      9.45 o 
  -9   1   3       47.34       58.41      3.72 o 
  -8   1   3       28.00       25.73      2.21 o 
  -7   1   3      122.70      110.68      4.00 o 
  -6   1   3       53.30       50.46      2.18 o 
  -5   1   3       39.93       33.67      1.62 o 
  -4   1   3        8.97       10.09      0.54 o 
  -3   1   3       78.34       73.98      1.91 o 
  -2   1   3      244.45      214.84      5.32 o 
  -1   1   3     2822.97     2967.28     70.43 o 
   0   1   3      364.40      418.80      9.35 o 
   1   1   3      516.02      548.67     10.12 o 
   2   1   3      756.88      785.56     14.48 o 
   3   1   3     1253.56     1297.11     24.32 o 
   4   1   3       45.47       47.91      1.09 o 
   5   1   3       97.12      102.37      2.21 o 
   6   1   3       31.03       23.20      0.78 o 
   7   1   3      401.26      402.04      9.90 o 
   8   1   3      334.25      310.77      8.09 o 
   9   1   3      243.27      243.49      7.58 o 
  10   1   3        7.49        7.44      1.37 o 
  11   1   3       32.18       29.16      2.43 o 
  -9   2   3        1.38        0.94      0.98 o 
  -8   2   3       27.75       23.50      2.24 o 
  -7   2   3       40.18       39.66      2.90 o 
  -6   2   3       31.19       23.42      1.41 o 
  -5   2   3      651.34      621.16     19.06 o 
  -4   2   3       44.33       37.82      1.73 o 
  -3   2   3       17.95       17.06      0.68 o 
  -2   2   3      443.72      506.35     11.29 o 
  -1   2   3        4.28        7.55      0.32 o 
   0   2   3     2245.45     2331.50     47.99 o 
   1   2   3        0.04       -0.11      0.19 o 
   2   2   3     2727.31     2867.09     52.81 o 
   3   2   3      131.77      139.23      2.64 o 
   4   2   3       93.20      111.13      2.25 o 
   5   2   3       39.12       43.55      1.27 o 
   6   2   3       33.15       26.49      0.86 o 
   7   2   3      353.83      353.82      7.36 o 
   8   2   3       19.46       18.95      1.43 o 
   9   2   3       16.07       15.97      1.19 o 
  10   2   3       65.73       64.98      3.68 o 
  11   2   3        3.88        3.80      1.12 o 
  -9   3   3       11.21       17.32      3.00 o 
  -8   3   3        0.00       -0.75      0.75 o 
  -7   3   3       20.88       17.39      1.93 o 
  -6   3   3      201.04      195.21      7.23 o 
  -5   3   3       24.09       23.10      1.11 o 
  -4   3   3      322.94      310.78      7.39 o 
  -3   3   3       15.40       25.75      1.33 o 
  -2   3   3      127.03      166.13      3.66 o 
  -1   3   3      426.89      534.66     10.52 o 
   0   3   3       27.47       19.79      0.69 o 
   1   3   3      696.04      765.59     15.98 o 
   2   3   3      281.29      289.36      5.81 o 
   3   3   3     1035.21     1050.05     20.93 o 
   4   3   3       34.88       23.58      0.68 o 
   5   3   3      241.94      258.17      5.20 o 
   6   3   3       46.24       48.32      1.29 o 
   7   3   3      242.30      218.62      4.51 o 
   8   3   3       59.38       58.01      2.02 o 
   9   3   3        5.56        7.58      1.09 o 
  10   3   3        3.87        1.80      1.59 o 
  11   3   3       20.75       24.12      2.11 o 
  -8   4   3        7.09        5.92      1.50 o 
  -7   4   3        0.23        0.35      1.06 o 
  -6   4   3        0.48        1.93      0.80 o 
  -5   4   3      136.10      136.91      4.43 o 
  -4   4   3       11.73        9.84      0.61 o 
  -3   4   3      231.12      210.81      4.51 o 
  -2   4   3       26.62       18.25      0.67 o 
  -1   4   3        2.41        2.45      0.24 o 
   0   4   3      356.21      408.27      8.22 o 
   1   4   3      706.01      810.26     15.07 o 
   2   4   3      182.50      180.48      3.97 o 
   3   4   3      252.01      228.85      5.39 o 
   4   4   3      134.53      136.35      2.89 o 
   5   4   3      436.98      369.16      7.80 o 
   6   4   3      100.82       84.84      2.21 o 
   7   4   3        5.52        5.23      0.58 o 
   8   4   3       37.70       28.94      1.52 o 
   9   4   3       37.90       39.17      4.51 o 
  10   4   3       82.27       78.98      6.18 o 
  11   4   3       36.56       38.52      4.06 o 
  -8   5   3       10.20       10.32      1.81 o 
  -7   5   3       24.30       21.32      2.18 o 
  -6   5   3        0.48       -0.27      0.80 o 
  -5   5   3       63.55       59.27      3.27 o 
  -4   5   3        9.58       12.91      1.82 o 
  -3   5   3     1283.65     1283.99     32.14 o 
  -2   5   3       78.45       80.14      2.55 o 
  -1   5   3      243.62      228.83      5.00 o 
   0   5   3      217.81      207.14      4.31 o 
   1   5   3     1251.47     1395.12     25.76 o 
   2   5   3       19.15       23.67      0.73 o 
   3   5   3       22.81       19.19      0.79 o 
   4   5   3      284.48      241.24      6.27 o 
   5   5   3       78.68       88.42      2.13 o 
   6   5   3      105.92      105.45      4.40 o 
   7   5   3       76.87       76.15      2.39 o 
   8   5   3        5.35        4.41      0.66 o 
   9   5   3        1.69        4.61      1.86 o 
  10   5   3        1.26        0.90      0.75 o 
  11   5   3        0.06        0.39      0.80 o 
  -7   6   3       11.85       17.80      2.11 o 
  -6   6   3        0.41        0.44      0.87 o 
  -5   6   3        9.40        8.88      0.92 o 
  -4   6   3        2.81        1.63      0.47 o 
  -3   6   3      115.07      123.74      3.61 o 
  -2   6   3      172.05      158.88      4.41 o 
  -1   6   3       56.35       56.00      1.78 o 
   0   6   3      165.32      167.59      3.58 o 
   1   6   3      246.90      256.23      4.98 o 
   2   6   3       67.99       64.68      1.58 o 
   3   6   3      146.17      157.70      3.41 o 
   4   6   3       37.31       34.97      1.44 o 
   5   6   3      151.56      146.36      3.89 o 
   6   6   3      221.12      209.70      5.42 o 
   7   6   3       14.91       15.18      1.29 o 
   8   6   3        7.71        6.56      0.79 o 
   9   6   3        6.09        8.13      1.14 o 
  10   6   3        6.78        7.35      1.18 o 
  -6   7   3        2.02        1.59      1.00 o 
  -5   7   3       71.82       73.86      3.46 o 
  -4   7   3       24.45       25.22      1.85 o 
  -3   7   3        4.50        3.64      0.55 o 
  -2   7   3       26.15       26.10      1.18 o 
  -1   7   3        0.62        0.85      0.58 o 
   0   7   3      268.13      280.05      6.76 o 
   1   7   3       42.05       47.51      1.52 o 
   2   7   3      225.75      230.77      5.39 o 
   3   7   3       94.96       95.95      3.23 o 
   4   7   3       23.65       25.01      1.03 o 
   5   7   3      119.84      113.03      3.36 o 
   6   7   3        3.32        3.26      0.49 o 
   7   7   3       74.33       67.55      2.39 o 
   8   7   3       22.27       21.49      1.28 o 
   9   7   3        9.05       10.83      1.14 o 
  10   7   3        9.51        9.66      1.18 o 
  -6   8   3        1.88        1.20      1.06 o 
  -5   8   3        7.17        6.53      2.56 o 
  -4   8   3       57.99       65.56      3.14 o 
  -3   8   3        4.53        3.53      0.59 o 
  -2   8   3       32.37       30.01      1.79 o 
  -1   8   3      104.51      107.70      3.25 o 
   0   8   3       10.04       11.78      1.19 o 
   1   8   3      137.07      133.91      3.43 o 
   2   8   3      102.72       97.91      2.87 o 
   3   8   3      296.24      305.62      9.45 o 
   4   8   3       10.23       11.09      0.74 o 
   5   8   3      186.03      192.76      5.40 o 
   6   8   3       52.60       49.30      2.58 o 
   7   8   3        2.80        3.79      0.59 o 
   8   8   3        6.90        5.73      1.05 o 
   9   8   3       10.06        8.30      1.04 o 
  -5   9   3       37.60       42.78      2.99 o 
  -4   9   3        3.19        1.58      0.71 o 
  -3   9   3      160.83      176.33      5.67 o 
  -2   9   3       30.69       25.98      1.87 o 
  -1   9   3       45.20       44.59      1.75 o 
   0   9   3       21.86       19.44      1.02 o 
   1   9   3       32.56       27.93      1.25 o 
   2   9   3      118.09      120.73      3.23 o 
   3   9   3       12.02       13.20      0.87 o 
   4   9   3        5.73        8.12      0.71 o 
   5   9   3      173.02      179.23      7.80 o 
   6   9   3       39.73       46.84      2.02 o 
   7   9   3        1.91        1.46      0.54 o 
   8   9   3       63.47       68.68      3.03 o 
   9   9   3        6.38        4.37      1.06 o 
  -3  10   3       10.64       10.68      1.15 o 
  -2  10   3       58.27       62.83      2.57 o 
  -1  10   3       26.36       27.86      1.86 o 
   0  10   3       36.95       35.16      2.78 o 
   1  10   3        9.53        9.60      0.87 o 
   2  10   3       25.00       21.61      1.23 o 
   3  10   3       20.81       24.39      1.34 o 
   4  10   3        7.99        9.23      0.86 o 
   5  10   3      101.27       90.11      3.36 o 
   6  10   3       85.48       93.88      4.85 o 
   7  10   3       36.67       38.16      3.16 o 
   8  10   3        3.73        4.23      1.41 o 
  -2  11   3       30.34       29.63      2.51 o 
  -1  11   3       10.83       14.21      2.39 o 
   0  11   3       17.81       17.42      2.40 o 
   1  11   3        0.85        1.16      1.23 o 
   2  11   3        1.71        2.24      0.72 o 
   3  11   3       18.86       24.52      1.91 o 
   4  11   3        0.74       -0.61      0.61 o 
   5  11   3        0.23        0.36      1.46 o 
   6  11   3        0.47        2.16      1.59 o 
   1  12   3       20.94       22.98      2.17 o 
   2  12   3        6.90       10.38      1.39 o 
   3  12   3        2.64        2.45      1.49 o 
   4  12   3       24.17       24.56      2.65 o 
  -3 -11   4        4.77        1.98      1.33 o 
  -2 -11   4        0.47        0.72      0.69 o 
  -1 -11   4        0.36        0.75      1.36 o 
   0 -11   4        0.13       -0.28      0.54 o 
   1 -11   4       19.41       22.08      1.79 o 
   2 -11   4       14.89       15.87      1.36 o 
  -5 -10   4       26.57       26.99      8.66 o 
  -4 -10   4        0.87        1.25      1.25 o 
  -3 -10   4        3.16        1.77      1.23 o 
  -2 -10   4        5.07        3.43      2.03 o 
  -1 -10   4        0.03        0.51      0.82 o 
   0 -10   4        9.66       10.50      1.02 o 
   1 -10   4        4.66        4.82      0.77 o 
   2 -10   4       41.26       41.52      3.98 o 
   3 -10   4       26.25       28.24      1.78 o 
   4 -10   4       80.11       81.24      3.95 o 
   5 -10   4        8.89       11.65      1.27 o 
  -6  -9   4        3.94        5.63      1.90 o 
  -5  -9   4        2.51        2.94      2.21 o 
  -4  -9   4       22.51       26.27      2.84 o 
  -3  -9   4       13.29       12.52      1.95 o 
  -2  -9   4        0.19       -0.74      2.03 o 
  -1  -9   4       27.55       25.48      2.20 o 
   0  -9   4        0.84        1.74      0.82 o 
   1  -9   4        5.02        4.97      0.65 o 
   2  -9   4       17.79       16.46      1.13 o 
   3  -9   4       17.11       17.44      1.68 o 
   4  -9   4       15.89       17.56      1.33 o 
   5  -9   4       17.93       21.07      2.65 o 
   6  -9   4        3.64        3.94      0.93 o 
  -7  -8   4        0.35        0.71      1.50 o 
  -6  -8   4        3.96        6.28      1.91 o 
  -5  -8   4        0.21        0.67      1.20 o 
  -4  -8   4        1.23        2.28      1.14 o 
  -3  -8   4        7.03        5.57      2.74 o 
  -2  -8   4       75.78       68.06      4.22 o 
  -1  -8   4       29.29       30.72      2.30 o 
   0  -8   4        9.82       10.00      2.03 o 
   1  -8   4       91.13       90.88      4.87 o 
   2  -8   4       94.92       90.90      3.61 o 
   3  -8   4      145.47      138.93      5.89 o 
   4  -8   4        0.03        0.64      0.45 o 
   5  -8   4        0.31        0.09      0.50 o 
   6  -8   4       76.66       68.75      3.61 o 
   7  -8   4        9.30        9.36      1.27 o 
  -8  -7   4       12.91       15.17      3.18 o 
  -7  -7   4       15.80       16.76      2.80 o 
  -6  -7   4        4.64        7.90      2.03 o 
  -5  -7   4       18.99       15.66      2.42 o 
  -4  -7   4        4.24        7.81      1.63 o 
  -3  -7   4       41.93       44.02      3.23 o 
  -2  -7   4       97.46       98.25      5.29 o 
  -1  -7   4       18.74       19.50      3.53 o 
   0  -7   4       68.63       64.07      3.89 o 
   1  -7   4        3.51        1.70      0.55 o 
   2  -7   4      172.92      163.28      7.25 o 
   3  -7   4       55.66       56.56      2.37 o 
   4  -7   4        7.14        3.68      0.61 o 
   5  -7   4       28.27       31.45      2.03 o 
   6  -7   4       15.58       15.79      1.44 o 
   7  -7   4       71.14       70.16      7.33 o 
   8  -7   4        0.18        0.42      0.88 o 
  -8  -6   4        1.97        1.41      1.43 o 
  -7  -6   4       39.15       38.48      3.80 o 
  -6  -6   4        3.64        5.99      1.73 o 
  -5  -6   4       69.52       67.97      4.75 o 
  -4  -6   4        2.15        3.02      1.14 o 
  -3  -6   4      164.23      166.44      8.40 o 
  -2  -6   4     1955.21     1945.28     82.33 o 
  -1  -6   4      127.59       96.37      4.52 o 
   0  -6   4      153.71      147.86      4.78 o 
   1  -6   4      536.14      492.79     17.30 o 
   2  -6   4      125.01      123.06      5.20 o 
   3  -6   4       28.57       28.21      2.27 o 
   4  -6   4        8.78        9.86      0.97 o 
   5  -6   4       21.05       25.17      1.60 o 
   6  -6   4       43.88       43.84      2.06 o 
   7  -6   4       59.01       56.18      3.23 o 
   8  -6   4       70.48       76.65      4.20 o 
   9  -6   4        5.49        3.92      1.18 o 
  -8  -5   4       11.20       16.26      4.25 o 
  -7  -5   4        1.17        2.85      1.30 o 
  -6  -5   4      187.79      203.78      8.86 o 
  -5  -5   4       10.68       12.69      2.08 o 
  -4  -5   4       52.66       40.66      4.24 o 
  -3  -5   4      179.93      191.88      9.43 o 
  -2  -5   4        7.43        6.18      0.79 o 
  -1  -5   4      155.14      145.95      4.35 o 
   0  -5   4      279.39      263.86      7.22 o 
   1  -5   4        4.59        3.81      0.34 o 
   2  -5   4      207.90      205.11      7.98 o 
   3  -5   4      291.20      294.06     11.35 o 
   4  -5   4      234.14      238.81      7.83 o 
   5  -5   4      117.30      120.56      3.78 o 
   6  -5   4      115.74      109.98      4.29 o 
   7  -5   4        1.39        1.10      0.80 o 
   8  -5   4        5.39       10.34      1.44 o 
   9  -5   4       14.98       14.85      3.09 o 
  -9  -4   4       23.75       31.22      3.47 o 
  -8  -4   4        1.07        1.63      1.27 o 
  -7  -4   4       67.94       69.44      4.14 o 
  -6  -4   4      221.45      224.96      9.46 o 
  -5  -4   4       24.75       22.27      2.46 o 
  -4  -4   4      883.25      896.78     52.57 o 
  -3  -4   4      141.23      126.29      5.91 o 
  -2  -4   4       24.60       22.72      1.26 o 
  -1  -4   4     1080.60     1098.79     33.55 o 
   0  -4   4     1432.42     1475.93     61.87 o 
   1  -4   4      674.18      642.19     23.72 o 
   2  -4   4       41.69       39.83      2.14 o 
   3  -4   4     1555.33     1605.48     48.37 o 
   4  -4   4      266.24      259.48      8.42 o 
   5  -4   4      181.21      180.18      5.35 o 
   6  -4   4       21.30       18.28      1.17 o 
   7  -4   4       19.14       19.62      2.25 o 
   8  -4   4       11.53       14.76      1.68 o 
   9  -4   4        1.35        0.31      0.75 o 
  10  -4   4       25.59       35.28      2.80 o 
  -9  -3   4        3.65        4.67      2.83 o 
  -8  -3   4       16.52       18.65      2.25 o 
  -7  -3   4        5.49        4.02      1.30 o 
  -6  -3   4      286.39      319.89     12.57 o 
  -5  -3   4       69.01       72.27      3.89 o 
  -4  -3   4       31.92       38.27      2.03 o 
  -3  -3   4      364.83      381.42     18.55 o 
  -2  -3   4      101.63       98.25      6.02 o 
  -1  -3   4       25.52       30.05      1.38 o 
   0  -3   4      776.43      802.15     37.39 o 
   1  -3   4      412.37      472.27     20.54 o 
   2  -3   4      180.66      189.79      7.00 o 
   3  -3   4        7.03       13.85      1.19 o 
   4  -3   4     1067.78     1055.45     23.69 o 
   5  -3   4      179.91      160.26      4.80 o 
   6  -3   4      222.71      207.19      7.48 o 
   7  -3   4        3.78        3.74      0.72 o 
   8  -3   4       16.44       20.62      1.86 o 
   9  -3   4       19.71       15.73      2.12 o 
  10  -3   4       45.83       51.30      7.77 o 
  -8  -2   4        8.85       17.47      2.92 o 
  -7  -2   4       55.92       65.97      5.83 o 
  -6  -2   4       70.31       70.38      6.14 o 
  -5  -2   4       62.59       72.49      3.41 o 
  -4  -2   4        4.42        5.28      0.73 o 
  -3  -2   4       67.07       82.21      2.91 o 
  -2  -2   4      551.01      545.68     20.43 o 
  -1  -2   4     1670.96     1811.63     51.84 o 
   0  -2   4      449.16      458.45     16.12 o 
   1  -2   4     1068.31     1106.96     36.11 o 
   2  -2   4       32.54       35.44      1.63 o 
   3  -2   4       69.76       73.72      2.22 o 
   4  -2   4       14.20       10.06      0.52 o 
   5  -2   4       22.77       27.78      1.41 o 
   6  -2   4     1313.39     1258.53     39.16 o 
   7  -2   4        0.59        0.73      0.33 o 
   8  -2   4        7.41        6.60      0.64 o 
   9  -2   4       93.25       96.15      4.37 o 
  10  -2   4        0.09       -0.22      0.51 o 
  11  -2   4        0.09        0.80      0.62 o 
  -9  -1   4        5.42        6.01      1.06 o 
  -8  -1   4       78.82       86.84      4.40 o 
  -7  -1   4       92.73       91.19      3.90 o 
  -6  -1   4        3.44        4.67      0.69 o 
  -5  -1   4      144.34      122.67      5.12 o 
  -4  -1   4       68.95       65.07      1.98 o 
  -3  -1   4       93.96      105.86      3.74 o 
  -2  -1   4       61.17       57.96      2.04 o 
  -1  -1   4     1576.49     1606.94     45.00 o 
   0  -1   4      474.70      424.51     15.57 o 
   1  -1   4      117.30       96.47      3.77 o 
   2  -1   4     1824.54     1808.85     47.60 o 
   3  -1   4      256.67      252.73      6.31 o 
   4  -1   4        1.21        1.74      0.23 o 
   5  -1   4      126.90      146.77      5.59 o 
   6  -1   4      698.87      722.46     16.04 o 
   7  -1   4      272.29      279.21      7.27 o 
   8  -1   4      227.81      235.35      6.50 o 
   9  -1   4       14.29       15.59      1.25 o 
  10  -1   4       98.47       91.06      4.18 o 
  11  -1   4       34.97       34.45      3.00 o 
  -9   0   4       10.80        7.60      1.59 o 
  -8   0   4        0.58       -0.13      0.85 o 
  -7   0   4       12.63       13.59      1.15 o 
  -6   0   4      658.96      649.23     18.67 o 
  -5   0   4       13.96       18.01      1.00 o 
  -4   0   4      497.85      468.95     12.74 o 
  -3   0   4       87.67       70.98      1.95 o 
  -2   0   4       61.16       67.39      2.43 o 
  -1   0   4      226.46      239.51      9.52 o 
   0   0   4      375.78      392.87     13.04 o 
   1   0   4     1943.84     2032.06     57.25 o 
   2   0   4     1123.86     1178.60     29.34 o 
   3   0   4      120.85      185.16      4.14 o 
   4   0   4      373.91      423.08      8.43 o 
   5   0   4        7.96        6.39      0.37 o 
   6   0   4      134.50      148.10      3.81 o 
   7   0   4      169.58      152.10      4.20 o 
   8   0   4        3.01        2.97      0.50 o 
   9   0   4      124.81      121.65      4.10 o 
  10   0   4        0.18        0.63      0.85 o 
  11   0   4       52.24       63.35      3.65 o 
  -9   1   4       11.66       10.70      1.60 o 
  -8   1   4       19.09       14.43      1.94 o 
  -7   1   4       11.11       12.66      1.17 o 
  -6   1   4        1.76        2.08      0.74 o 
  -5   1   4      374.47      355.35     12.13 o 
  -4   1   4        9.58        9.39      0.82 o 
  -3   1   4      587.49      595.45     16.06 o 
  -2   1   4      224.12      168.48      4.44 o 
  -1   1   4      175.11      154.35      3.92 o 
   0   1   4      583.12      631.43     14.19 o 
   1   1   4      570.00      639.75     14.36 o 
   2   1   4      235.08      211.76      4.03 o 
   3   1   4      258.71      243.68      4.81 o 
   4   1   4     1285.07     1533.61     28.83 o 
   5   1   4     1119.04     1110.88     21.87 o 
   6   1   4      123.09      119.80      2.97 o 
   7   1   4        0.71        0.12      0.31 o 
   8   1   4       61.17       45.40      1.75 o 
   9   1   4      111.83      123.93      4.64 o 
  10   1   4      247.63      257.93      8.83 o 
  11   1   4        0.86        0.18      0.98 o 
  -8   2   4       26.52       23.18      2.21 o 
  -7   2   4       10.66        8.62      1.14 o 
  -6   2   4       19.04       20.29      1.36 o 
  -5   2   4      100.13       94.50      3.39 o 
  -4   2   4      310.59      284.50      8.40 o 
  -3   2   4      393.61      373.89      8.51 o 
  -2   2   4       25.05       30.46      0.93 o 
  -1   2   4      677.36      679.43     15.27 o 
   0   2   4      250.14      341.83      7.18 o 
   1   2   4      575.08      649.33     13.41 o 
   2   2   4      279.05      302.54      5.87 o 
   3   2   4      251.95      276.81      5.32 o 
   4   2   4       79.64       60.48      1.30 o 
   5   2   4       10.90       12.37      0.82 o 
   6   2   4      312.34      278.38      5.55 o 
   7   2   4      676.53      623.78     16.19 o 
   8   2   4       10.08       15.17      0.97 o 
   9   2   4       25.60       29.21      1.63 o 
  10   2   4       89.45       82.72      4.37 o 
  11   2   4      112.60      132.70      8.83 o 
  -8   3   4       11.50        8.37      1.57 o 
  -7   3   4       60.69       61.65      3.05 o 
  -6   3   4       37.70       37.25      2.13 o 
  -5   3   4        0.00        0.48      0.46 o 
  -4   3   4      200.88      195.63      6.17 o 
  -3   3   4        8.51        6.07      0.68 o 
  -2   3   4      747.64      730.30     15.30 o 
  -1   3   4     1357.30     1486.06     29.13 o 
   0   3   4     2232.56     2490.70     51.42 o 
   1   3   4      209.75      192.51      3.95 o 
   2   3   4      286.44      339.05      6.74 o 
   3   3   4      224.43      242.79      5.44 o 
   4   3   4        2.06        1.70      0.19 o 
   5   3   4      753.73      713.30     13.79 o 
   6   3   4      479.73      473.07      9.80 o 
   7   3   4      322.70      315.35      6.63 o 
   8   3   4      398.10      376.68     10.79 o 
   9   3   4        7.48        7.60      1.61 o 
  10   3   4       17.30       13.43      1.62 o 
  11   3   4        4.36        2.92      1.00 o 
  -8   4   4       52.93       51.55      3.67 o 
  -7   4   4        0.08       -0.10      0.85 o 
  -6   4   4       56.06       57.65      2.85 o 
  -5   4   4       70.96       74.68      3.30 o 
  -4   4   4       34.66       32.57      1.42 o 
  -3   4   4       35.98       36.66      1.20 o 
  -2   4   4      154.44      158.54      3.45 o 
  -1   4   4      519.43      510.59     10.80 o 
   0   4   4      124.28      131.97      2.82 o 
   1   4   4      271.28      245.66      5.02 o 
   2   4   4     1453.26     1548.54     28.33 o 
   3   4   4        7.27       15.23      0.64 o 
   4   4   4       64.75       68.09      1.61 o 
   5   4   4      160.46      142.62      3.67 o 
   6   4   4      458.24      455.79      9.65 o 
   7   4   4       81.52       74.08      2.73 o 
   8   4   4      147.05      134.29      5.24 o 
   9   4   4        2.54        1.69      1.18 o 
  10   4   4       51.46       55.13      4.77 o 
  11   4   4        1.78        0.88      0.87 o 
  -7   5   4       23.24       21.08      2.29 o 
  -6   5   4       73.07       78.68      3.63 o 
  -5   5   4       39.88       36.76      2.10 o 
  -4   5   4       53.21       55.36      2.61 o 
  -3   5   4      245.24      228.48      6.18 o 
  -2   5   4      832.89      821.38     18.76 o 
  -1   5   4       18.03       23.52      0.81 o 
   0   5   4       23.29       27.61      0.87 o 
   1   5   4      206.73      175.87      3.72 o 
   2   5   4       85.81       94.94      2.02 o 
   3   5   4     1464.32     1479.91     29.71 o 
   4   5   4       81.83       77.51      2.09 o 
   5   5   4       15.95       16.52      0.91 o 
   6   5   4      112.99      117.33      2.87 o 
   7   5   4       11.66       10.24      0.78 o 
   8   5   4        7.08        6.10      0.80 o 
   9   5   4       13.98       12.91      2.12 o 
  10   5   4       10.52       11.56      1.43 o 
  11   5   4        7.38        6.49      1.50 o 
  -7   6   4        1.02       -0.26      2.47 o 
  -6   6   4        5.52        7.72      1.59 o 
  -5   6   4       84.33       78.20      3.63 o 
  -4   6   4       19.34       22.38      1.63 o 
  -3   6   4       33.09       35.07      1.81 o 
  -2   6   4      316.97      296.60      7.82 o 
  -1   6   4      150.82      155.06      4.20 o 
   0   6   4        0.13        0.12      0.21 o 
   1   6   4        0.01        1.48      0.44 o 
   2   6   4      824.39      792.64     14.74 o 
   3   6   4       63.72       65.90      1.98 o 
   4   6   4      646.72      654.69     14.27 o 
   5   6   4        0.85        0.24      0.31 o 
   6   6   4        0.64       -0.19      0.29 o 
   7   6   4       19.68       22.28      1.49 o 
   8   6   4       29.88       27.40      1.74 o 
   9   6   4        8.99        9.44      1.50 o 
  10   6   4        7.03        6.18      1.10 o 
  -6   7   4        1.16        0.57      1.06 o 
  -5   7   4        2.62        5.45      1.80 o 
  -4   7   4       80.40       83.02      3.76 o 
  -3   7   4        1.81        0.62      0.48 o 
  -2   7   4      144.99      147.76      4.26 o 
  -1   7   4       10.90       10.85      0.73 o 
   0   7   4       24.21       25.12      1.16 o 
   1   7   4       25.57       32.40      1.13 o 
   2   7   4        0.82        1.10      0.37 o 
   3   7   4       40.02       39.10      1.46 o 
   4   7   4      163.57      154.72      4.04 o 
   5   7   4       25.15       27.69      1.14 o 
   6   7   4       16.85       20.33      1.27 o 
   7   7   4       65.20       58.02      2.37 o 
   8   7   4      183.49      179.86      5.66 o 
   9   7   4        2.83        1.66      0.72 o 
  10   7   4        0.09        0.63      0.72 o 
  -5   8   4        1.33        0.75      1.06 o 
  -4   8   4        1.97        2.26      1.28 o 
  -3   8   4       27.96       26.24      1.51 o 
  -2   8   4       22.50       22.11      1.32 o 
  -1   8   4       90.56      100.77      3.11 o 
   0   8   4      124.42      135.72      3.93 o 
   1   8   4        0.94        0.50      0.36 o 
   2   8   4       20.85       22.95      1.18 o 
   3   8   4       23.94       26.39      1.15 o 
   4   8   4      178.82      168.60      4.76 o 
   5   8   4       60.98       56.39      1.97 o 
   6   8   4       56.71       48.56      1.86 o 
   7   8   4       68.71       73.05      3.21 o 
   8   8   4       12.71        9.00      1.13 o 
   9   8   4       10.59        8.65      1.96 o 
  -4   9   4        9.84       11.89      1.45 o 
  -3   9   4       20.21       12.96      1.45 o 
  -2   9   4       15.59       18.85      1.28 o 
  -1   9   4       47.92       47.73      2.06 o 
   0   9   4       13.84       11.70      0.83 o 
   1   9   4       46.19       50.30      1.85 o 
   2   9   4      152.43      160.65      4.16 o 
   3   9   4       96.42       96.53      2.83 o 
   4   9   4        4.72        5.33      0.61 o 
   5   9   4        0.02        0.12      0.36 o 
   6   9   4       45.36       44.79      1.88 o 
   7   9   4       30.18       26.92      1.40 o 
   8   9   4       59.72       61.61      5.19 o 
   9   9   4        0.05        1.22      0.88 o 
  -3  10   4        3.13        2.68      1.01 o 
  -2  10   4        0.03        0.01      0.59 o 
  -1  10   4        1.51        0.60      0.69 o 
   0  10   4        9.82       10.68      2.17 o 
   1  10   4       17.32       17.12      1.12 o 
   2  10   4        0.77       -0.11      0.41 o 
   3  10   4      122.60      131.19      3.60 o 
   4  10   4      105.56      101.74      3.23 o 
   5  10   4       22.89       19.22      1.15 o 
   6  10   4       50.03       50.89      2.44 o 
   7  10   4        6.74        5.81      1.00 o 
   8  10   4        0.05        1.34      0.69 o 
  -1  11   4        9.15        9.72      1.18 o 
   0  11   4        5.56        5.69      0.94 o 
   1  11   4        0.19        0.29      0.63 o 
   2  11   4        1.97        3.30      0.72 o 
   3  11   4        1.05        1.94      0.71 o 
   4  11   4       19.96       24.14      1.59 o 
   5  11   4        0.12       -0.60      0.60 o 
   6  11   4        0.01       -0.06      0.56 o 
  -1 -11   5        2.86        3.28      0.90 o 
   0 -11   5        2.95        4.55      0.89 o 
   1 -11   5        2.40        2.33      0.77 o 
   2 -11   5       15.57       15.73      1.77 o 
  -4 -10   5        1.28        0.23      1.59 o 
  -3 -10   5        6.00        4.59      1.52 o 
  -2 -10   5       26.36       25.43      2.61 o 
  -1 -10   5       21.72       21.43      2.21 o 
   0 -10   5        2.31        1.25      0.97 o 
   1 -10   5        7.80        4.13      0.77 o 
   2 -10   5       26.38       27.02      1.74 o 
   3 -10   5        4.29        3.69      0.72 o 
   4 -10   5        2.41        0.75      0.55 o 
  -5  -9   5       10.47       12.31      2.42 o 
  -4  -9   5        1.26        0.61      1.14 o 
  -3  -9   5       41.91       40.87      6.36 o 
  -2  -9   5       29.49       27.70      2.59 o 
  -1  -9   5        5.84        6.75      2.65 o 
   0  -9   5      132.71      128.64      7.07 o 
   1  -9   5        2.13        4.69      1.41 o 
   2  -9   5        0.22        0.06      0.41 o 
   3  -9   5       20.76       22.11      1.40 o 
   4  -9   5        3.29        2.95      1.24 o 
   5  -9   5       11.75       13.34      1.18 o 
   6  -9   5        9.34        9.36      1.14 o 
  -6  -8   5       43.18       47.39      4.68 o 
  -5  -8   5        2.91        3.61      1.48 o 
  -4  -8   5       21.30       20.89      2.58 o 
  -3  -8   5       42.58       37.62      3.13 o 
  -2  -8   5       93.71       88.15      7.07 o 
  -1  -8   5       72.43       66.37      5.48 o 
   0  -8   5       13.83       13.63      2.03 o 
   1  -8   5       80.23       78.68      4.28 o 
   2  -8   5      116.13      112.87      5.77 o 
   3  -8   5        0.84        1.50      0.45 o 
   4  -8   5       41.83       46.12      2.38 o 
   5  -8   5        0.09        0.18      0.80 o 
   6  -8   5        8.09        8.90      1.18 o 
   7  -8   5        2.39        3.29      0.88 o 
  -7  -7   5       24.94       28.84      3.04 o 
  -6  -7   5        5.78        6.51      1.99 o 
  -5  -7   5       55.03       56.71      4.50 o 
  -4  -7   5       64.55       70.00      4.80 o 
  -3  -7   5        4.78        3.86      1.27 o 
  -2  -7   5      247.96      244.34     13.96 o 
  -1  -7   5       41.45       43.38      4.59 o 
   0  -7   5        2.03        1.89      0.53 o 
   1  -7   5       77.05       68.12      5.60 o 
   2  -7   5       52.11       47.02      2.65 o 
   3  -7   5      317.03      318.57     10.92 o 
   4  -7   5        3.39        2.78      0.53 o 
   5  -7   5        3.63        4.05      0.63 o 
   6  -7   5       17.50       15.35      1.34 o 
   7  -7   5        0.39       -0.59      0.59 o 
   8  -7   5        1.51        1.34      0.88 o 
  -7  -6   5       13.40       17.16      2.49 o 
  -6  -6   5       12.25       14.81      2.11 o 
  -5  -6   5       47.90       53.90      4.59 o 
  -4  -6   5       42.55       43.44      3.52 o 
  -3  -6   5      101.46      107.16      5.98 o 
  -2  -6   5      505.99      492.89     32.33 o 
  -1  -6   5     1028.14     1013.41     43.47 o 
   0  -6   5      104.64       93.91      4.37 o 
   1  -6   5       19.63       19.26      1.15 o 
   2  -6   5       71.34       58.46      3.44 o 
   3  -6   5       45.08       36.13      2.26 o 
   4  -6   5       55.63       52.09      3.36 o 
   5  -6   5        9.94        8.44      0.79 o 
   6  -6   5        1.44        2.16      0.59 o 
   7  -6   5       66.61       61.71      3.39 o 
   8  -6   5        7.64        3.31      1.01 o 
   9  -6   5       11.10       14.80      2.30 o 
  -8  -5   5        2.73        5.90      1.87 o 
  -7  -5   5        0.02        0.85      1.21 o 
  -6  -5   5      135.26      145.22     10.24 o 
  -5  -5   5       14.06       12.93      2.78 o 
  -4  -5   5        8.83       10.55      2.21 o 
  -3  -5   5       75.85       67.34      6.18 o 
  -2  -5   5        0.36        0.13      0.61 o 
  -1  -5   5      491.19      473.73     14.84 o 
   0  -5   5        0.63       10.50      1.55 o 
   1  -5   5        2.45        4.21      1.03 o 
   2  -5   5       12.40       10.67      0.77 o 
   3  -5   5       29.32       22.75      1.61 o 
   4  -5   5        3.80        5.23      0.49 o 
   5  -5   5      150.28      149.98      6.45 o 
   6  -5   5       71.86       71.74      3.56 o 
   7  -5   5        8.28       13.49      5.21 o 
   8  -5   5       33.18       34.67      3.71 o 
   9  -5   5        0.02        0.13      0.85 o 
  -8  -4   5       16.45       18.68      2.44 o 
  -7  -4   5       40.63       44.90      3.39 o 
  -6  -4   5       10.58       12.75      1.83 o 
  -5  -4   5       12.88       13.66      1.74 o 
  -4  -4   5        7.22        7.38      1.28 o 
  -3  -4   5       48.53       51.53      4.06 o 
  -2  -4   5      454.81      428.11     16.33 o 
  -1  -4   5       44.80       46.87      1.78 o 
   0  -4   5        5.63        5.14      1.11 o 
   1  -4   5        6.49        5.65      1.09 o 
   2  -4   5      102.98      101.21      4.07 o 
   3  -4   5       59.63       66.76      2.41 o 
   4  -4   5        4.13        3.20      0.70 o 
   5  -4   5      304.81      309.73     12.55 o 
   6  -4   5       52.39       52.46      1.87 o 
   7  -4   5      141.73      157.97      5.95 o 
   8  -4   5      101.36       96.36      5.48 o 
   9  -4   5       38.16       50.50      3.26 o 
  10  -4   5        7.71        5.75      2.65 o 
  -8  -3   5        1.76        4.83      2.03 o 
  -7  -3   5        1.15        0.67      1.12 o 
  -6  -3   5       87.83       88.96      4.69 o 
  -5  -3   5       43.00       46.68      3.00 o 
  -4  -3   5       95.90       95.81      4.59 o 
  -3  -3   5        3.58        4.79      0.71 o 
  -2  -3   5       11.18       13.60      0.82 o 
  -1  -3   5        8.31       15.11      0.88 o 
   0  -3   5       11.06        7.30      1.09 o 
   1  -3   5      708.63      624.80     29.77 o 
   2  -3   5      484.28      478.23     20.89 o 
   3  -3   5      146.47      147.50      4.24 o 
   4  -3   5      508.30      496.50     13.35 o 
   5  -3   5        4.91        6.35      0.84 o 
   6  -3   5       16.33       18.89      0.94 o 
   7  -3   5      170.53      178.46      6.60 o 
   8  -3   5       55.23       61.48      3.98 o 
   9  -3   5       63.58       65.14      3.82 o 
  10  -3   5        0.26       -0.59      0.97 o 
  -8  -2   5       21.82       25.61      3.62 o 
  -7  -2   5      406.45      454.54     21.16 o 
  -6  -2   5       14.23       15.92      1.84 o 
  -5  -2   5      250.90      289.84     15.67 o 
  -4  -2   5        0.15       -0.19      0.40 o 
  -3  -2   5      122.56      121.83      5.19 o 
  -2  -2   5        7.58        5.16      0.53 o 
  -1  -2   5        8.71        7.53      0.48 o 
   0  -2   5      348.11      357.57     13.97 o 
   1  -2   5      437.67      442.07     15.56 o 
   2  -2   5     1391.07     1340.63     46.63 o 
   3  -2   5     2401.66     2454.60     63.58 o 
   4  -2   5      246.03      233.23      7.17 o 
   5  -2   5       31.52       28.57      1.94 o 
   6  -2   5      301.57      292.48      9.69 o 
   7  -2   5      332.52      315.32     11.17 o 
   8  -2   5       74.97       74.99      6.18 o 
   9  -2   5       12.06       14.61      4.06 o 
  10  -2   5       18.50       23.51      2.32 o 
  11  -2   5        4.69        1.41      1.24 o 
  -8  -1   5        0.20        0.53      1.25 o 
  -7  -1   5        2.69        3.16      2.12 o 
  -6  -1   5       63.90       69.04      4.62 o 
  -5  -1   5        4.87        3.82      0.90 o 
  -4  -1   5      148.19      144.51      6.08 o 
  -3  -1   5      101.14      100.87      3.83 o 
  -2  -1   5      187.17      213.07     10.78 o 
  -1  -1   5      458.81      402.14     13.53 o 
   0  -1   5      927.33     1024.27     29.35 o 
   1  -1   5      212.21      228.00      8.93 o 
   2  -1   5       83.18      100.79      2.85 o 
   3  -1   5      243.04      301.07      9.09 o 
   4  -1   5     1017.70     1049.08     22.38 o 
   5  -1   5        5.79        5.90      0.45 o 
   6  -1   5        0.72        0.58      0.37 o 
   7  -1   5      245.91      220.95      8.11 o 
   8  -1   5        0.00        0.36      0.29 o 
   9  -1   5        1.46        2.70      0.57 o 
  10  -1   5       10.56        9.90      1.17 o 
  11  -1   5       23.40       25.15      4.33 o 
  -8   0   5        5.43        4.95      0.88 o 
  -7   0   5       10.17        8.56      1.02 o 
  -6   0   5      107.13      104.76      4.28 o 
  -5   0   5        1.67        3.06      0.61 o 
  -4   0   5      141.17      145.79      4.94 o 
  -3   0   5      153.52      133.02      4.60 o 
  -2   0   5     2131.83     2084.46     64.83 o 
  -1   0   5       12.59       11.45      0.62 o 
   0   0   5     1017.71     1088.51     35.63 o 
   1   0   5      348.94      333.01     11.23 o 
   2   0   5       95.42      102.98      3.28 o 
   3   0   5        3.57        0.89      0.17 o 
   4   0   5      128.69      161.80      4.02 o 
   5   0   5       70.00       48.91      1.89 o 
   6   0   5      214.30      221.10      4.93 o 
   7   0   5       54.73       42.79      1.51 o 
   8   0   5        0.04        0.22      0.36 o 
   9   0   5       34.52       31.72      1.74 o 
  10   0   5        1.26        1.65      0.98 o 
  11   0   5        7.53        5.62      1.01 o 
  -8   1   5       31.05       29.68      2.83 o 
  -7   1   5       19.86       20.24      1.59 o 
  -6   1   5       23.77       25.77      3.67 o 
  -5   1   5       80.21       71.24      2.76 o 
  -4   1   5       46.95       43.21      1.81 o 
  -3   1   5       98.34      102.60      3.20 o 
  -2   1   5        1.07        3.13      0.29 o 
  -1   1   5     2007.95     2028.34     63.21 o 
   0   1   5      213.58      223.10     11.50 o 
   1   1   5      525.23      574.68     12.70 o 
   2   1   5      459.04      434.69      9.66 o 
   3   1   5      518.51      565.08     13.64 o 
   4   1   5      292.90      337.34      6.80 o 
   5   1   5      156.80      170.25      3.62 o 
   6   1   5      229.31      216.34      5.03 o 
   7   1   5       18.76       23.88      1.06 o 
   8   1   5       20.08       20.18      1.09 o 
   9   1   5       65.82       67.93      2.60 o 
  10   1   5       84.07       76.93      3.22 o 
  11   1   5       16.27       17.34      1.70 o 
  -8   2   5        4.44        2.63      1.14 o 
  -7   2   5      102.61       96.15      4.19 o 
  -6   2   5      143.31      142.99      4.92 o 
  -5   2   5      189.08      182.73      5.88 o 
  -4   2   5      305.82      281.66      8.57 o 
  -3   2   5       94.45       90.27      3.00 o 
  -2   2   5       35.53       34.00      1.28 o 
  -1   2   5        7.84        5.84      0.50 o 
   0   2   5       12.12       33.46      0.93 o 
   1   2   5     1345.59     1403.34     32.32 o 
   2   2   5       12.68       21.40      0.97 o 
   3   2   5        3.70        0.77      0.14 o 
   4   2   5       54.30       47.18      1.30 o 
   5   2   5        6.78        4.69      0.43 o 
   6   2   5        7.17        4.08      0.43 o 
   7   2   5      201.06      176.76      4.93 o 
   8   2   5       22.52       28.01      2.25 o 
   9   2   5      267.66      268.36      8.48 o 
  10   2   5       35.22       37.13      2.42 o 
  11   2   5      280.54      282.26     11.93 o 
  -8   3   5        5.72        2.98      1.31 o 
  -7   3   5        1.93        2.95      0.84 o 
  -6   3   5       94.93       86.90      3.83 o 
  -5   3   5       87.65       79.71      3.06 o 
  -4   3   5       57.60       54.03      2.20 o 
  -3   3   5     1459.79     1414.09     46.97 o 
  -2   3   5       26.54       42.56      1.61 o 
  -1   3   5       13.33       12.25      0.50 o 
   0   3   5       52.87       57.63      1.50 o 
   1   3   5      934.05     1135.90     23.49 o 
   2   3   5      970.79     1036.24     22.07 o 
   3   3   5       66.20       80.40      1.80 o 
   4   3   5      529.07      491.95      9.58 o 
   5   3   5      372.59      403.78      7.95 o 
   6   3   5        0.57        0.77      0.31 o 
   7   3   5       20.66       17.88      1.10 o 
   8   3   5       25.63       18.81      1.05 o 
   9   3   5      281.24      301.67      9.08 o 
  10   3   5       52.99       54.34      3.17 o 
  11   3   5        0.63        0.96      0.85 o 
  -7   4   5       13.63       19.13      2.16 o 
  -6   4   5        1.36        0.78      0.70 o 
  -5   4   5       20.30       22.77      1.65 o 
  -4   4   5       34.03       28.23      1.34 o 
  -3   4   5      381.36      352.77     10.67 o 
  -2   4   5       85.09       73.89      2.06 o 
  -1   4   5       20.49       17.08      0.87 o 
   0   4   5        0.02        0.42      0.19 o 
   1   4   5       92.76       88.31      2.00 o 
   2   4   5      363.94      383.21      7.89 o 
   3   4   5       86.32       78.96      2.18 o 
   4   4   5      263.52      259.01      5.62 o 
   5   4   5        6.45        7.39      0.46 o 
   6   4   5      815.83      782.58     18.90 o 
   7   4   5      150.05      150.99      3.81 o 
   8   4   5       10.39       10.98      0.81 o 
   9   4   5        8.54        6.72      0.79 o 
  10   4   5       90.97       89.46      4.50 o 
  11   4   5        0.01        0.97      0.87 o 
  -7   5   5       15.13       17.54      2.92 o 
  -6   5   5        5.15        8.32      1.96 o 
  -5   5   5        0.83        0.41      1.03 o 
  -4   5   5       33.50       27.29      1.75 o 
  -3   5   5      107.49       99.52      3.94 o 
  -2   5   5       33.77       35.63      1.38 o 
  -1   5   5        6.94        5.51      0.53 o 
   0   5   5      465.68      476.84     10.99 o 
   1   5   5        0.82        0.60      0.21 o 
   2   5   5        7.98        9.36      0.45 o 
   3   5   5        1.73        1.28      0.22 o 
   4   5   5      155.08      142.92      3.76 o 
   5   5   5     1219.19     1185.73     24.46 o 
   6   5   5       13.47       11.85      0.89 o 
   7   5   5      928.43      879.20     29.92 o 
   8   5   5        0.11        0.26      0.53 o 
   9   5   5        7.43        5.51      1.45 o 
  10   5   5        5.63        5.81      1.06 o 
  11   5   5       17.52       15.28      1.68 o 
  -6   6   5        0.33       -0.27      1.00 o 
  -5   6   5       15.71       20.21      1.69 o 
  -4   6   5        0.57        0.11      0.78 o 
  -3   6   5        0.47        0.63      0.64 o 
  -2   6   5      197.77      191.23      6.91 o 
  -1   6   5       47.36       49.77      1.73 o 
   0   6   5        0.07        0.56      0.27 o 
   1   6   5      242.55      239.00      5.37 o 
   2   6   5      715.82      727.66     14.47 o 
   3   6   5       27.48       34.54      1.11 o 
   4   6   5       86.26       95.79      3.34 o 
   5   6   5        2.01        3.01      0.37 o 
   6   6   5      187.63      175.30      4.94 o 
   7   6   5        0.12        0.38      0.46 o 
   8   6   5       43.26       45.30      2.62 o 
   9   6   5       64.56       63.35      3.37 o 
  10   6   5        0.08        0.16      0.80 o 
  11   6   5       20.30       22.08      1.86 o 
  -5   7   5       52.46       54.48      2.98 o 
  -4   7   5       17.46       20.65      2.08 o 
  -3   7   5       26.14       29.48      1.93 o 
  -2   7   5        1.61        1.69      0.66 o 
  -1   7   5       26.57       20.90      1.38 o 
   0   7   5      395.61      421.40     12.06 o 
   1   7   5      413.54      383.54      9.10 o 
   2   7   5      789.80      798.11     18.13 o 
   3   7   5      362.37      387.35      8.22 o 
   4   7   5        4.41        5.33      0.49 o 
   5   7   5      543.27      573.43     14.81 o 
   6   7   5       84.52       80.97      2.73 o 
   7   7   5       55.75       53.15      2.52 o 
   8   7   5       15.56       20.05      2.48 o 
   9   7   5        0.01        0.35      0.68 o 
  10   7   5       46.22       49.83      4.59 o 
  -5   8   5        0.22       -0.18      0.88 o 
  -4   8   5       35.49       37.18      2.60 o 
  -3   8   5       63.60       69.13      3.37 o 
  -2   8   5        1.26        1.08      0.67 o 
  -1   8   5        9.22        9.06      0.84 o 
   0   8   5        5.12        7.32      0.74 o 
   1   8   5       34.60       40.48      1.70 o 
   2   8   5       52.12       44.84      1.69 o 
   3   8   5      314.14      324.14      7.97 o 
   4   8   5       36.12       32.01      1.33 o 
   5   8   5      177.73      176.52      7.12 o 
   6   8   5       30.10       36.16      1.86 o 
   7   8   5       68.89       82.17      3.53 o 
   8   8   5        2.27        3.12      0.73 o 
   9   8   5        7.24        5.25      1.43 o 
  -4   9   5       29.65       35.15      2.48 o 
  -3   9   5        2.37        3.00      0.99 o 
  -2   9   5      190.28      216.58      8.19 o 
  -1   9   5        0.39       -0.57      0.63 o 
   0   9   5      123.37      140.84      4.61 o 
   1   9   5        6.35        5.16      0.68 o 
   2   9   5        0.02       -0.35      0.35 o 
   3   9   5        0.88        0.84      0.39 o 
   4   9   5        0.06        0.23      0.36 o 
   5   9   5        9.91       15.15      1.44 o 
   6   9   5        4.14        4.60      0.82 o 
   7   9   5        2.73        4.51      1.06 o 
   8   9   5       65.01       66.14      3.11 o 
   9   9   5        3.87        3.53      0.76 o 
  -2  10   5        2.74        3.08      2.14 o 
  -1  10   5      117.74      134.57      5.57 o 
   0  10   5        0.80        0.49      0.74 o 
   1  10   5       46.86       48.77      2.09 o 
   2  10   5        7.08        4.54      0.68 o 
   3  10   5        4.85        5.16      0.68 o 
   4  10   5        1.04        0.89      0.44 o 
   5  10   5        2.18        0.78      0.48 o 
   6  10   5       60.05       66.48      3.06 o 
   7  10   5        4.83        2.19      1.72 o 
   8  10   5        2.66        1.96      0.73 o 
   0  11   5       10.66       15.14      1.56 o 
   1  11   5       19.07       22.92      1.83 o 
   2  11   5       10.72        9.77      1.21 o 
   3  11   5       22.68       26.47      1.94 o 
   4  11   5        2.49        2.39      0.70 o 
   5  11   5        0.17        0.93      0.61 o 
   6  11   5        0.92       -0.24      0.60 o 
  -3 -10   6       22.19       21.91      4.06 o 
  -2 -10   6        0.00        0.65      1.11 o 
  -1 -10   6       10.48        9.54      1.58 o 
   0 -10   6       12.73       10.28      1.58 o 
   1 -10   6       26.19       19.36      1.94 o 
   2 -10   6       35.05       38.45      2.11 o 
   3 -10   6       42.40       46.33      2.46 o 
   4 -10   6        0.00        0.80      0.55 o 
  -4  -9   6        0.14        0.13      1.31 o 
  -3  -9   6      162.82      159.69      8.82 o 
  -2  -9   6       20.12       17.18      2.18 o 
  -1  -9   6       14.23       18.27      1.88 o 
   0  -9   6        6.53        6.62      1.59 o 
   1  -9   6        1.44        2.29      0.82 o 
   2  -9   6      158.92      153.37      9.72 o 
   3  -9   6        0.00       -0.03      0.42 o 
   4  -9   6        1.46        0.53      0.45 o 
   5  -9   6       22.81       22.63      1.57 o 
  -5  -8   6        6.46        3.71      1.70 o 
  -4  -8   6        8.85        8.77      4.59 o 
  -3  -8   6       80.21       64.69      4.77 o 
  -2  -8   6      683.62      653.28     29.21 o 
  -1  -8   6       21.37       18.07      3.36 o 
   0  -8   6        1.50        2.12      1.41 o 
   1  -8   6       25.01       27.56      2.04 o 
   2  -8   6       16.38       16.89      1.58 o 
   3  -8   6       14.50       10.42      1.41 o 
   4  -8   6       40.08       36.62      2.12 o 
   5  -8   6        6.72        7.55      0.91 o 
   6  -8   6       83.13       84.37      4.16 o 
   7  -8   6        0.16        0.35      1.15 o 
  -6  -7   6       37.04       36.94      3.40 o 
  -5  -7   6       16.74       16.65      2.18 o 
  -4  -7   6        4.40        5.44      1.60 o 
  -3  -7   6       73.77       75.47      4.87 o 
  -2  -7   6       80.08       74.64      4.51 o 
  -1  -7   6       35.78       37.32      4.77 o 
   0  -7   6      112.57      113.80      5.72 o 
   1  -7   6       22.56       18.49      1.45 o 
   2  -7   6        0.02        0.53      1.06 o 
   3  -7   6       83.50       79.86      5.48 o 
   4  -7   6       20.48       17.31      1.09 o 
   5  -7   6        3.41        3.13      0.61 o 
   6  -7   6       21.86       19.32      1.50 o 
   7  -7   6       38.04       39.68      4.77 o 
   8  -7   6       11.11        8.87      1.40 o 
  -7  -6   6       39.03       44.12      3.71 o 
  -6  -6   6       84.30       85.99      5.12 o 
  -5  -6   6       34.02       33.70      2.98 o 
  -4  -6   6       46.18       48.07      5.25 o 
  -3  -6   6       22.75       30.36      5.39 o 
  -2  -6   6       90.84       92.69      5.21 o 
  -1  -6   6       49.50       52.52      3.13 o 
   0  -6   6      139.68      146.73      7.44 o 
   1  -6   6      200.87      187.30      9.50 o 
   2  -6   6      170.04      155.52      6.86 o 
   3  -6   6      147.33      148.25      7.14 o 
   4  -6   6       24.60       32.51      3.00 o 
   5  -6   6        0.00       -0.23      0.33 o 
   6  -6   6       69.66       74.77      3.69 o 
   7  -6   6        0.41       -0.06      0.88 o 
   8  -6   6      143.65      162.41      7.56 o 
   9  -6   6       43.18       44.26      3.10 o 
  -7  -5   6       34.14       36.63      3.31 o 
  -6  -5   6       37.99       37.54      3.89 o 
  -5  -5   6       46.67       50.89      4.75 o 
  -4  -5   6      106.71      114.89      6.45 o 
  -3  -5   6       24.99       33.74      2.46 o 
  -2  -5   6       29.84       32.36      2.48 o 
  -1  -5   6       40.85       37.49      1.73 o 
   0  -5   6       34.77       30.25      3.01 o 
   1  -5   6        3.00        0.91      0.91 o 
   2  -5   6      235.09      241.71     11.27 o 
   3  -5   6      159.40      156.68      6.81 o 
   4  -5   6      134.02      136.58      9.01 o 
   5  -5   6      172.14      160.04      6.75 o 
   6  -5   6       13.44       14.35      1.86 o 
   7  -5   6       73.34       76.28      3.95 o 
   8  -5   6        8.53        9.14      1.31 o 
   9  -5   6       41.55       49.23      3.30 o 
  -7  -4   6       70.49       81.34      4.92 o 
  -6  -4   6       29.53       35.22      2.94 o 
  -5  -4   6       43.35       45.31      3.16 o 
  -4  -4   6       45.10       55.93      3.52 o 
  -3  -4   6       84.22       94.67      4.60 o 
  -2  -4   6        6.38        8.02      0.91 o 
  -1  -4   6       68.75       80.24      3.15 o 
   0  -4   6       28.51       27.26      2.56 o 
   1  -4   6        1.74        1.39      1.34 o 
   2  -4   6      120.02      105.14      5.54 o 
   3  -4   6      291.27      286.64      7.62 o 
   4  -4   6      260.93      248.76     10.28 o 
   5  -4   6      153.07      144.10      6.11 o 
   6  -4   6     1126.14     1139.65     44.81 o 
   7  -4   6        1.16        1.96      0.72 o 
   8  -4   6       12.80       10.25      1.34 o 
   9  -4   6        4.46        3.70      1.50 o 
  10  -4   6        0.21       -0.77      0.77 o 
  -8  -3   6        3.65        3.06      2.92 o 
  -7  -3   6       32.23       39.36      3.90 o 
  -6  -3   6       29.81       27.13      3.23 o 
  -5  -3   6        0.37        0.69      0.92 o 
  -4  -3   6       10.11        9.71      1.45 o 
  -3  -3   6        0.95        2.05      0.67 o 
  -2  -3   6      292.74      285.86     16.25 o 
  -1  -3   6       27.03       30.57      1.50 o 
   0  -3   6      165.32      171.23      7.63 o 
   1  -3   6      242.96      243.28      9.78 o 
   2  -3   6      136.26      144.95      6.15 o 
   3  -3   6       12.06       13.05      0.68 o 
   4  -3   6       66.65       60.17      2.09 o 
   5  -3   6      132.90      129.43      5.43 o 
   6  -3   6      437.61      455.87     18.39 o 
   7  -3   6       35.00       36.12      2.18 o 
   8  -3   6       49.54       47.82      3.01 o 
   9  -3   6        6.74        4.21      1.09 o 
  10  -3   6        2.83        1.63      1.07 o 
  -8  -2   6        6.42       11.51      2.36 o 
  -7  -2   6       37.44       39.32      3.72 o 
  -6  -2   6       58.54       69.71      4.92 o 
  -5  -2   6        0.54        1.61      0.95 o 
  -4  -2   6        1.47        0.86      0.67 o 
  -3  -2   6      110.84      111.59      5.15 o 
  -2  -2   6        2.29        4.09      0.64 o 
  -1  -2   6      524.53      504.64     15.07 o 
   0  -2   6        3.37        3.95      0.71 o 
   1  -2   6      509.51      476.51     16.96 o 
   2  -2   6      489.95      492.47     19.44 o 
   3  -2   6      116.15      119.60      3.87 o 
   4  -2   6        4.98        6.33      0.53 o 
   5  -2   6      121.78      119.29      4.77 o 
   6  -2   6      112.72      112.72      3.67 o 
   7  -2   6        0.31        1.16      0.40 o 
   8  -2   6       12.50        8.52      2.12 o 
   9  -2   6       53.46       52.71      3.30 o 
  10  -2   6        3.80        1.99      2.03 o 
  11  -2   6        0.56       -0.37      1.01 o 
  -8  -1   6        0.65        2.37      1.48 o 
  -7  -1   6        6.19       11.78      2.18 o 
  -6  -1   6       47.33       53.79      4.05 o 
  -5  -1   6       21.58       25.62      2.59 o 
  -4  -1   6       13.64       12.43      1.48 o 
  -3  -1   6       63.03       70.93      4.90 o 
  -2  -1   6       20.54       27.31      1.73 o 
  -1  -1   6        8.03       13.34      1.03 o 
   0  -1   6      792.76      800.49     26.33 o 
   1  -1   6     1173.56     1205.81     36.91 o 
   2  -1   6      104.99       93.14      4.35 o 
   3  -1   6        2.55        6.66      0.87 o 
   4  -1   6      309.29      366.13     11.08 o 
   5  -1   6        0.07        0.45      0.23 o 
   6  -1   6        9.56        6.17      0.89 o 
   7  -1   6       14.71       13.90      1.61 o 
   8  -1   6       13.99       18.93      1.41 o 
   9  -1   6        0.10       -0.63      0.63 o 
  10  -1   6       68.11       71.19      4.33 o 
  11  -1   6       15.68       20.43      2.25 o 
  -8   0   6       18.78       24.74      3.71 o 
  -7   0   6       15.71       22.52      2.68 o 
  -6   0   6      107.62      119.40      6.68 o 
  -5   0   6       20.34       18.74      3.45 o 
  -4   0   6      195.35      192.65      8.40 o 
  -3   0   6       57.48       41.88      2.70 o 
  -2   0   6       80.73       73.05      4.74 o 
  -1   0   6        2.12        2.02      0.36 o 
   0   0   6      937.34     1089.94     30.50 o 
   1   0   6      269.17      299.06     14.13 o 
   2   0   6      626.47      639.08     19.72 o 
   3   0   6       14.68       13.22      0.76 o 
   4   0   6       47.48       40.59      1.17 o 
   5   0   6       69.83       62.52      2.02 o 
   6   0   6        4.40        6.18      0.70 o 
   7   0   6      168.32      141.13      7.12 o 
   8   0   6       40.62       32.02      2.59 o 
   9   0   6      124.18      136.27      5.01 o 
  10   0   6       66.88       75.51      3.12 o 
  11   0   6       63.86       69.44      5.30 o 
  -7   1   6        1.82        2.54      0.71 o 
  -6   1   6        0.16       -0.44      0.44 o 
  -5   1   6        5.79        5.61      0.72 o 
  -4   1   6      787.09      748.23     25.28 o 
  -3   1   6      115.40      118.04      4.17 o 
  -2   1   6      144.60      133.95      4.57 o 
  -1   1   6     1041.91     1002.86     31.17 o 
   0   1   6      392.83      487.41     16.38 o 
   1   1   6       74.86       79.58      2.93 o 
   2   1   6       93.23       91.25      2.55 o 
   3   1   6      121.14      103.89      2.43 o 
   4   1   6       72.70       66.36      1.82 o 
   5   1   6      252.42      240.44      6.08 o 
   6   1   6      261.10      239.98      5.58 o 
   7   1   6        6.17        5.96      0.50 o 
   8   1   6        6.81        5.14      0.66 o 
   9   1   6        1.79        1.94      0.55 o 
  10   1   6       12.28       14.52      1.53 o 
  11   1   6       55.49       68.18      3.62 o 
  -7   2   6        2.33        4.09      1.59 o 
  -6   2   6        8.75        6.63      1.02 o 
  -5   2   6       30.17       24.66      4.44 o 
  -4   2   6       48.53       47.32      1.99 o 
  -3   2   6      377.16      353.77     10.48 o 
  -2   2   6      412.08      392.42     11.09 o 
  -1   2   6      164.04      154.84      3.96 o 
   0   2   6      203.55      204.05      5.18 o 
   1   2   6       27.42       27.25      0.86 o 
   2   2   6      485.50      565.33     14.29 o 
   3   2   6      179.59      222.50      4.80 o 
   4   2   6      112.02       90.67      2.03 o 
   5   2   6      174.05      186.33      4.60 o 
   6   2   6       55.66       53.61      1.58 o 
   7   2   6      191.36      175.65      6.56 o 
   8   2   6        1.19        0.53      0.57 o 
   9   2   6       33.83       34.21      1.64 o 
  10   2   6       10.64       11.46      0.98 o 
  11   2   6       48.71       47.79      2.35 o 
  -7   3   6        4.35        4.57      1.01 o 
  -6   3   6       91.28       92.41      3.99 o 
  -5   3   6       22.30       20.18      1.36 o 
  -4   3   6       25.79       22.15      1.71 o 
  -3   3   6      216.90      209.81      6.55 o 
  -2   3   6       29.81       28.42      1.33 o 
  -1   3   6      227.02      224.22      5.87 o 
   0   3   6       20.70       23.72      1.40 o 
   1   3   6      154.85      129.94      4.16 o 
   2   3   6       22.92       15.73      0.87 o 
   3   3   6      333.31      356.39      8.34 o 
   4   3   6      175.33      195.04      4.42 o 
   5   3   6       45.57       43.65      1.29 o 
   6   3   6      251.27      231.33      5.47 o 
   7   3   6        5.29        5.37      0.57 o 
   8   3   6       19.19       15.88      1.19 o 
   9   3   6      113.57      117.29      3.97 o 
  10   3   6       40.49       40.21      2.06 o 
  11   3   6        2.30        2.93      0.93 o 
  -7   4   6       25.00       20.25      2.25 o 
  -6   4   6        8.71        9.76      1.39 o 
  -5   4   6      153.36      159.66      6.18 o 
  -4   4   6        6.36        6.89      0.74 o 
  -3   4   6       12.61       12.52      0.86 o 
  -2   4   6       95.15       83.70      2.64 o 
  -1   4   6       48.54       50.72      1.85 o 
   0   4   6       65.68       55.42      1.88 o 
   1   4   6      348.16      373.19      9.15 o 
   2   4   6      790.62      783.16     17.93 o 
   3   4   6      159.41      159.47      5.58 o 
   4   4   6      447.97      469.24     12.11 o 
   5   4   6       29.46       26.06      1.19 o 
   6   4   6        2.97        2.17      0.46 o 
   7   4   6       53.58       60.33      1.85 o 
   8   4   6      365.97      334.39      8.96 o 
   9   4   6        0.04        0.43      0.49 o 
  10   4   6      106.70      102.35      4.99 o 
  11   4   6        1.70        0.39      0.80 o 
  -6   5   6       35.17       36.82      2.35 o 
  -5   5   6        0.06        0.51      0.70 o 
  -4   5   6      129.15      122.03      4.95 o 
  -3   5   6        4.30        2.98      0.64 o 
  -2   5   6      129.14      124.94      4.14 o 
  -1   5   6       85.52       91.36      3.14 o 
   0   5   6      156.23      146.65      4.42 o 
   1   5   6      296.17      295.39      7.39 o 
   2   5   6      122.76      127.43      4.15 o 
   3   5   6       73.01       85.53      2.20 o 
   4   5   6      697.55      707.41     15.08 o 
   5   5   6       10.17       12.29      0.74 o 
   6   5   6      211.71      196.11      7.66 o 
   7   5   6       72.69       66.50      3.28 o 
   8   5   6        1.09        1.35      0.68 o 
   9   5   6       68.98       57.16      3.12 o 
  10   5   6        0.16        0.29      0.71 o 
  11   5   6        9.40        9.67      1.37 o 
  -5   6   6       10.23       13.59      1.48 o 
  -4   6   6       45.97       48.37      2.65 o 
  -3   6   6       12.36       13.18      1.29 o 
  -2   6   6       49.73       46.72      3.19 o 
  -1   6   6        2.05        2.08      0.49 o 
   0   6   6       47.60       51.88      2.24 o 
   1   6   6        0.01        0.05      0.35 o 
   2   6   6       24.33       26.65      1.00 o 
   3   6   6        6.06        6.50      0.60 o 
   4   6   6      919.50      883.71     20.46 o 
   5   6   6      194.20      200.39      5.50 o 
   6   6   6      537.83      551.41     19.40 o 
   7   6   6        1.20        2.51      0.61 o 
   8   6   6       51.56       49.46      2.21 o 
   9   6   6        4.41        3.10      2.12 o 
  10   6   6        0.58        0.55      0.68 o 
  -5   7   6       28.67       21.51      1.92 o 
  -4   7   6        1.71        1.76      0.76 o 
  -3   7   6      187.16      189.33      7.64 o 
  -2   7   6       14.93       17.78      1.45 o 
  -1   7   6      185.00      205.60      7.50 o 
   0   7   6       16.58       13.62      1.46 o 
   1   7   6        8.56        6.62      0.74 o 
   2   7   6        1.42        1.47      0.39 o 
   3   7   6        2.25        1.01      0.37 o 
   4   7   6      281.46      281.71      6.54 o 
   5   7   6       14.09       11.13      0.91 o 
   6   7   6       16.41       15.90      1.11 o 
   7   7   6      135.15      125.10      4.36 o 
   8   7   6       37.05       32.50      1.94 o 
   9   7   6        1.61        0.34      0.71 o 
  10   7   6       37.66       40.25      3.00 o 
  -4   8   6        3.00        2.97      1.01 o 
  -3   8   6        0.02       -0.66      0.66 o 
  -2   8   6       58.74       60.78      3.25 o 
  -1   8   6       60.19       61.00      2.98 o 
   0   8   6        8.75       10.73      1.18 o 
   1   8   6      118.50      138.53      4.73 o 
   2   8   6      231.47      216.37      6.90 o 
   3   8   6      195.51      201.33      7.78 o 
   4   8   6        1.99        0.80      0.49 o 
   5   8   6       82.92       88.27      3.16 o 
   6   8   6        0.74        1.54      0.76 o 
   7   8   6       33.60       36.59      2.00 o 
   8   8   6       59.16       63.77      3.01 o 
   9   8   6        1.13        1.62      0.72 o 
  -3   9   6        0.44        1.90      0.93 o 
  -2   9   6       26.96       26.95      2.04 o 
  -1   9   6       57.95       68.97      3.68 o 
   0   9   6      170.08      162.76      6.34 o 
   1   9   6       65.55       67.25      3.16 o 
   2   9   6      188.23      214.68     10.83 o 
   3   9   6        2.35        2.49      0.69 o 
   4   9   6       54.17       58.36      2.72 o 
   5   9   6        0.12        0.24      0.41 o 
   6   9   6        7.36        7.21      1.42 o 
   7   9   6       32.79       29.38      1.83 o 
   8   9   6       21.20       24.94      1.71 o 
   9   9   6       33.42       39.94      2.32 o 
  -1  10   6       16.31       19.74      1.82 o 
   0  10   6        1.01        0.58      0.76 o 
   1  10   6       13.76       17.53      1.74 o 
   2  10   6        0.22       -0.46      0.59 o 
   3  10   6       78.45       82.66      4.16 o 
   4  10   6       20.32       20.39      1.51 o 
   5  10   6       11.24       10.45      0.94 o 
   6  10   6       59.09       67.70      3.14 o 
   7  10   6        0.00       -0.03      0.61 o 
   1  11   6       30.35       26.70      2.04 o 
   2  11   6       29.13       31.88      3.89 o 
   3  11   6        1.89       -0.26      0.69 o 
   4  11   6       31.79       38.97      4.02 o 
   5  11   6       28.80       30.46      1.67 o 
  -1 -10   7        4.52        5.06      1.44 o 
   0 -10   7       57.18       62.69      4.15 o 
   1 -10   7        1.65        0.18      0.88 o 
   2 -10   7       20.59       22.26      2.30 o 
  -3  -9   7        0.00        1.72      1.34 o 
  -2  -9   7        1.38        3.43      1.39 o 
  -1  -9   7       74.97       68.56      8.13 o 
   0  -9   7       10.43       16.45      1.77 o 
   1  -9   7       85.02       75.83      4.44 o 
   2  -9   7       56.28       51.06      3.71 o 
   3  -9   7       36.80       33.57      2.83 o 
   4  -9   7        1.87        1.59      1.06 o 
   5  -9   7        0.76        1.34      0.59 o 
  -4  -8   7       20.26       15.79      2.85 o 
  -3  -8   7        3.60        5.58      1.76 o 
  -2  -8   7      351.14      341.00     16.18 o 
  -1  -8   7       58.61       49.78      3.71 o 
   0  -8   7       51.44       44.62      2.79 o 
   1  -8   7       13.23        9.75      1.77 o 
   2  -8   7       68.46       72.44      4.01 o 
   3  -8   7       18.48       19.79      1.94 o 
   4  -8   7        6.30        8.48      1.59 o 
   5  -8   7       19.39       15.84      1.18 o 
   6  -8   7        0.10        0.69      0.61 o 
  -5  -7   7        9.81        9.04      1.92 o 
  -4  -7   7       74.89       85.61      8.73 o 
  -3  -7   7       84.22       87.29      4.78 o 
  -2  -7   7       10.47        7.70      2.12 o 
  -1  -7   7       89.28       91.93      5.07 o 
   0  -7   7        1.70       16.96      3.71 o 
   1  -7   7       39.93       37.22      2.23 o 
   2  -7   7       49.25       42.70      2.59 o 
   3  -7   7       13.55       14.84      1.77 o 
   4  -7   7       37.50       33.22      3.00 o 
   5  -7   7       19.70       18.64      1.41 o 
   6  -7   7        0.12       -0.06      0.62 o 
   7  -7   7       16.17       17.17      1.59 o 
  -6  -6   7       46.98       53.46      5.27 o 
  -5  -6   7        9.78       13.98      2.10 o 
  -4  -6   7        5.32        2.00      1.27 o 
  -3  -6   7       41.43       47.96      3.21 o 
  -2  -6   7      160.38      157.86     11.14 o 
  -1  -6   7        0.01        0.53      0.80 o 
   0  -6   7        0.82       -0.18      1.24 o 
   1  -6   7       40.21       32.37      3.62 o 
   2  -6   7       13.66       16.61      3.00 o 
   3  -6   7       57.56       45.39      3.45 o 
   4  -6   7        9.75        7.77      1.41 o 
   5  -6   7      531.71      519.19     20.63 o 
   6  -6   7        0.14       -0.25      0.49 o 
   7  -6   7        0.02       -0.29      0.61 o 
   8  -6   7       33.23       37.74      3.45 o 
  -6  -5   7       25.60       26.40      3.06 o 
  -5  -5   7       20.29       18.01      2.19 o 
  -4  -5   7       67.69       58.74      3.71 o 
  -3  -5   7       67.62       67.73      3.85 o 
  -2  -5   7        3.62        5.74      1.06 o 
  -1  -5   7       19.40       22.84      1.68 o 
   0  -5   7       96.55       80.80      4.70 o 
   1  -5   7       70.67       79.44      4.17 o 
   2  -5   7       98.94      100.60      5.26 o 
   3  -5   7        5.12        4.41      0.87 o 
   4  -5   7        1.21        2.65      1.06 o 
   5  -5   7       87.71       85.52      6.36 o 
   6  -5   7       31.93       32.04      3.09 o 
   7  -5   7      381.89      399.91     16.45 o 
   8  -5   7       16.47       10.39      1.94 o 
   9  -5   7      109.06      112.85      5.82 o 
  -7  -4   7      165.12      196.57     11.03 o 
  -6  -4   7       44.13       56.18      3.89 o 
  -5  -4   7       21.64       22.13      2.88 o 
  -4  -4   7        1.71        2.15      1.34 o 
  -3  -4   7        0.01       -0.23      0.69 o 
  -2  -4   7      102.34      112.55      5.14 o 
  -1  -4   7        9.03        8.11      0.85 o 
   0  -4   7      243.25      225.38      9.46 o 
   1  -4   7      429.31      436.44     16.99 o 
   2  -4   7       36.33       34.17      2.43 o 
   3  -4   7      546.99      527.51     21.43 o 
   4  -4   7        9.77        8.66      1.41 o 
   5  -4   7      224.13      236.41     15.20 o 
   6  -4   7       24.78       22.15      1.50 o 
   7  -4   7        7.90       11.53      1.41 o 
   8  -4   7      275.02      283.34     12.22 o 
   9  -4   7        0.57        0.18      0.88 o 
  10  -4   7       33.23       34.13      2.84 o 
  -7  -3   7        3.43        5.71      1.95 o 
  -6  -3   7       67.25       76.00      5.46 o 
  -5  -3   7       21.57       24.58      2.39 o 
  -4  -3   7       21.90       26.24      2.31 o 
  -3  -3   7        2.45        2.66      1.29 o 
  -2  -3   7       57.10       58.80      3.49 o 
  -1  -3   7       68.44       74.67      2.89 o 
   0  -3   7        0.44        0.13      0.49 o 
   1  -3   7      197.01      197.28     11.51 o 
   2  -3   7       46.83       38.71      2.36 o 
   3  -3   7      531.48      537.43     21.81 o 
   4  -3   7      319.39      330.92     27.44 o 
   5  -3   7      455.34      465.23     28.45 o 
   6  -3   7      159.55      151.79      6.54 o 
   7  -3   7       78.54       71.47      3.69 o 
   8  -3   7       33.09       34.29      2.45 o 
   9  -3   7       49.44       55.74      3.43 o 
  10  -3   7        2.33        3.60      1.20 o 
  -7  -2   7       26.58       31.71      3.42 o 
  -6  -2   7        8.33        8.96      2.21 o 
  -5  -2   7       46.76       47.08      4.59 o 
  -4  -2   7      133.01      132.10      7.16 o 
  -3  -2   7        8.81       12.15      1.15 o 
  -2  -2   7      405.53      400.97     14.29 o 
  -1  -2   7        0.04        0.88      0.45 o 
   0  -2   7        1.96        3.10      0.37 o 
   1  -2   7       14.02       14.09      1.54 o 
   2  -2   7       32.19       30.85      2.34 o 
   3  -2   7      789.89      739.46     22.91 o 
   4  -2   7      363.18      368.91     21.69 o 
   5  -2   7      274.08      270.26     10.90 o 
   6  -2   7      337.42      310.78     12.72 o 
   7  -2   7       34.46       28.56      1.43 o 
   8  -2   7       32.80       39.96      2.61 o 
   9  -2   7        0.24       -0.61      0.61 o 
  10  -2   7       60.27       74.36      4.41 o 
  11  -2   7        0.01       -0.35      1.06 o 
  -7  -1   7       14.73       17.33      4.42 o 
  -6  -1   7        0.00       -0.71      1.06 o 
  -5  -1   7       50.71       57.69      4.17 o 
  -4  -1   7        0.59        0.78      0.77 o 
  -3  -1   7      233.02      227.70     15.84 o 
  -2  -1   7      258.12      267.38     18.23 o 
  -1  -1   7      714.87      720.91     31.02 o 
   0  -1   7      425.34      439.00     14.75 o 
   1  -1   7       59.16       59.46      2.31 o 
   2  -1   7       16.18       22.06      1.54 o 
   3  -1   7        4.22        6.33      0.58 o 
   4  -1   7      320.71      329.04     13.14 o 
   5  -1   7      318.40      310.84     11.72 o 
   6  -1   7       89.87       75.95      2.94 o 
   7  -1   7       38.55       35.47      1.78 o 
   8  -1   7        2.26        3.43      1.33 o 
   9  -1   7       13.46       10.65      1.52 o 
  10  -1   7       31.68       31.55      2.65 o 
  11  -1   7       24.23       27.31      2.65 o 
  -7   0   7        6.58        5.83      1.75 o 
  -6   0   7       35.32       35.27      3.25 o 
  -5   0   7        8.64       13.97      2.00 o 
  -4   0   7       10.87        8.78      2.21 o 
  -3   0   7       65.57       69.15      3.69 o 
  -2   0   7      296.46      284.48     11.69 o 
  -1   0   7      338.88      310.15     18.35 o 
   0   0   7        3.49        7.78      0.76 o 
   1   0   7     1370.04     1479.08     48.04 o 
   2   0   7        0.13        1.06      0.75 o 
   3   0   7       18.66       15.93      1.28 o 
   4   0   7       42.28       54.37      2.57 o 
   5   0   7        6.03        5.65      0.51 o 
   6   0   7      124.63      136.01      5.08 o 
   7   0   7      112.88      100.68      4.05 o 
   8   0   7       30.19       34.60      2.42 o 
   9   0   7      152.14      142.52      7.77 o 
  10   0   7        8.22        8.22      1.50 o 
  11   0   7       70.82       70.56      4.44 o 
  -7   1   7       46.41       47.98     10.60 o 
  -6   1   7        8.23        6.85      1.61 o 
  -5   1   7       43.67       47.18      3.50 o 
  -4   1   7      273.92      249.14     11.80 o 
  -3   1   7      324.57      323.75     14.74 o 
  -2   1   7       36.27       42.47      3.90 o 
  -1   1   7       62.93       56.14      2.93 o 
   0   1   7      232.08      194.16      8.05 o 
   1   1   7      356.35      389.44     13.18 o 
   2   1   7      335.42      350.12      9.63 o 
   3   1   7        7.14        6.42      0.65 o 
   4   1   7       26.66       22.32      0.99 o 
   5   1   7       90.41       93.83      3.05 o 
   6   1   7       21.97       19.09      1.18 o 
   7   1   7       60.10       45.70      2.25 o 
   8   1   7       22.67       29.20      1.83 o 
   9   1   7       56.79       57.10      3.56 o 
  10   1   7       41.80       35.38      2.78 o 
  11   1   7       52.99       56.16      3.76 o 
  -7   2   7        0.23        2.12      1.41 o 
  -6   2   7       46.32       48.75      2.44 o 
  -5   2   7        0.12        0.14      0.55 o 
  -4   2   7        2.09        2.83      1.00 o 
  -3   2   7      375.57      333.40     11.60 o 
  -2   2   7        1.07        1.37      0.68 o 
  -1   2   7       29.30       29.89      3.21 o 
   0   2   7      103.96      112.00      5.15 o 
   1   2   7      632.91      606.28     20.29 o 
   2   2   7        1.95        1.32      0.54 o 
   3   2   7      474.12      477.42     12.10 o 
   4   2   7      165.16      165.22      4.15 o 
   5   2   7        1.40        2.16      0.40 o 
   6   2   7      241.01      214.39      5.73 o 
   7   2   7        4.53        4.24      0.59 o 
   8   2   7       70.42       68.13      4.13 o 
   9   2   7      139.00      140.38      5.64 o 
  10   2   7       15.77       16.54      2.48 o 
  11   2   7       20.54       17.49      1.44 o 
  -6   3   7        1.50        2.45      0.85 o 
  -5   3   7       69.99       70.94      3.24 o 
  -4   3   7      104.21      105.73      4.34 o 
  -3   3   7       62.94       57.67      2.65 o 
  -2   3   7       14.72       14.60      1.23 o 
  -1   3   7        1.98        2.96      0.39 o 
   0   3   7        3.39        4.02      0.42 o 
   1   3   7        0.27        1.06      0.49 o 
   2   3   7       55.25       57.92      2.75 o 
   3   3   7      199.86      186.74      4.52 o 
   4   3   7       85.09       87.47      2.27 o 
   5   3   7      399.76      392.77      9.11 o 
   6   3   7      360.13      335.04      7.93 o 
   7   3   7      269.22      246.39      5.82 o 
   8   3   7        8.80       11.10      0.83 o 
   9   3   7        8.44        9.96      0.86 o 
  10   3   7       48.49       52.84      2.38 o 
  11   3   7        1.69        1.24      1.15 o 
  -6   4   7       30.61       30.73      3.66 o 
  -5   4   7        2.16        2.53      0.80 o 
  -4   4   7       57.91       55.14      2.49 o 
  -3   4   7       97.47       90.99      2.95 o 
  -2   4   7       69.68       65.64      2.25 o 
  -1   4   7      235.84      229.72      6.96 o 
   0   4   7       17.83       13.81      1.22 o 
   1   4   7      112.30      112.91      3.89 o 
   2   4   7      264.03      274.95      9.99 o 
   3   4   7      139.26      156.15      4.42 o 
   4   4   7       83.58       74.29      2.42 o 
   5   4   7      287.59      275.03      7.59 o 
   6   4   7      251.09      230.72      7.29 o 
   7   4   7      169.99      154.78      4.73 o 
   8   4   7        0.87        1.15      0.43 o 
   9   4   7       13.48       11.91      0.94 o 
  10   4   7        3.34        4.27      0.77 o 
  11   4   7       18.37       22.38      3.27 o 
  -5   5   7        2.89        3.15      0.95 o 
  -4   5   7        0.46       -0.33      0.61 o 
  -3   5   7       15.61       15.72      1.16 o 
  -2   5   7       53.47       58.39      2.33 o 
  -1   5   7       25.02       23.69      1.66 o 
   0   5   7      162.85      169.48      5.29 o 
   1   5   7      454.03      398.56     11.69 o 
   2   5   7      236.04      226.98      6.54 o 
   3   5   7       28.61       32.13      1.71 o 
   4   5   7       57.71       60.55      3.74 o 
   5   5   7       77.93       82.42      4.34 o 
   6   5   7      236.78      227.37      5.61 o 
   7   5   7       44.84       45.61      1.82 o 
   8   5   7        2.90        4.40      0.80 o 
   9   5   7       47.45       38.31      2.36 o 
  10   5   7       11.73       12.22      1.86 o 
  11   5   7        0.47        0.91      0.80 o 
  -5   6   7        8.61        9.70      1.74 o 
  -4   6   7        9.42        5.75      1.06 o 
  -3   6   7       15.93       13.75      1.36 o 
  -2   6   7        9.16        9.20      1.08 o 
  -1   6   7        1.87        2.81      0.59 o 
   0   6   7       59.95       63.50      3.14 o 
   1   6   7        0.18        1.90      0.77 o 
   2   6   7      569.36      558.48     14.76 o 
   3   6   7      195.32      192.61      5.46 o 
   4   6   7       72.17       66.58      2.18 o 
   5   6   7       44.15       50.02      2.51 o 
   6   6   7       11.65       12.03      0.77 o 
   7   6   7       21.06       19.43      1.55 o 
   8   6   7        0.05       -0.06      0.55 o 
   9   6   7       14.65       12.87      1.31 o 
  10   6   7        0.30       -0.62      0.62 o 
  -4   7   7       23.42       26.59      2.07 o 
  -3   7   7        4.60        3.78      0.91 o 
  -2   7   7       28.90       31.21      2.02 o 
  -1   7   7        7.34        8.49      2.46 o 
   0   7   7        0.02        1.27      0.56 o 
   1   7   7       32.07       37.51      1.92 o 
   2   7   7        3.64        5.96      0.69 o 
   3   7   7       25.76       33.08      1.55 o 
   4   7   7        2.06        3.95      0.57 o 
   5   7   7       30.02       23.09      1.29 o 
   6   7   7        7.60        5.73      0.64 o 
   7   7   7       19.51       19.80      1.30 o 
   8   7   7        8.25        7.59      0.99 o 
   9   7   7       10.59        8.88      2.39 o 
  10   7   7        9.13       12.65      1.43 o 
  -3   8   7      107.96      121.42      5.24 o 
  -2   8   7       12.53       13.17      1.45 o 
  -1   8   7      125.31      135.29      6.34 o 
   0   8   7        0.61        1.61      0.68 o 
   1   8   7      101.92      101.49      4.14 o 
   2   8   7      101.95       98.37      3.57 o 
   3   8   7      137.06      124.54      4.29 o 
   4   8   7       16.41       19.97      1.21 o 
   5   8   7      115.28      115.76      4.06 o 
   6   8   7       27.62       26.49      1.29 o 
   7   8   7       21.96       18.26      1.39 o 
   8   8   7        0.67       -0.62      0.69 o 
   9   8   7        4.58        7.50      1.14 o 
  -2   9   7       19.82       24.07      1.99 o 
  -1   9   7       10.96       13.59      2.50 o 
   0   9   7        4.18        4.27      0.93 o 
   1   9   7       31.68       28.09      1.87 o 
   2   9   7        4.16        2.67      0.74 o 
   3   9   7       22.01       22.92      1.93 o 
   4   9   7       50.41       50.16      2.49 o 
   5   9   7       30.92       36.20      1.99 o 
   6   9   7       12.87       13.08      1.63 o 
   7   9   7       18.02       17.77      1.17 o 
   8   9   7        2.49        3.89      0.84 o 
   0  10   7       49.50       48.85      2.81 o 
   1  10   7       62.75       70.74      3.47 o 
   2  10   7       39.59       38.35      7.08 o 
   3  10   7       19.46       24.40      2.62 o 
   4  10   7       24.00       19.63      1.51 o 
   5  10   7       33.55       37.04      2.14 o 
   6  10   7        0.11        0.11      0.52 o 
   7  10   7       35.81       42.16      1.99 o 
   3  11   7       16.89       17.45      1.62 o 
   4  11   7       18.54       21.22      3.58 o 
  -2  -9   8       31.09       30.81      3.00 o 
  -1  -9   8        3.07        2.30      2.03 o 
   0  -9   8        3.41        1.24      0.98 o 
   1  -9   8        6.73        6.93      2.03 o 
   2  -9   8       48.34       47.18      3.53 o 
   3  -9   8        2.92        3.36      1.06 o 
   4  -9   8       30.81       30.74      2.83 o 
  -3  -8   8       24.06       31.91      3.65 o 
  -2  -8   8        4.66        2.75      1.24 o 
  -1  -8   8        4.22        7.64      4.33 o 
   0  -8   8       75.96       82.85      4.73 o 
   1  -8   8        2.03        4.58      1.59 o 
   2  -8   8       44.69       45.41      3.18 o 
   3  -8   8        0.23        1.24      0.71 o 
   4  -8   8       32.04       36.05      3.18 o 
   5  -8   8        0.05        0.00      1.06 o 
   6  -8   8       16.64       17.91      2.03 o 
  -4  -7   8        3.56        3.68      1.56 o 
  -3  -7   8       39.07       35.32      4.77 o 
  -2  -7   8       38.56       45.65      3.56 o 
  -1  -7   8        2.76        4.66      1.04 o 
   0  -7   8      113.63      119.41      5.23 o 
   1  -7   8       80.37       79.69      7.95 o 
   2  -7   8       32.46       25.34      1.59 o 
   3  -7   8       43.90       44.53      3.36 o 
   4  -7   8       32.35       28.98      2.83 o 
   5  -7   8       21.50       20.14      2.65 o 
   6  -7   8       97.69       98.52      4.50 o 
   7  -7   8       16.54       19.02      1.60 o 
  -5  -6   8        9.01       10.72      2.08 o 
  -4  -6   8        6.21        9.20      2.29 o 
  -3  -6   8       23.24       28.67      2.57 o 
  -2  -6   8       35.19       34.19      2.57 o 
  -1  -6   8       30.36       30.27      2.49 o 
   0  -6   8       37.24       39.51      3.68 o 
   1  -6   8       14.52       13.41      2.11 o 
   2  -6   8      149.07      150.55      8.12 o 
   3  -6   8       48.40       44.17      3.18 o 
   4  -6   8        0.58        0.71      0.88 o 
   5  -6   8      130.51      132.17      9.19 o 
   6  -6   8      122.07      119.93      5.31 o 
   7  -6   8       21.61       22.51      2.12 o 
   8  -6   8        4.57        5.84      1.14 o 
  -6  -5   8        0.00       -1.24      2.12 o 
  -5  -5   8       45.28       48.02      3.67 o 
  -4  -5   8       56.19       66.71      4.13 o 
  -3  -5   8       27.10       30.28      2.58 o 
  -2  -5   8       27.55       25.96      4.83 o 
  -1  -5   8        3.87        4.03      0.99 o 
   0  -5   8        1.10        0.62      1.00 o 
   1  -5   8       11.07       12.95      1.80 o 
   2  -5   8      131.08      108.67      6.06 o 
   3  -5   8      108.77      114.79      6.71 o 
   4  -5   8       41.67       41.88      3.36 o 
   5  -5   8        3.87        4.77      1.59 o 
   6  -5   8      180.63      180.20      7.64 o 
   7  -5   8        0.01        0.27      0.61 o 
   8  -5   8       28.36       29.79      3.18 o 
   9  -5   8        9.77       10.23      1.52 o 
  -6  -4   8       16.75       21.06      3.17 o 
  -5  -4   8       14.03       20.21      2.34 o 
  -4  -4   8        0.17        0.51      0.96 o 
  -3  -4   8      149.97      158.64      7.05 o 
  -2  -4   8        1.00        2.37      0.93 o 
  -1  -4   8       68.18       72.92      4.24 o 
   0  -4   8        0.10        2.37      0.87 o 
   1  -4   8       17.62       14.89      1.79 o 
   2  -4   8       15.26       10.49      2.18 o 
   3  -4   8        3.11        3.36      1.00 o 
   4  -4   8       86.28       91.17      6.18 o 
   5  -4   8      138.62      142.94      9.72 o 
   6  -4   8        1.62        3.52      1.24 o 
   7  -4   8       28.21       25.77      1.79 o 
   8  -4   8       74.31       70.39      4.15 o 
   9  -4   8       52.74       52.84      4.06 o 
  -6  -3   8        8.62       11.19      2.92 o 
  -5  -3   8        0.88       -0.12      1.31 o 
  -4  -3   8       20.43       21.23      3.09 o 
  -3  -3   8       56.79       59.61      3.46 o 
  -2  -3   8       79.72       88.47      4.32 o 
  -1  -3   8      152.37      150.84      8.19 o 
   0  -3   8       51.41       55.34      2.98 o 
   1  -3   8      394.70      382.70     24.33 o 
   2  -3   8        0.75        0.27      0.69 o 
   3  -3   8       96.36      113.79      8.13 o 
   4  -3   8       80.27       81.28      5.48 o 
   5  -3   8       14.41       15.37      2.12 o 
   6  -3   8      244.88      266.38     10.95 o 
   7  -3   8      108.99      107.88      5.21 o 
   8  -3   8       58.90       66.69      4.06 o 
   9  -3   8       89.10       84.84      9.01 o 
  10  -3   8        0.01        1.83      1.06 o 
  -6  -2   8       14.21       12.45      2.38 o 
  -5  -2   8       27.29       29.07      3.04 o 
  -4  -2   8       62.34       60.66      4.32 o 
  -3  -2   8       24.56       32.03      6.54 o 
  -2  -2   8        6.87        8.40      1.32 o 
  -1  -2   8       11.26       11.59      2.19 o 
   0  -2   8      930.86      946.29     37.29 o 
   1  -2   8        5.55        7.59      0.58 o 
   2  -2   8       31.02       33.63      3.44 o 
   3  -2   8        3.36        3.03      0.46 o 
   4  -2   8      370.95      404.10     17.36 o 
   5  -2   8      148.81      143.47      9.72 o 
   6  -2   8      212.13      208.99      8.79 o 
   7  -2   8       44.63       51.77      2.91 o 
   8  -2   8      134.44      135.19      6.41 o 
   9  -2   8       21.51       20.97      2.06 o 
  10  -2   8      169.69      175.80      8.45 o 
  -6  -1   8       16.06       21.44      2.74 o 
  -5  -1   8       85.91      102.48      6.23 o 
  -4  -1   8      330.15      343.15     16.16 o 
  -3  -1   8       60.62       67.20      4.28 o 
  -2  -1   8       14.32       14.90      1.65 o 
  -1  -1   8       54.57       55.33      3.06 o 
   0  -1   8      196.05      207.35     12.10 o 
   1  -1   8      317.69      288.09     15.25 o 
   2  -1   8      823.04      766.93     30.13 o 
   3  -1   8        9.87        5.63      0.67 o 
   4  -1   8      805.78      799.31     32.83 o 
   5  -1   8       68.47       71.18      3.26 o 
   6  -1   8       34.70       33.22      2.03 o 
   7  -1   8        0.09       -0.24      0.47 o 
   8  -1   8       37.71       42.18      2.78 o 
   9  -1   8       45.15       47.93      3.20 o 
  10  -1   8        0.13       -0.27      0.77 o 
  11  -1   8      130.07      144.58     13.96 o 
  -6   0   8        4.84        4.33      1.56 o 
  -5   0   8       38.92       49.22      3.81 o 
  -4   0   8      177.13      184.06      9.30 o 
  -3   0   8       61.63       57.74      3.80 o 
  -2   0   8      105.12      101.79      9.10 o 
  -1   0   8        4.27        2.84      0.92 o 
   0   0   8      269.07      250.92     15.65 o 
   1   0   8       27.13       26.23      2.01 o 
   2   0   8      503.25      459.97     18.52 o 
   3   0   8      691.74      655.32     25.70 o 
   4   0   8      144.75      136.96      4.62 o 
   5   0   8      413.77      407.53     13.74 o 
   6   0   8        4.34        3.94      1.36 o 
   7   0   8        1.01        0.39      0.35 o 
   8   0   8        0.16        0.76      1.24 o 
   9   0   8      165.73      155.53      7.47 o 
  10   0   8       12.49       15.77      4.68 o 
  11   0   8       24.49       23.75      2.41 o 
  -6   1   8        0.04        0.69      1.06 o 
  -5   1   8        0.12       -0.53      0.87 o 
  -4   1   8      108.76      108.32      6.06 o 
  -3   1   8        1.07        2.39      1.00 o 
  -2   1   8       42.13       36.05      2.61 o 
  -1   1   8      261.60      247.50     11.36 o 
   0   1   8      313.22      277.65     18.77 o 
   1   1   8        2.39        2.29      0.49 o 
   2   1   8       35.66       31.87      2.90 o 
   3   1   8        9.61       15.21      1.43 o 
   4   1   8      412.97      404.51     15.03 o 
   5   1   8       35.33       39.14      1.55 o 
   6   1   8      669.68      628.04     21.16 o 
   7   1   8       38.74       29.97      1.70 o 
   8   1   8        2.95        0.57      1.50 o 
   9   1   8       69.15       56.95      3.50 o 
  10   1   8       37.84       37.00      2.81 o 
  11   1   8       26.54       30.01      2.65 o 
  -6   2   8       20.21       20.90      2.41 o 
  -5   2   8        0.00        0.26      0.93 o 
  -4   2   8        8.76        6.02      1.37 o 
  -3   2   8      186.89      176.65      8.74 o 
  -2   2   8      176.48      168.29      8.18 o 
  -1   2   8       30.69       29.95      3.53 o 
   0   2   8      305.83      271.65      9.85 o 
   1   2   8      435.52      403.73     19.87 o 
   2   2   8      353.54      351.16     15.36 o 
   3   2   8       58.10       63.54      2.55 o 
   4   2   8      241.53      258.30      7.61 o 
   5   2   8      336.69      318.03      9.34 o 
   6   2   8        5.80        8.05      0.74 o 
   7   2   8      149.64      144.57      7.13 o 
   8   2   8      287.73      257.79     11.24 o 
   9   2   8       14.02       14.19      1.63 o 
  10   2   8        2.71        1.63      0.91 o 
  11   2   8        3.84        2.83      1.24 o 
  -6   3   8       24.92       28.27      3.71 o 
  -5   3   8       32.13       32.77      3.53 o 
  -4   3   8        0.01       -0.18      0.43 o 
  -3   3   8        0.14       -0.21      0.42 o 
  -2   3   8       13.03       10.90      1.18 o 
  -1   3   8      135.70      130.08      5.20 o 
   0   3   8      357.17      299.99     13.36 o 
   1   3   8      310.33      278.18     12.43 o 
   2   3   8      267.27      254.20     11.43 o 
   3   3   8       16.47       13.46      1.05 o 
   4   3   8      858.41      867.37     28.93 o 
   5   3   8       13.22       16.18      1.09 o 
   6   3   8      231.99      220.27      6.09 o 
   7   3   8        0.79        0.69      0.35 o 
   8   3   8       31.88       24.07      1.34 o 
   9   3   8       56.64       50.72      3.72 o 
  10   3   8       16.93       12.88      1.05 o 
  11   3   8       15.65       15.30      1.43 o 
  -5   4   8       12.63       13.09      2.12 o 
  -4   4   8       90.11       89.10      3.38 o 
  -3   4   8        4.18        3.11      0.64 o 
  -2   4   8       10.65       10.87      1.04 o 
  -1   4   8       17.35       18.45      1.52 o 
   0   4   8        3.09        2.90      0.57 o 
   1   4   8      193.68      182.22      5.57 o 
   2   4   8      272.10      272.92      8.12 o 
   3   4   8       11.01       13.05      0.75 o 
   4   4   8      569.87      574.22     15.08 o 
   5   4   8       25.03       24.62      1.10 o 
   6   4   8       97.38      101.66      3.17 o 
   7   4   8        6.33        6.56      0.57 o 
   8   4   8       27.81       28.56      1.38 o 
   9   4   8        4.79        4.48      1.10 o 
  10   4   8       12.07       15.39      1.77 o 
  11   4   8       19.77       19.61      1.94 o 
  -5   5   8       44.04       43.28      2.79 o 
  -4   5   8        3.00        0.92      0.72 o 
  -3   5   8      162.68      159.47      5.34 o 
  -2   5   8        1.35        0.93      0.50 o 
  -1   5   8       72.31       74.71      2.71 o 
   0   5   8       13.86       11.37      0.85 o 
   1   5   8       52.51       48.71      1.90 o 
   2   5   8        9.56       12.09      0.82 o 
   3   5   8       18.53       16.64      0.89 o 
   4   5   8       79.73       87.55      2.78 o 
   5   5   8       78.50       81.50      3.34 o 
   6   5   8       23.36       22.34      1.14 o 
   7   5   8       57.09       57.46      2.37 o 
   8   5   8       20.24       21.18      1.40 o 
   9   5   8       64.17       68.45      3.71 o 
  10   5   8        7.77        7.77      1.10 o 
  -4   6   8       67.70       54.81      5.04 o 
  -3   6   8        5.94        6.96      1.11 o 
  -2   6   8      208.24      204.50      8.93 o 
  -1   6   8       77.67       73.46      2.81 o 
   0   6   8       60.14       65.77      2.53 o 
   1   6   8        0.04        0.27      0.46 o 
   2   6   8       36.57       33.20      2.35 o 
   3   6   8        0.19        0.10      0.41 o 
   4   6   8      137.51      134.18      4.04 o 
   5   6   8       79.83       80.55      2.67 o 
   6   6   8       99.00       98.61      3.19 o 
   7   6   8        0.15        0.87      0.42 o 
   8   6   8       24.54       30.17      1.56 o 
   9   6   8        9.60       11.03      1.23 o 
  10   6   8        0.08        0.35      0.75 o 
  -3   7   8        5.89        4.95      1.08 o 
  -2   7   8       34.95       33.97      2.51 o 
  -1   7   8       27.72       34.40      2.65 o 
   0   7   8      113.80      109.00      4.38 o 
   1   7   8        2.34        0.57      0.50 o 
   2   7   8       52.22       62.70      2.47 o 
   3   7   8        0.65        0.47      0.42 o 
   4   7   8        0.99        2.21      0.54 o 
   5   7   8       19.35       19.62      1.40 o 
   6   7   8        7.53        7.05      1.05 o 
   7   7   8      104.13      116.49      4.64 o 
   8   7   8       16.56       18.62      1.79 o 
   9   7   8       42.13       49.09      2.75 o 
  10   7   8        7.82        6.74      2.21 o 
  -2   8   8       34.06       40.23      2.48 o 
  -1   8   8       14.54       11.62      1.57 o 
   0   8   8       14.06       13.70      1.34 o 
   1   8   8      154.42      154.37      5.92 o 
   2   8   8       13.14       18.39      1.40 o 
   3   8   8       92.36       88.33      3.68 o 
   4   8   8        0.89        1.90      0.62 o 
   5   8   8        0.56       -0.19      0.48 o 
   6   8   8        0.84        0.65      0.93 o 
   7   8   8        0.02        0.60      1.17 o 
   8   8   8        0.01        0.73      0.55 o 
   9   8   8       44.93       52.67      6.18 o 
  -1   9   8        4.66        2.65      0.95 o 
   0   9   8        5.90        4.68      1.05 o 
   1   9   8       56.69       55.44      2.84 o 
   2   9   8       41.75       51.88      2.64 o 
   3   9   8       28.55       29.32      1.81 o 
   4   9   8       10.33       12.46      1.16 o 
   5   9   8       28.39       28.60      1.73 o 
   6   9   8        6.56        4.74      0.81 o 
   7   9   8        0.11        0.70      1.21 o 
   8   9   8        0.03        0.06      0.55 o 
   1  10   8        2.88        1.59      0.85 o 
   2  10   8       62.90       59.92      3.06 o 
   3  10   8        1.32        2.93      0.88 o 
   4  10   8       31.46       33.62      2.09 o 
   5  10   8        1.85        1.43      0.69 o 
   6  10   8       12.84       14.67      4.08 o 
   1  -9   9       26.45       21.03      1.94 o 
   2  -9   9       34.43       36.58      2.83 o 
  -2  -8   9        6.76        4.28      1.45 o 
  -1  -8   9        0.09        0.07      0.89 o 
   0  -8   9       11.22       10.32      2.02 o 
   1  -8   9       77.85       73.91      3.64 o 
   2  -8   9        5.75        3.71      0.71 o 
   3  -8   9       27.56       29.86      2.47 o 
   4  -8   9       81.12       64.49      4.77 o 
   5  -8   9      155.38      165.21     10.95 o 
  -3  -7   9       25.41       27.48      2.70 o 
  -2  -7   9       11.45       16.02      4.15 o 
  -1  -7   9        2.51        4.23      1.29 o 
   0  -7   9       23.26       27.74      1.89 o 
   1  -7   9        0.68        0.62      1.37 o 
   2  -7   9       10.90       11.31      3.00 o 
   3  -7   9        0.14       -0.35      0.71 o 
   4  -7   9       12.77       10.78      1.59 o 
   5  -7   9       77.52       68.56      5.48 o 
   6  -7   9        3.79        2.47      1.59 o 
  -4  -6   9       55.91       66.05      5.00 o 
  -3  -6   9        7.92       12.79      1.99 o 
  -2  -6   9       78.90       81.79      7.60 o 
  -1  -6   9       62.43       75.88      6.23 o 
   0  -6   9        6.65        9.25      5.12 o 
   1  -6   9       70.81       70.50      4.99 o 
   2  -6   9       21.52       24.29      2.68 o 
   4  -6   9       10.26        9.19      1.59 o 
   5  -6   9       48.35       51.24      4.42 o 
   6  -6   9        0.98        2.65      1.41 o 
   7  -6   9       13.08       10.32      1.09 o 
   8  -6   9       34.90       39.93      3.18 o 
  -5  -5   9        0.32        1.71      3.98 o 
  -4  -5   9        1.11        2.32      1.24 o 
  -3  -5   9       73.26       85.32      4.68 o 
  -2  -5   9       13.39       16.58      2.41 o 
  -1  -5   9      117.87      111.92      5.20 o 
   0  -5   9      109.98      120.34      7.18 o 
   1  -5   9       32.19       33.58      3.18 o 
   2  -5   9        1.85        1.19      0.93 o 
   3  -5   9       77.60       82.87      6.89 o 
   4  -5   9        4.37        4.24      1.06 o 
   5  -5   9        4.72        4.77      1.41 o 
   6  -5   9       40.94       46.47      4.42 o 
   7  -5   9       21.87       26.90      1.82 o 
   8  -5   9        3.86        4.26      0.91 o 
  -5  -4   9        0.22       -0.22      1.44 o 
  -4  -4   9       10.10       14.09      1.99 o 
  -3  -4   9       44.69       40.01      2.95 o 
  -2  -4   9        8.21        7.43      1.27 o 
  -1  -4   9       62.39       81.63      4.08 o 
   0  -4   9       23.60       22.64      3.21 o 
   1  -4   9       38.01       43.28      3.50 o 
   2  -4   9        0.02        1.41      0.93 o 
   3  -4   9       30.47       35.23      2.75 o 
   4  -4   9      161.31      193.48     12.02 o 
   5  -4   9        7.21        8.30      1.77 o 
   6  -4   9       42.89       40.64      4.06 o 
   7  -4   9       52.77       54.99      2.94 o 
   8  -4   9       16.39       22.01      1.79 o 
   9  -4   9       78.46       89.96      4.88 o 
  -5  -3   9      166.99      191.87     10.46 o 
  -4  -3   9       29.52       33.22      3.62 o 
  -3  -3   9       40.82       35.34      3.10 o 
  -2  -3   9      160.72      167.54      8.60 o 
  -1  -3   9      144.02      125.38      5.58 o 
   0  -3   9       10.67       10.85      1.15 o 
   1  -3   9        7.07        5.59      0.66 o 
   2  -3   9       80.36       70.15      6.01 o 
   3  -3   9      207.22      211.35      7.55 o 
   4  -3   9       51.19       58.13      4.06 o 
   5  -3   9      144.17      162.73     10.78 o 
   6  -3   9       32.45       33.05      1.84 o 
   7  -3   9       17.61       25.36      2.30 o 
   8  -3   9       50.62       51.16      3.71 o 
   9  -3   9        0.73        3.30      1.59 o 
  10  -3   9       27.84       38.32      3.01 o 
  -5  -2   9        4.98        5.40      1.74 o 
  -4  -2   9        4.19        3.82      1.53 o 
  -3  -2   9       54.33       63.04      4.29 o 
  -2  -2   9       42.07       40.52      3.04 o 
  -1  -2   9       43.64       49.06      3.26 o 
   0  -2   9      102.45      104.52      5.43 o 
   1  -2   9       28.11       29.83      2.03 o 
   2  -2   9       11.49       13.54      4.51 o 
   3  -2   9       39.53       35.38      2.03 o 
   4  -2   9       92.11      100.41      4.87 o 
   5  -2   9       60.01       62.55      4.95 o 
   6  -2   9        0.05        0.57      0.88 o 
   7  -2   9        0.03        0.42      1.41 o 
   8  -2   9       61.23       61.73      3.59 o 
   9  -2   9        7.72        6.16      1.23 o 
  10  -2   9       39.41       39.90      3.04 o 
  -5  -1   9        2.37        3.90      1.56 o 
  -4  -1   9      101.08      102.41      6.09 o 
  -3  -1   9       48.78       47.02      3.52 o 
  -2  -1   9      141.95      146.39      7.57 o 
  -1  -1   9       11.71        6.87      1.24 o 
   0  -1   9      167.74      154.44      7.45 o 
   1  -1   9       94.49       92.24      4.62 o 
   2  -1   9       90.26       95.93      3.84 o 
   3  -1   9      405.61      395.24     17.09 o 
   4  -1   9      125.38      131.65      6.80 o 
   5  -1   9      247.91      250.36     10.18 o 
   6  -1   9      125.35      127.67      5.69 o 
   7  -1   9       39.02       33.02      2.39 o 
   8  -1   9      109.90      106.33      5.35 o 
   9  -1   9        2.62        1.98      0.88 o 
  10  -1   9        2.74        6.04      1.25 o 
  -5   0   9        0.53        0.29      1.86 o 
  -4   0   9       59.77       65.11      4.48 o 
  -3   0   9       26.15       25.21      4.33 o 
  -2   0   9        3.97        2.37      1.86 o 
  -1   0   9       99.47       83.38      4.65 o 
   0   0   9      220.58      208.86      9.78 o 
   1   0   9       42.28       40.97      2.83 o 
   2   0   9        3.60        3.38      0.45 o 
   3   0   9        1.81        3.05      0.59 o 
   4   0   9      181.58      180.40      6.31 o 
   5   0   9       32.77       30.69      1.86 o 
   6   0   9        6.97        9.73      1.77 o 
   7   0   9      187.71      179.77      8.06 o 
   8   0   9        0.12        0.77      0.88 o 
   9   0   9      167.03      165.24      7.90 o 
  10   0   9       29.23       21.89      2.25 o 
  11   0   9        0.69       -0.80      0.80 o 
  -5   1   9       23.05       25.10      4.68 o 
  -4   1   9       61.97       65.12      5.39 o 
  -3   1   9       13.07       12.71      1.81 o 
  -2   1   9       16.66       14.20      1.94 o 
  -1   1   9      287.01      277.46     12.74 o 
   0   1   9       58.28       51.79      3.17 o 
   1   1   9      739.91      707.70     24.61 o 
   2   1   9       38.87       33.94      1.56 o 
   3   1   9     1005.32      984.73     32.28 o 
   4   1   9        6.62        6.28      0.70 o 
   5   1   9        0.64        1.25      0.49 o 
   6   1   9      143.76      125.29      5.88 o 
   7   1   9       22.55       18.09      1.25 o 
   8   1   9      177.65      180.44      8.32 o 
   9   1   9        1.80        1.67      0.93 o 
  10   1   9       93.56      100.60      5.57 o 
  11   1   9       47.32       47.90      3.53 o 
  -5   2   9       37.48       37.35      3.53 o 
  -4   2   9        8.16        9.03      1.68 o 
  -3   2   9       12.69       10.34      1.62 o 
  -2   2   9        0.15        0.65      1.41 o 
  -1   2   9       53.61       50.15      2.55 o 
   0   2   9       21.88       22.67      1.52 o 
   1   2   9      222.14      206.93      9.49 o 
   2   2   9        5.42        5.19      0.85 o 
   3   2   9      204.89      210.12      7.36 o 
   4   2   9       75.96       80.61      3.19 o 
   5   2   9      513.42      485.57     14.51 o 
   6   2   9        1.70        1.11      0.49 o 
   7   2   9      108.34       96.47      4.84 o 
   8   2   9      109.57       87.39      4.63 o 
   9   2   9       19.03       25.58      2.22 o 
  10   2   9        7.09        7.48      1.39 o 
  11   2   9       21.48       22.64      4.42 o 
  -5   3   9        2.48        2.97      1.31 o 
  -4   3   9      106.36      102.81      5.81 o 
  -3   3   9       38.95       36.44      4.72 o 
  -2   3   9       94.08       96.51      4.25 o 
  -1   3   9      294.06      281.21     10.40 o 
   0   3   9        5.93        6.37      1.10 o 
   1   3   9      261.60      226.00     10.30 o 
   2   3   9       59.10       51.84      3.06 o 
   3   3   9       87.90       81.53      4.31 o 
   4   3   9       21.42       15.99      1.26 o 
   5   3   9        8.90        9.39      1.07 o 
   6   3   9      658.46      624.50     18.66 o 
   7   3   9        8.62       10.49      1.34 o 
   8   3   9        1.04        0.24      0.63 o 
   9   3   9       26.51       21.86      2.09 o 
  10   3   9        3.11        5.82      1.86 o 
  11   3   9       46.81       60.08      4.77 o 
  -4   4   9        1.88        4.20      1.47 o 
  -3   4   9      142.50      154.03      6.39 o 
  -2   4   9       44.20       43.50      3.00 o 
  -1   4   9       73.28       68.57      3.93 o 
   0   4   9       63.63       67.22      3.81 o 
   1   4   9       56.86       40.03      2.62 o 
   2   4   9      213.36      208.30      9.74 o 
   3   4   9       25.04       27.84      2.25 o 
   4   4   9      399.25      374.38     13.80 o 
   5   4   9        8.69        8.94      1.06 o 
   6   4   9       95.53       97.48      3.46 o 
   7   4   9       85.24       84.40      6.27 o 
   8   4   9       11.58       10.58      1.29 o 
   9   4   9        0.53        0.80      0.52 o 
  10   4   9        0.13       -0.43      0.88 o 
  -4   5   9        6.95        7.88      1.18 o 
  -3   5   9        0.14        0.13      0.80 o 
  -2   5   9        1.12        1.71      0.73 o 
  -1   5   9       75.90       65.37      2.99 o 
   0   5   9        2.42        1.06      0.56 o 
   1   5   9      276.32      287.47     10.24 o 
   2   5   9       34.39       32.19      1.76 o 
   3   5   9       93.18       99.96      4.06 o 
   4   5   9       15.80       19.67      1.17 o 
   5   5   9        3.32        2.99      0.59 o 
   6   5   9       91.16       90.71      3.83 o 
   7   5   9        3.04        3.20      0.72 o 
   8   5   9        0.54        1.41      0.65 o 
   9   5   9       29.10       24.38      2.12 o 
  10   5   9       21.48       22.79      2.12 o 
  -3   6   9       61.58       68.84      3.32 o 
  -2   6   9        6.59       10.92      1.20 o 
  -1   6   9        8.96        7.19      0.89 o 
   0   6   9       59.84       55.48      2.29 o 
   1   6   9       16.07       15.15      1.04 o 
   2   6   9      231.22      243.64      7.49 o 
   3   6   9      113.84      115.37      3.93 o 
   4   6   9       18.61       17.30      1.11 o 
   5   6   9       29.69       34.64      1.67 o 
   6   6   9       20.77       23.95      1.66 o 
   7   6   9        0.17        0.57      0.84 o 
   8   6   9       48.76       46.54      2.54 o 
   9   6   9       14.22       19.64      3.27 o 
  10   6   9        5.22        5.16      1.13 o 
  -2   7   9       12.99       12.45      1.42 o 
  -1   7   9       54.44       63.41      6.28 o 
   0   7   9       12.52       10.31      1.14 o 
   1   7   9       38.90       39.37      2.11 o 
   2   7   9       34.06       30.95      2.45 o 
   3   7   9        2.55        3.16      0.68 o 
   4   7   9      127.30      130.30      4.97 o 
   5   7   9        6.49        9.31      0.97 o 
   6   7   9        0.51       -0.14      0.47 o 
   7   7   9        9.55        9.68      1.03 o 
   8   7   9       33.79       40.21      2.74 o 
   9   7   9        3.28        4.37      0.93 o 
  -1   8   9        2.89        2.48      0.93 o 
   0   8   9       17.97       19.53      3.85 o 
   1   8   9        0.01       -0.57      0.57 o 
   2   8   9        1.42        0.04      0.57 o 
   3   8   9        6.49        5.60      0.89 o 
   4   8   9       24.69       27.44      3.59 o 
   5   8   9       86.83       95.60      3.95 o 
   6   8   9       34.20       33.40      1.91 o 
   7   8   9       18.83       18.90      1.45 o 
   8   8   9        9.20        9.75      1.24 o 
   0   9   9       10.55       11.82      1.43 o 
   1   9   9       22.34       26.76      1.91 o 
   2   9   9       21.98       23.65      1.70 o 
   3   9   9        2.59        1.32      0.67 o 
   4   9   9        0.80       -0.04      0.59 o 
   5   9   9       27.52       24.77      2.16 o 
   6   9   9       34.75       42.29      3.23 o 
   7   9   9       57.14       62.54      3.01 o 
   0  -8  10       68.86       71.54      6.13 o 
   1  -8  10       18.83       15.55      4.06 o 
   2  -8  10       60.75       64.49      4.06 o 
   3  -8  10        0.25       -0.18      0.53 o 
  -2  -7  10       27.71       31.95      2.76 o 
  -1  -7  10       12.09       15.69      3.07 o 
   0  -7  10       12.29       16.81      1.61 o 
   1  -7  10        0.99        1.50      1.48 o 
   4  -7  10       16.90       13.96      1.77 o 
   5  -7  10       27.82       25.80      2.83 o 
  -3  -6  10       18.34       15.27      3.23 o 
  -2  -6  10        0.00       -0.09      1.01 o 
  -1  -6  10        1.53        2.47      1.09 o 
   0  -6  10       11.80       10.32      1.28 o 
   1  -6  10        4.65        4.42      1.75 o 
   2  -6  10       26.73       25.20      2.81 o 
   4  -6  10       18.12       18.20      2.12 o 
   5  -6  10       95.73      103.01      7.42 o 
   6  -6  10        0.18       -0.71      1.06 o 
   7  -6  10       12.14       14.30      2.12 o 
  -3  -5  10       80.02       87.43      4.94 o 
  -2  -5  10        9.19        8.62      2.32 o 
  -1  -5  10       35.18       36.09      2.59 o 
   0  -5  10        0.15        0.13      0.71 o 
   1  -5  10        0.48        0.04      2.21 o 
   2  -5  10        9.77       11.76      2.00 o 
   4  -5  10       98.99      108.84      7.24 o 
   5  -5  10       17.33       20.32      2.47 o 
   6  -5  10       23.53       19.61      2.83 o 
   7  -5  10       20.76       25.88      1.70 o 
   8  -5  10        0.52        0.47      0.79 o 
  -4  -4  10       59.58       64.49      5.12 o 
  -3  -4  10       18.87       22.12      2.70 o 
  -2  -4  10       52.36       53.58      3.98 o 
  -1  -4  10       38.76       39.60      2.61 o 
   0  -4  10      250.92      251.93      9.88 o 
   1  -4  10       15.43       12.90      2.12 o 
   2  -4  10        0.23        0.71      1.59 o 
   3  -4  10        6.80        9.19      2.30 o 
   4  -4  10       41.13       47.88      3.71 o 
   5  -4  10      133.51      137.82      9.36 o 
   6  -4  10        3.40        2.65      1.41 o 
   7  -4  10        0.40        0.10      0.50 o 
   8  -4  10       78.29       78.45      4.18 o 
   9  -4  10       20.14       20.50      2.30 o 
  -4  -3  10       20.20       22.34      3.09 o 
  -3  -3  10        4.84        4.95      1.68 o 
  -2  -3  10       21.33       17.29      2.14 o 
  -1  -3  10       34.30       36.17      4.95 o 
   0  -3  10       67.41       71.43      4.15 o 
   1  -3  10      128.71      115.85      5.82 o 
   2  -3  10       68.00       67.97      4.24 o 
   3  -3  10        6.47        8.34      0.80 o 
   4  -3  10        5.51        6.36      1.06 o 
   5  -3  10       14.05       15.02      2.12 o 
   6  -3  10       44.15       42.58      4.24 o 
   7  -3  10       41.01       47.23      2.68 o 
   8  -3  10        0.71        1.53      1.24 o 
   9  -3  10       11.10       11.18      1.50 o 
  -4  -2  10      118.54      124.58      7.86 o 
  -3  -2  10        2.96        4.31      1.86 o 
  -2  -2  10        0.59       -0.88      0.88 o 
  -1  -2  10        0.03       -0.75      0.75 o 
   0  -2  10      190.41      178.00      8.60 o 
   1  -2  10       26.88       31.78      2.19 o 
   2  -2  10       84.71       76.02      3.91 o 
   3  -2  10      251.17      244.18     10.96 o 
   4  -2  10       24.31       21.20      2.12 o 
   5  -2  10       84.57       77.57      5.83 o 
   6  -2  10       59.03       61.52      3.07 o 
   7  -2  10        0.14       -0.10      0.62 o 
   8  -2  10       77.06       82.21      4.68 o 
   9  -2  10       11.35       13.49      1.68 o 
  10  -2  10       24.63       22.05      6.54 o 
  -4  -1  10       51.59       47.41      3.90 o 
  -3  -1  10        4.67        4.86      1.40 o 
  -2  -1  10        0.20       -0.71      0.85 o 
  -1  -1  10        0.00       -0.01      0.75 o 
   0  -1  10        1.35        1.16      0.88 o 
   1  -1  10       84.35       74.71      4.07 o 
   2  -1  10      195.25      195.87      7.22 o 
   3  -1  10        1.89        2.95      0.75 o 
   4  -1  10      114.92      116.10      5.62 o 
   5  -1  10       54.10       52.27      2.58 o 
   6  -1  10      149.09      149.40      6.62 o 
   7  -1  10       10.93       15.06      2.56 o 
   8  -1  10        2.03        1.71      0.79 o 
   9  -1  10        9.22       12.27      2.74 o 
  10  -1  10        0.02       -0.08      0.80 o 
  -4   0  10       26.04       23.97      2.74 o 
  -3   0  10       29.58       24.26      4.24 o 
  -2   0  10       61.30       56.18      7.95 o 
  -1   0  10      101.87       90.08      5.74 o 
   0   0  10        0.47        0.93      0.72 o 
   1   0  10      176.19      172.06      6.51 o 
   2   0  10      168.07      170.63      6.05 o 
   3   0  10       41.14       45.01      1.92 o 
   4   0  10      522.32      529.95     17.63 o 
   5   0  10       32.80       31.82      1.95 o 
   6   0  10      108.96      104.52      4.97 o 
   7   0  10        0.01        0.74      0.61 o 
   8   0  10       56.14       47.00      3.04 o 
   9   0  10        5.13        4.75      1.18 o 
  10   0  10       31.31       32.97      2.75 o 
  -4   1  10        2.47        3.64      2.03 o 
  -3   1  10       65.32       63.11      4.24 o 
  -2   1  10       58.26       57.14      3.80 o 
  -1   1  10       68.80       67.73      4.05 o 
   0   1  10      208.46      184.84      7.10 o 
   1   1  10      221.28      206.07      9.54 o 
   2   1  10       10.40        7.55      1.06 o 
   3   1  10        9.79       11.49      0.92 o 
   4   1  10       88.37       99.72      3.84 o 
   5   1  10      275.16      271.34     12.02 o 
   6   1  10      116.49      111.49      6.27 o 
   7   1  10       13.26       16.91      1.63 o 
   8   1  10       63.92       59.98      3.56 o 
   9   1  10        0.10        0.11      0.77 o 
  10   1  10        0.05        0.21      1.06 o 
  -4   2  10        5.16        8.69      3.45 o 
  -3   2  10        0.01       -0.75      0.75 o 
  -2   2  10        2.30        2.65      1.50 o 
  -1   2  10       17.80       17.56      1.42 o 
   0   2  10      102.06       89.38      3.90 o 
   1   2  10       91.69       79.83      4.24 o 
   2   2  10       16.85       19.68      1.68 o 
   3   2  10      132.74      123.79      6.06 o 
   4   2  10      173.66      177.11      6.38 o 
   5   2  10       22.75       21.15      1.31 o 
   6   2  10       14.11       15.40      1.12 o 
   7   2  10       23.35       18.98      1.73 o 
   8   2  10       62.67       64.49      9.45 o 
   9   2  10       70.84       62.30      6.36 o 
  10   2  10        0.31        1.39      1.01 o 
  -4   3  10        0.18        0.26      0.88 o 
  -3   3  10       38.20       33.03      2.27 o 
  -2   3  10       80.18       74.16      3.53 o 
  -1   3  10       33.52       32.00      3.80 o 
   0   3  10      224.42      224.30     10.49 o 
   1   3  10        6.64        8.05      1.23 o 
   2   3  10      135.20      127.23      6.45 o 
   3   3  10       44.83       43.37      2.81 o 
   4   3  10        0.08       -0.62      0.62 o 
   5   3  10        5.54        2.53      0.93 o 
   6   3  10       42.80       43.40      4.24 o 
   7   3  10       29.61       26.29      2.92 o 
   8   3  10       92.80       84.72      4.68 o 
   9   3  10       32.73       27.43      2.35 o 
  10   3  10      110.17      110.97     12.90 o 
  -3   4  10       18.25       23.96      2.37 o 
  -2   4  10        1.31        1.00      0.93 o 
  -1   4  10        0.08       -0.35      0.75 o 
   0   4  10        1.66        0.98      0.85 o 
   1   4  10      118.11      106.86      7.86 o 
   2   4  10       30.76       30.25      2.31 o 
   3   4  10        4.10        3.49      1.06 o 
   4   4  10      289.45      278.11     12.93 o 
   5   4  10       17.29       12.18      3.62 o 
   6   4  10       59.35       62.04      5.83 o 
   7   4  10       15.12       17.49      3.18 o 
   8   4  10        5.27        4.42      2.12 o 
   9   4  10        4.16        3.63      1.41 o 
  10   4  10        8.93        7.75      1.52 o 
  -3   5  10        6.73        5.48      1.94 o 
  -2   5  10      153.30      147.48     12.02 o 
  -1   5  10        1.84        0.09      0.87 o 
   0   5  10       12.46        9.61      1.43 o 
   1   5  10       14.61        8.38      1.43 o 
   2   5  10       12.23        9.11      2.21 o 
   3   5  10      229.65      211.00     13.16 o 
   4   5  10       35.38       40.61      3.06 o 
   5   5  10      170.85      158.98      8.18 o 
   6   5  10       75.39       69.75      3.10 o 
   7   5  10       16.10       16.26      3.27 o 
   8   5  10       44.88       53.04      2.93 o 
   9   5  10        7.29       13.43      3.36 o 
  -2   6  10       11.35       13.53      1.94 o 
  -1   6  10       26.53       24.43      1.90 o 
   0   6  10       79.94       81.18      3.56 o 
   1   6  10       24.89       25.75      2.22 o 
   2   6  10       59.85       66.46      3.04 o 
   3   6  10        0.00        0.79      0.64 o 
   4   6  10       35.29       35.60      2.39 o 
   5   6  10        0.40        0.53      0.58 o 
   6   6  10       18.31       18.21      1.40 o 
   7   6  10        5.72        5.05      2.02 o 
   8   6  10       15.73       15.02      1.59 o 
   9   6  10       53.59       58.84      3.89 o 
  -1   7  10       12.95       12.26      1.60 o 
   0   7  10       43.15       43.38      4.24 o 
   1   7  10      210.89      193.82      8.95 o 
   2   7  10       52.62       62.74      4.08 o 
   3   7  10       82.40       83.33      3.52 o 
   4   7  10       20.44       19.54      1.37 o 
   5   7  10        1.10        1.01      0.58 o 
   6   7  10       37.08       38.08      2.01 o 
   7   7  10        5.25        7.03      0.89 o 
   8   7  10        8.96        9.12      1.10 o 
   0   8  10       14.10       11.10      1.33 o 
   1   8  10        7.81        9.26      1.27 o 
   2   8  10       84.54       91.94      8.63 o 
   3   8  10        0.00       -0.05      0.62 o 
   4   8  10       69.29       73.93      3.52 o 
   5   8  10       14.95       16.39      2.07 o 
   6   8  10        3.41        4.04      0.82 o 
   7   8  10       20.22       21.00      1.52 o 
   3   9  10        9.02        9.98      1.21 o 
   4   9  10       19.61       17.68      1.45 o 
   5   9  10        0.05        0.17      0.64 o 
   6   9  10       24.06       26.68      2.65 o 
   1  -7  11        0.93        3.09      2.74 o 
   4  -7  11        9.38        7.95      1.41 o 
  -1  -6  11      147.81      167.13     13.96 o 
   0  -6  11       15.22       20.92      1.86 o 
   1  -6  11       11.83       17.32      2.75 o 
   4  -6  11        0.65        0.18      0.88 o 
   5  -6  11       15.07       12.55      2.12 o 
   6  -6  11       11.74       12.37      2.30 o 
  -2  -5  11        0.30        0.88      1.34 o 
  -1  -5  11       14.70       12.55      3.80 o 
   0  -5  11       16.06       22.97      2.79 o 
   1  -5  11       22.28       18.55      3.71 o 
   2  -5  11        1.64       -0.35      1.59 o 
   4  -5  11       29.75       40.64      3.36 o 
   5  -5  11        1.89        1.59      1.24 o 
   6  -5  11        0.02        0.18      1.41 o 
   7  -5  11       23.77       27.92      3.71 o 
  -3  -4  11       18.56       21.15      2.78 o 
  -2  -4  11        0.16       -0.91      1.50 o 
  -1  -4  11       11.09       11.33      2.92 o 
   0  -4  11        6.00        3.95      1.11 o 
   1  -4  11       25.45       26.50      2.00 o 
   2  -4  11      144.45      133.58     10.42 o 
   4  -4  11      172.98      197.54     12.37 o 
   5  -4  11       11.07       13.61      2.12 o 
   6  -4  11        0.03       -0.18      1.24 o 
   7  -4  11       14.23       18.20      3.18 o 
   8  -4  11       19.13       21.28      1.84 o 
  -3  -3  11       17.31       15.00      2.38 o 
  -2  -3  11       15.12       18.31      2.65 o 
  -1  -3  11       40.04       38.45      3.01 o 
   0  -3  11        4.50        3.70      1.07 o 
   1  -3  11        4.17        3.94      0.93 o 
   2  -3  11        0.05        0.77      0.97 o 
   3  -3  11      238.59      244.80     11.07 o 
   4  -3  11       60.66       71.38      5.12 o 
   5  -3  11      109.48      110.79      7.95 o 
   6  -3  11       32.80       41.52      4.24 o 
   7  -3  11        0.61        1.31      1.06 o 
   8  -3  11        0.55        0.24      0.77 o 
  -3  -2  11       15.51       19.01      3.09 o 
  -2  -2  11       29.92       32.75      3.01 o 
  -1  -2  11       54.45       52.50      3.89 o 
   0  -2  11      237.00      230.34     10.92 o 
   1  -2  11       19.21       17.92      1.66 o 
   2  -2  11       12.94       13.35      1.02 o 
   3  -2  11      107.28      110.86      5.38 o 
   4  -2  11      184.55      185.88     11.84 o 
   5  -2  11       36.95       44.88      4.06 o 
   6  -2  11        1.92        2.17      0.65 o 
   7  -2  11      103.67      105.16      5.09 o 
   8  -2  11       26.65       27.13      2.22 o 
   9  -2  11        1.07        0.97      0.80 o 
  -3  -1  11        0.73        0.73      1.24 o 
  -2  -1  11       58.29       57.51      6.27 o 
  -1  -1  11      197.84      203.87     10.01 o 
   0  -1  11       51.53       53.34      3.53 o 
   1  -1  11      154.69      167.15      8.87 o 
   2  -1  11      101.10       93.21      4.83 o 
   3  -1  11      158.91      151.82      9.28 o 
   4  -1  11       16.65       17.91      1.56 o 
   5  -1  11       67.60       67.28      3.23 o 
   6  -1  11        0.03       -0.07      0.59 o 
   7  -1  11       54.78       56.83      4.86 o 
   8  -1  11       67.48       74.98      4.15 o 
   9  -1  11       31.96       31.96      2.61 o 
  -3   0  11        2.80        0.25      1.18 o 
  -2   0  11        1.58        1.61      1.10 o 
  -1   0  11       11.13       10.36      1.61 o 
   0   0  11      152.36      150.69      7.52 o 
   1   0  11       23.88       18.31      1.34 o 
   2   0  11        4.91        4.70      0.63 o 
   3   0  11      269.98      283.20     11.99 o 
   4   0  11        1.16        1.27      0.49 o 
   5   0  11       60.97       63.35      3.23 o 
   6   0  11        9.16        9.04      1.20 o 
   7   0  11       11.15       14.97      4.15 o 
   8   0  11        4.02        3.38      0.93 o 
   9   0  11       32.98       34.91      2.83 o 
  10   0  11       47.40       42.62      3.23 o 
  -3   1  11       10.39       11.28      2.30 o 
  -2   1  11        1.42        1.97      1.06 o 
  -1   1  11        4.44        4.63      1.14 o 
   0   1  11       81.96       74.44      3.41 o 
   1   1  11        1.07        1.54      0.85 o 
   2   1  11       28.96       28.27      2.30 o 
   3   1  11       34.77       41.38      1.95 o 
   4   1  11       21.53       22.72      1.34 o 
   5   1  11       10.29       10.55      1.18 o 
   6   1  11      155.76      151.12      9.19 o 
   7   1  11        0.34        1.62      0.77 o 
   8   1  11       40.55       37.26      4.59 o 
   9   1  11       18.23       21.52      2.56 o 
  10   1  11        3.56        4.77      1.26 o 
  -3   2  11       70.89       72.44      3.77 o 
  -2   2  11       97.02       95.99      4.44 o 
  -1   2  11        7.58        6.42      1.05 o 
   0   2  11        7.00        9.12      1.59 o 
   1   2  11        8.85        8.00      1.23 o 
   2   2  11       45.19       44.20      2.81 o 
   3   2  11      147.25      133.27      6.56 o 
   4   2  11      104.74      107.74      5.50 o 
   5   2  11      175.77      173.00      8.24 o 
   6   2  11        1.49        1.71      0.72 o 
   7   2  11       27.46       28.93      2.19 o 
   8   2  11        7.24        8.20      1.34 o 
   9   2  11       10.62       14.74      1.79 o 
  10   2  11        9.71        8.75      1.54 o 
  -3   3  11       18.92       22.48      2.34 o 
  -2   3  11       20.67       16.50      1.60 o 
  -1   3  11       33.44       34.85      2.74 o 
   0   3  11       16.81       11.26      2.65 o 
   1   3  11       31.38       32.99      2.49 o 
   2   3  11        1.84        1.31      1.15 o 
   3   3  11        0.57        0.72      0.72 o 
   4   3  11       25.13       23.49      2.06 o 
   5   3  11        6.87        7.89      1.36 o 
   6   3  11      105.93      121.11     14.14 o 
   7   3  11       77.50       83.70      8.04 o 
   8   3  11        0.08        0.43      0.75 o 
   9   3  11        4.44        5.31      1.20 o 
  10   3  11       58.93       62.15      4.02 o 
  -2   4  11        2.98        4.54      1.31 o 
  -1   4  11       61.33       60.02      3.87 o 
   0   4  11       39.81       37.55      4.95 o 
   1   4  11       88.54       81.75      4.62 o 
   2   4  11       56.45       57.52      3.62 o 
   3   4  11       46.86       44.93      3.06 o 
   4   4  11        7.75        7.14      1.43 o 
   5   4  11        2.79        2.59      1.06 o 
   6   4  11       66.47       49.80     11.04 o 
   7   4  11        0.23        0.53      1.41 o 
   8   4  11      127.13      124.39     10.25 o 
   9   4  11       10.29       16.96      3.71 o 
  -1   5  11        2.94        4.10      1.41 o 
   0   5  11       92.38       83.83      4.93 o 
   1   5  11       77.56       90.25      5.12 o 
   2   5  11       64.37       60.17      3.87 o 
   3   5  11        0.01        0.20      0.97 o 
   4   5  11       19.45       22.60      2.31 o 
   5   5  11        8.95        8.89      1.62 o 
   6   5  11       23.53       20.21      2.36 o 
   7   5  11       15.37       11.31      3.00 o 
   8   5  11       17.72       23.85      4.24 o 
   9   5  11        5.86        1.77      2.12 o 
  -1   6  11        0.08       -0.35      1.41 o 
   0   6  11        1.83        0.00      1.00 o 
   1   6  11       58.61       49.84      4.24 o 
   2   6  11       13.19        4.24      2.03 o 
   3   6  11       70.56       70.84      4.56 o 
   4   6  11       66.74       65.97     11.66 o 
   5   6  11       25.47       33.47      3.06 o 
   6   6  11       21.16       21.13      2.56 o 
   7   6  11        0.97       -0.88      1.59 o 
   1   7  11        6.45        4.65      1.07 o 
   2   7  11       26.28       21.37      1.82 o 
   3   7  11        7.97        4.92      1.33 o 
   4   7  11       11.89       13.21      1.41 o 
   5   7  11       94.94       97.95      4.94 o 
   6   7  11        2.45        1.13      1.68 o 
   7   7  11       60.21       62.98      3.64 o 
   8   7  11        3.47        2.47      0.88 o 
   2   8  11        3.73        3.64      1.18 o 
   3   8  11        4.54        3.27      1.07 o 
   4   8  11        6.58        9.97      1.41 o 
   5   8  11       13.52       14.78      3.27 o 
   6   8  11       24.42       25.11      2.39 o 
   0  -5  12       33.57       35.72      2.84 o 
   1  -5  12        0.00        0.98      1.77 o 
   4  -5  12       26.93       30.92      2.83 o 
   5  -5  12       42.03       48.94      4.42 o 
  -1  -4  12       61.65       67.03      4.50 o 
   0  -4  12       46.84       50.13      6.80 o 
   1  -4  12       27.42       25.83      2.02 o 
   2  -4  12       14.40       13.02      1.29 o 
   3  -4  12       18.67       21.56      1.94 o 
   4  -4  12        2.84        0.88      1.06 o 
   5  -4  12        9.57       13.96      2.30 o 
   6  -4  12      157.52      169.09     11.84 o 
   7  -4  12        1.32        2.12      1.77 o 
  -2  -3  12        9.90        8.83      3.18 o 
  -1  -3  12       21.28       20.66      2.32 o 
   0  -3  12       41.30       42.10      3.07 o 
   1  -3  12       12.21       16.69      1.68 o 
   2  -3  12      165.74      148.09      5.71 o 
   3  -3  12       92.57       93.29      6.18 o 
   4  -3  12        7.26        9.36      1.59 o 
   5  -3  12       55.62       55.48      4.77 o 
   6  -3  12       14.65       15.37      2.65 o 
   7  -3  12       28.84       35.31      2.25 o 
   8  -3  12        2.31        3.72      1.09 o 
  -2  -2  12        0.34        0.38      1.27 o 
  -1  -2  12        0.56        1.63      1.18 o 
   0  -2  12       38.71       30.74      4.42 o 
   1  -2  12       13.12       14.95      1.66 o 
   2  -2  12      115.74      112.73      5.73 o 
   3  -2  12        0.44        0.47      0.72 o 
   4  -2  12      278.84      289.95     18.02 o 
   5  -2  12        0.07        0.35      1.24 o 
   6  -2  12       16.84       18.73      3.00 o 
   7  -2  12        0.96        0.86      0.65 o 
   8  -2  12        0.84        0.06      0.79 o 
  -2  -1  12       65.01       63.85      4.37 o 
  -1  -1  12       40.46       40.09      3.18 o 
   0  -1  12       56.55       51.17      4.15 o 
   1  -1  12        7.51        6.94      0.89 o 
   2  -1  12       46.97       41.12      2.67 o 
   3  -1  12        5.20        5.75      1.10 o 
   4  -1  12       26.68       27.39      2.83 o 
   5  -1  12      149.42      161.99      8.48 o 
   6  -1  12       15.93       16.48      1.59 o 
   7  -1  12        4.95        4.48      1.07 o 
   8  -1  12        0.16       -0.57      0.97 o 
   9  -1  12        6.07        6.72      1.44 o 
  -2   0  12        2.92        1.16      1.15 o 
  -1   0  12       39.90       37.68      3.01 o 
   0   0  12       59.42       54.31      2.82 o 
   1   0  12       41.65       45.38      4.06 o 
   2   0  12       53.63       50.17      3.09 o 
   3   0  12      116.44      120.74      8.88 o 
   4   0  12        5.94        3.58      0.70 o 
   5   0  12        0.57        0.67      0.62 o 
   6   0  12       16.90       21.69      1.76 o 
   7   0  12       49.89       57.46      3.43 o 
   8   0  12        0.08        0.50      0.77 o 
   9   0  12       14.96       14.80      1.82 o 
  -2   1  12       45.53       42.76      3.80 o 
  -1   1  12        5.72        5.55      1.47 o 
   0   1  12       89.61       94.95      4.23 o 
   1   1  12       18.17       20.39      1.91 o 
   2   1  12       11.79        9.98      1.86 o 
   3   1  12        1.28        2.78      0.85 o 
   4   1  12        0.02       -0.05      0.51 o 
   5   1  12      101.49      105.32      5.92 o 
   6   1  12       14.24       13.97      1.50 o 
   7   1  12       22.51       30.02      2.32 o 
   8   1  12      113.71      120.33      6.15 o 
   9   1  12       24.39       26.20      2.38 o 
  -2   2  12        4.58        3.65      1.08 o 
  -1   2  12       34.96       33.17      3.09 o 
   0   2  12       49.14       45.81      3.17 o 
   1   2  12       83.11       70.81      4.12 o 
   2   2  12       90.67       87.97      4.80 o 
   3   2  12        0.52        0.37      0.72 o 
   4   2  12       37.23       39.13      2.81 o 
   5   2  12        9.04        9.46      1.18 o 
   6   2  12        1.82        3.27      0.88 o 
   7   2  12       23.56       27.70      2.22 o 
   8   2  12        5.61        5.68      1.41 o 
   9   2  12       21.12       24.04      2.35 o 
  -1   3  12        1.02        1.33      1.15 o 
   0   3  12       19.07       22.81      2.24 o 
   1   3  12       49.50       46.83      3.18 o 
   2   3  12        2.70        1.90      0.93 o 
   3   3  12      230.56      224.72     10.68 o 
   4   3  12        0.01       -0.88      0.97 o 
   5   3  12       22.15       21.64      2.18 o 
   6   3  12       32.64       33.75      4.24 o 
   7   3  12       42.25       47.56      4.33 o 
   8   3  12        2.82        3.51      2.03 o 
   9   3  12        3.12        2.55      1.24 o 
  -1   4  12       12.13       11.12      1.81 o 
   0   4  12        9.17        8.52      1.61 o 
   1   4  12        1.33        1.10      0.93 o 
   2   4  12        3.47        3.83      1.18 o 
   3   4  12        6.86        4.89      2.56 o 
   4   4  12      117.07      125.10      6.68 o 
   5   4  12       56.46       59.31      3.99 o 
   6   4  12        1.18        3.71      1.77 o 
   7   4  12        1.42       -0.71      1.59 o 
   8   4  12       93.17       94.53      8.66 o 
   9   4  12       12.72       15.73      3.89 o 
   0   5  12       10.44       14.33      2.83 o 
   1   5  12       70.12       69.98      4.43 o 
   2   5  12        0.98       -0.47      0.93 o 
   3   5  12        5.24        4.03      1.31 o 
   4   5  12       66.80       70.13      4.49 o 
   5   5  12        7.21       12.83      4.42 o 
   6   5  12      143.62      154.88     15.99 o 
   7   5  12        3.96        3.89      2.30 o 
   8   5  12       27.39       38.70      5.30 o 
   1   6  12        1.87        2.27      1.41 o 
   2   6  12       41.10       44.80      3.56 o 
   3   6  12        8.01       15.54      3.36 o 
   4   6  12       35.80       31.80      3.00 o 
   5   6  12       34.72       27.89      2.93 o 
   6   6  12        0.62        1.74      1.31 o 
   7   6  12       51.30       55.83      6.36 o 
   3   7  12        3.75        8.83      2.83 o 
   4   7  12       19.93       26.50      4.06 o 
   5   7  12        0.11        0.00      1.77 o 
   6   7  12        2.54        3.53      2.30 o 
   2  -4  13        0.62        0.35      0.88 o 
   3  -4  13      121.33      111.49      7.24 o 
   4  -4  13       11.31        7.60      1.59 o 
   5  -4  13       11.26        9.19      2.12 o 
   1  -3  13        1.43        2.06      1.59 o 
   2  -3  13        8.43        6.91      1.09 o 
   3  -3  13       28.41       36.93      3.18 o 
   4  -3  13      158.00      187.29     12.19 o 
   5  -3  13        0.27       -0.88      1.24 o 
   6  -3  13        4.13        8.66      2.30 o 
   0  -2  13       41.92       37.97      2.97 o 
   1  -2  13        2.79        2.71      0.86 o 
   2  -2  13      112.05      106.97      6.63 o 
   3  -2  13        8.20        7.42      1.59 o 
   4  -2  13       52.26       48.41      4.24 o 
   5  -2  13       29.27       33.39      3.53 o 
   6  -2  13        4.17        6.71      2.30 o 
   7  -2  13       23.99       29.30      5.83 o 
   0  -1  13        6.54        9.45      1.19 o 
   1  -1  13        6.23        3.84      1.14 o 
   2  -1  13       81.76       90.20      5.12 o 
   3  -1  13       10.10       10.38      1.40 o 
   4  -1  13        0.13       -0.71      1.06 o 
   5  -1  13       15.38       14.46      1.34 o 
   6  -1  13        2.36        2.47      0.88 o 
   7  -1  13       13.53       18.29      2.03 o 
   0   0  13       93.97       89.30      4.97 o 
   1   0  13       22.70       27.29      4.33 o 
   2   0  13        0.06       -0.50      0.72 o 
   3   0  13      137.02      149.31      5.61 o 
   4   0  13        2.79        2.23      0.88 o 
   5   0  13       71.42       74.14      4.33 o 
   6   0  13        0.05        0.94      0.88 o 
   7   0  13        3.31        3.46      1.04 o 
   8   0  13        5.61        8.15      1.39 o 
   0   1  13        0.41        1.04      1.01 o 
   1   1  13        1.07        2.70      1.01 o 
   2   1  13       34.94       34.72      2.61 o 
   3   1  13        4.14        3.17      0.98 o 
   4   1  13       29.25       26.48      2.25 o 
   5   1  13       17.84       21.71      1.82 o 
   6   1  13        1.82        2.03      1.06 o 
   7   1  13       20.76       24.63      2.16 o 
   8   1  13        0.28       -0.65      0.88 o 
   0   2  13       14.80       10.95      1.74 o 
   1   2  13       25.41       24.81      2.29 o 
   2   2  13       13.60       10.64      1.56 o 
   3   2  13        0.77        0.11      0.80 o 
   4   2  13       31.56       30.84      2.50 o 
   5   2  13        1.49        1.24      1.41 o 
   6   2  13       56.86       67.75      3.78 o 
   7   2  13       40.39       43.04      3.01 o 
   8   2  13       53.15       57.68      3.72 o 
   0   3  13       84.36       87.46      7.60 o 
   1   3  13       15.84       15.10      1.94 o 
   2   3  13       17.70       16.34      1.87 o 
   3   3  13        9.89        7.33      1.50 o 
   4   3  13        2.67        3.23      1.18 o 
   5   3  13       80.58       92.06      7.60 o 
   6   3  13        9.63       12.37      2.83 o 
   7   3  13       45.13       49.47      5.65 o 
   8   3  13        2.73        0.74      0.98 o 
   1   4  13       70.01       76.76      4.74 o 
   2   4  13       31.50       33.70      2.87 o 
   3   4  13       31.40       35.18      2.93 o 
   4   4  13        9.18       12.71      1.93 o 
   5   4  13        0.37        0.90      1.41 o 
   6   4  13       18.14       18.91      3.53 o 
   7   4  13       21.41       16.43      3.53 o 
   2   5  13       40.05       42.24      3.89 o 
   3   5  13       35.80       38.61      3.25 o 
   4   5  13        0.61        0.88      1.12 o 
   5   5  13       23.96       19.27      3.62 o 
   6   5  13       10.12       11.13      3.00 o 
   3  -1  14       51.99       48.41      4.24 o 
   4  -1  14       38.99       36.40      3.89 o 
   5  -1  14       28.66       32.24      2.25 o 
   2   0  14        0.23       -0.21      0.93 o 
   3   0  14        0.24       -0.12      0.80 o 
   4   0  14        8.43        8.64      2.56 o 
   5   0  14       10.47        9.73      1.34 o 
   6   0  14        0.90        2.74      0.93 o 
   2   1  14       10.47        8.95      1.56 o 
   3   1  14       40.93       35.88      2.74 o 
   4   1  14        0.05       -1.24      1.24 o 
   5   1  14        3.26        4.33      1.01 o 
   6   1  14        1.29        2.05      0.88 o 
   3   2  14       23.29       23.05      2.31 o 
   4   2  14       46.97       52.41      4.77 o 
   5   2  14       19.60       19.44      3.18 o 
   6   2  14        0.53        1.24      1.59 o 
   4   3  14       61.95       61.28      4.51 o 
   5   3  14        1.96       -1.24      1.24 o 
                                                 
